# Supplementary material for: Feature Genes in Neuroblastoma Distinguishing High-Risk and Non-high-Risk Neuroblastoma Patients: Development and Validation Combining Random Forest With Artificial Neural Network
Source: Front Med (Lausanne). 2022 Jul 15;9:882348. doi: 10.3389/fmed.2022.882348 (PMC9336509; doi:10.3389/fmed.2022.882348)
Supplement: Supplementary file 2 [file Table_1.xls]

Table S1. Genes expressed level between low-risk category and high-risk category primary neuroblastomas samples in training cohort.
id	logFC	AveExpr	t	P.Value	adj.P.Val	B
EPS8L1	-2.235529715	9.508815261	-23.53988013	4.84E-83	9.58E-79	178.4306971
CHD5	-2.743614836	8.197449799	-21.26376714	5.75E-72	5.69E-68	153.1336838
PMP22	-1.886164133	12.19684071	-20.68303234	3.81E-69	2.52E-65	146.6869921
NTRK1	-4.020357496	11.57717871	-20.49102618	3.26E-68	1.61E-64	144.5581302
PGM2L1	-1.621837504	9.921797189	-20.12890829	1.85E-66	7.34E-63	140.5477164
GDPD5	-1.549643387	10.02098394	-19.89797809	2.43E-65	8.03E-62	137.9938239
ARHGEF10L	-1.352307489	13.8401506	-19.82178048	5.68E-65	1.61E-61	137.1518417
SLC22A4	-2.052721273	8.169136546	-19.76009453	1.13E-64	2.79E-61	136.4704831
FLJ30851	-1.801929171	9.66064257	-19.35554465	1.01E-62	2.23E-59	132.0085079
MAP7	-1.920447846	10.60054216	-19.27125757	2.58E-62	4.93E-59	131.0804105
PLEKHG5	-1.515882623	10.80895582	-19.26585016	2.74E-62	4.93E-59	131.0208881
PLCD4	-2.396058018	11.08528112	-19.16548966	8.33E-62	1.38E-58	129.9166032
ALDH3A2	-1.267131564	12.03885542	-19.08221327	2.10E-61	3.19E-58	129.0009443
ADCY1	-1.520255958	9.998279787	-18.75175296	8.11E-60	1.15E-56	125.3735687
CGNL1	-2.237432065	9.800130522	-18.70674395	1.33E-59	1.76E-56	124.8803242
C5orf4	-2.087993718	11.59353414	-18.69935993	1.45E-59	1.79E-56	124.7994235
WSB1	-1.556166184	14.35321285	-18.63525238	2.93E-59	3.42E-56	124.0972822
GRID2	-1.651053254	8.30252008	-18.61921145	3.50E-59	3.85E-56	123.9216588
LOC100127887	-2.189132552	9.538985944	-18.34244633	7.39E-58	7.70E-55	120.8958302
PLXNA4B	-2.577118859	6.974738956	-18.21351311	3.05E-57	3.02E-54	119.4891456
AGRN	-1.395928873	9.487891559	-18.1573049	5.65E-57	5.33E-54	118.8765145
PRKCZ	-1.25062595	11.32180054	-18.10209304	1.04E-56	9.33E-54	118.275113
CPNE2	-1.403259458	12.62164659	-18.08058944	1.31E-56	1.13E-53	118.0409832
LOC439938	-1.820111166	8.378052209	-18.06324611	1.59E-56	1.31E-53	117.8521916
EPB41L4A	-1.620340468	8.946511044	-17.9820808	3.86E-56	3.06E-53	116.9691613
DNER	-2.411426807	10.97084337	-17.96983246	4.42E-56	3.37E-53	116.8359788
PLXNA4A	-2.561655491	9.683433735	-17.87883747	1.20E-55	8.78E-53	115.8471464
RAB3B	-2.580299531	10.43618474	-17.87498669	1.25E-55	8.83E-53	115.805324
TRPV2	-2.004361589	12.74014056	-17.71703391	7.02E-55	4.79E-52	114.0915401
MAP7D1	-1.095592003	14.04058233	-17.64131117	1.60E-54	1.06E-51	113.2711541
PLXNA4	-2.027299372	8.980170683	-17.56718598	3.60E-54	2.30E-51	112.468854
NRBP2	-1.553173172	10.80065261	-17.4839716	8.92E-54	5.38E-51	111.5691134
NRCAM	-1.651307194	10.35240963	-17.48355722	8.96E-54	5.38E-51	111.5646356
ASGR1	-1.673410326	11.54044177	-17.43371871	1.54E-53	8.98E-51	111.0262525
RNF11	-1.287864554	14.26879518	-17.39324574	2.39E-53	1.35E-50	110.589312
INPP1	-1.166651962	11.03473896	-17.37585676	2.89E-53	1.59E-50	110.4016584
AHI1	-1.508717974	10.59192269	-17.3680959	3.15E-53	1.68E-50	110.3179216
ANKFN1	-3.063559253	8.8862249	-17.36468278	3.27E-53	1.70E-50	110.2810982
MACF1	-0.940435488	11.17091365	-17.35819817	3.50E-53	1.78E-50	110.2111419
RGS9	-2.905015528	10.44584337	-17.3420302	4.18E-53	2.07E-50	110.0367489
SPRN	-1.567347367	7.803453815	-17.21494114	1.66E-52	8.02E-50	108.667323
CAMTA1	-1.150152033	11.51310442	-17.19054967	2.16E-52	9.98E-50	108.4047849
CAMTA2	-1.160882446	8.160582329	-17.19039218	2.17E-52	9.98E-50	108.40309
WNT4	-1.885191982	10.13416667	-17.0934931	6.20E-52	2.79E-49	107.3610533
MDGA1	-2.176524915	10.95634538	-17.06243994	8.67E-52	3.82E-49	107.0274333
XKR4	-2.551247	9.65065261	-17.04652487	1.03E-51	4.44E-49	106.8565106
FAM70A	-2.6544357	9.76126506	-16.94276036	3.16E-51	1.33E-48	105.7431411
RAMP3	-1.808020716	9.939297189	-16.90130974	4.95E-51	2.04E-48	105.2988902
CPNE9	-1.594697205	8.069859438	-16.89915403	5.07E-51	2.05E-48	105.2757941
EPB41L3	-2.267743859	12.20907631	-16.87019712	6.93E-51	2.74E-48	104.9656299
ACADVL	-0.871549619	14.81949799	-16.85828918	7.88E-51	3.06E-48	104.8381229
PLXNC1	-1.854848779	9.43503012	-16.83591499	1.00E-50	3.82E-48	104.5986123
AGPAT4	-1.004317123	12.25704819	-16.8015096	1.45E-50	5.43E-48	104.2304795
CAMK2B	-1.326024756	10.86422189	-16.78586656	1.72E-50	6.31E-48	104.0631695
C1orf63	-1.299182113	11.50247657	-16.74668617	2.62E-50	9.45E-48	103.6443045
LOC643837	-1.254682383	8.967851406	-16.70554014	4.09E-50	1.44E-47	103.2047181
BAZ2B	-1.123953083	10.45271753	-16.70420338	4.14E-50	1.44E-47	103.1904418
HIVEP2	-1.110938029	13.18638554	-16.69000092	4.83E-50	1.65E-47	103.0387824
SCN7A	-2.342304489	6.647570281	-16.68732547	4.97E-50	1.67E-47	103.0102169
MAP1LC3A	-1.281688665	10.14184739	-16.67478624	5.69E-50	1.88E-47	102.8763542
C20orf194	-1.078842109	11.36080321	-16.66135443	6.57E-50	2.13E-47	102.7329942
AMIGO2	-3.263575663	10.56222892	-16.65782042	6.83E-50	2.18E-47	102.6952805
POF1B	-3.287123205	6.00508703	-16.64242473	8.06E-50	2.53E-47	102.5310095
SLC18A1	-2.779697911	11.11140562	-16.63399197	8.82E-50	2.73E-47	102.4410507
MGC5457	-2.135679701	8.909196787	-16.60398922	1.22E-49	3.71E-47	102.1210933
AK5	-1.730685347	8.780060241	-16.58609089	1.48E-49	4.43E-47	101.9302992
SCG2	-1.920023998	14.70805221	-16.56276504	1.90E-49	5.60E-47	101.6817367
HSD17B3	-1.723014187	7.122429719	-16.55312155	2.10E-49	6.12E-47	101.5790042
STX12	-1.105780985	13.6196988	-16.51948953	3.02E-49	8.64E-47	101.2208559
RAB15	-1.394721909	14.14748996	-16.51833823	3.05E-49	8.64E-47	101.2085994
TIAF1	-1.027587521	11.12419679	-16.49699013	3.84E-49	1.07E-46	100.981377
FLJ14712	-2.602819911	9.288714859	-16.45628247	5.94E-49	1.63E-46	100.5483354
TMEM107	-1.228678713	10.78376506	-16.42880379	7.98E-49	2.16E-46	100.2561989
UBE2D4	-1.051279997	10.96548193	-16.40227389	1.06E-48	2.84E-46	99.97428615
SLCO3A1	-1.947188027	10.21084336	-16.39273171	1.17E-48	3.10E-46	99.87292169
FLJ11235	-1.220554948	9.168483936	-16.35726795	1.72E-48	4.47E-46	99.49635221
TNNI3K	-1.948562253	6.120481928	-16.35194934	1.82E-48	4.67E-46	99.439898
PHLDB1	-1.218926807	10.22728916	-16.3413207	2.03E-48	5.17E-46	99.32709697
DOC2B	-1.405496189	8.333433735	-16.2635645	4.67E-48	1.17E-45	98.50254838
PTPRH	-2.320297854	12.10413655	-16.26166945	4.77E-48	1.18E-45	98.48246761
LRGUK	-2.433200875	6.764297189	-16.24803849	5.51E-48	1.35E-45	98.3380491
HMGB3	1.214113142	10.06082329	16.22760786	6.86E-48	1.66E-45	98.12165804
ACHE	-1.507120624	9.53124498	-16.16507373	1.34E-47	3.19E-45	97.45984807
SLFNL1	-1.586857924	8.303427035	-16.1552618	1.48E-47	3.50E-45	97.35607836
PINK1	-1.229136081	11.79996988	-16.12542049	2.04E-47	4.75E-45	97.04060076
QPCT	-1.615280385	11.20609438	-16.10666651	2.49E-47	5.73E-45	96.84242966
ALS2CL	-1.422399951	9.422630522	-16.05563935	4.29E-47	9.76E-45	96.3035985
PIK3R1	-1.52672338	9.694544848	-16.04922896	4.59E-47	1.03E-44	96.23594494
KIF1B	-0.99983738	10.60593574	-16.04338384	4.88E-47	1.09E-44	96.17426448
PRDM2	-1.052324261	9.966365463	-16.03521472	5.32E-47	1.17E-44	96.08807199
LOC441795	1.000094579	10.24267068	16.02868151	5.71E-47	1.24E-44	96.01915002
ATXN1	-1.189555939	9.510495319	-16.01233098	6.79E-47	1.46E-44	95.84669952
MATN2	-1.868763763	9.366214859	-16.00405505	7.42E-47	1.58E-44	95.7594339
ULK2	-1.05208498	13.02730924	-15.99545333	8.13E-47	1.71E-44	95.66874827
MYO5A	-0.962352308	10.17590863	-15.99477072	8.19E-47	1.71E-44	95.66155237
VPS13D	-1.27774587	9.434089694	-15.9872814	8.86E-47	1.83E-44	95.58260828
ZBTB16	-1.469734966	10.3597992	-15.98437373	9.14E-47	1.87E-44	95.55196202
TNFRSF25	-1.486894763	12.35907631	-15.97249682	1.04E-46	2.10E-44	95.42680029
OSBPL9	-0.943645539	13.44094378	-15.93593732	1.53E-46	3.06E-44	95.04171518
FGD6	-1.357257667	9.421372163	-15.88232114	2.70E-46	5.35E-44	94.47748644
GNAI1	-1.394018563	12.14481928	-15.88126449	2.73E-46	5.35E-44	94.46637302
LONRF2	-1.313646951	14.60586345	-15.87881504	2.80E-46	5.44E-44	94.44061164
EPN2	-0.869364766	14.8703012	-15.85784024	3.50E-46	6.73E-44	94.22006796
NRN1L	-1.420606649	8.964056225	-15.84769462	3.90E-46	7.42E-44	94.11342412
CD163L1	-1.844063382	10.62995984	-15.8462826	3.96E-46	7.46E-44	94.09858374
ZEB2	-1.411272939	11.89483936	-15.82133979	5.15E-46	9.63E-44	93.83650473
FABP3	-1.482092921	9.160431727	-15.81287991	5.63E-46	1.04E-43	93.74764596
PRKAG2	-1.177614585	10.20927043	-15.80326974	6.24E-46	1.14E-43	93.64672409
FRY	-1.225373377	12.5526506	-15.79583084	6.75E-46	1.23E-43	93.56861784
DST	-1.113666573	8.589036145	-15.79497569	6.81E-46	1.23E-43	93.55963989
KATNAL1	-1.088695829	12.36777108	-15.76747252	9.11E-46	1.63E-43	93.27097575
SLC18A2	-2.761722897	8.917851406	-15.76587311	9.27E-46	1.64E-43	93.25419399
ST3GAL1	-1.277592462	11.78323293	-15.7461676	1.14E-45	2.00E-43	93.04748139
PTPRF	-1.174268422	12.23591365	-15.72810583	1.38E-45	2.40E-43	92.85808744
KIAA0367	-2.427179207	7.634437751	-15.71394398	1.60E-45	2.76E-43	92.70963862
ZBTB4	-0.838253458	12.32592369	-15.7105962	1.66E-45	2.84E-43	92.67455271
PDE4DIP	-1.415306748	9.802277108	-15.69950833	1.87E-45	3.16E-43	92.55836587
SCN9A	-1.485556051	10.17995314	-15.69165389	2.03E-45	3.41E-43	92.47607793
SAAL1	0.996840768	10.87136546	15.67597766	2.40E-45	3.99E-43	92.31188565
CGN	-1.533450558	7.96937751	-15.66048545	2.82E-45	4.66E-43	92.14967521
KIAA1522	-1.307407538	12.74319277	-15.64474388	3.33E-45	5.45E-43	91.98490941
SMCR7	-0.92523786	10.91813253	-15.62841659	3.96E-45	6.42E-43	91.81407249
REEP6	-1.306608554	11.27176707	-15.59696476	5.51E-45	8.88E-43	91.48515448
SPTBN1	-0.999846993	9.563400271	-15.57263895	7.12E-45	1.14E-42	91.23091457
LOC283177	-1.408018422	10.52080321	-15.56579787	7.65E-45	1.21E-42	91.15943995
RSHL3	-1.546024139	6.541797189	-15.55708208	8.39E-45	1.32E-42	91.06839428
PRUNE2	-2.269768139	11.41311245	-15.55087475	8.96E-45	1.40E-42	91.00356286
SYNC1	-1.221719368	9.825401606	-15.54067916	9.97E-45	1.54E-42	90.89709598
MAPK11	-1.064381352	13.61690763	-15.52615318	1.16E-44	1.78E-42	90.74545091
UBE2S	0.98202278	13.22490964	15.51459164	1.31E-44	2.00E-42	90.62478849
ALDOC	-1.649534514	10.06423695	-15.49543435	1.61E-44	2.43E-42	90.4249213
FAM20C	-0.967072276	13.77120482	-15.48237438	1.84E-44	2.76E-42	90.28871647
C7orf53	-1.419030209	10.33411647	-15.45383404	2.49E-44	3.70E-42	89.99120353
ALCAM	-1.591238883	10.08350402	-15.44402005	2.76E-44	4.03E-42	89.8889439
EXOSC10	-0.875358554	13.25417671	-15.44385435	2.76E-44	4.03E-42	89.88721758
HECW2	-1.202676454	7.867861446	-15.44349504	2.77E-44	4.03E-42	89.88347405
ABLIM3	-1.489344473	10.27262048	-15.43883972	2.91E-44	4.21E-42	89.83497526
SNIP	-1.017624197	10.62381528	-15.41848137	3.60E-44	5.14E-42	89.62294346
RFTN1	-1.363077357	13.52271084	-15.41834716	3.61E-44	5.14E-42	89.62154603
LRRC37B	-0.977323017	11.05769076	-15.4128695	3.82E-44	5.41E-42	89.56451331
CCNL2	-0.998832093	11.34174028	-15.39678448	4.52E-44	6.35E-42	89.39707947
GABARAPL1	-1.481275233	11.61495984	-15.39248427	4.73E-44	6.60E-42	89.35232771
FAM134B	-1.391019551	11.46185743	-15.37472761	5.70E-44	7.90E-42	89.16758331
CACNA2D3	-2.045805083	11.58498662	-15.37278874	5.82E-44	7.99E-42	89.14741542
C17orf85	-0.925746688	9.691700137	-15.37230136	5.85E-44	7.99E-42	89.14234594
LMBRD1	-0.976483625	13.70797189	-15.35875451	6.74E-44	9.14E-42	89.00146008
LOC643751	-1.191527386	11.98315261	-15.3567643	6.88E-44	9.27E-42	88.98076586
CCDC24	-1.384352414	9.644819277	-15.35419616	7.07E-44	9.46E-42	88.95406372
ODC1	1.18452181	14.46257028	15.3448853	7.80E-44	1.04E-41	88.85726761
MRPL11	0.822541643	10.19054217	15.33174582	8.95E-44	1.18E-41	88.72070459
RERE	-0.948039243	9.018443775	-15.32861553	9.24E-44	1.21E-41	88.68817656
KIAA1841	-1.35003282	8.62626506	-15.3263697	9.46E-44	1.23E-41	88.66484074
LOC344595	-0.949678501	10.08626506	-15.32613489	9.49E-44	1.23E-41	88.66240098
MTSS1	-1.290104108	12.01694779	-15.27407791	1.64E-43	2.10E-41	88.12183843
ANKRD6	-1.356300466	10.07509036	-15.27242261	1.66E-43	2.13E-41	88.10466048
LOC400451	-1.216549619	11.50257028	-15.2659615	1.78E-43	2.26E-41	88.0376168
SCN2A	-1.464285185	10.24528112	-15.24010353	2.33E-43	2.94E-41	87.769404
CAB39L	-1.08359772	8.172088353	-15.23365167	2.50E-43	3.13E-41	87.70250747
CTNNBIP1	-0.965355378	14.02333333	-15.23230097	2.53E-43	3.15E-41	87.68850398
OPTN	-0.979460051	13.48751004	-15.19973237	3.56E-43	4.41E-41	87.35098244
ACYP2	-0.977801913	10.24805723	-15.19199382	3.86E-43	4.75E-41	87.27082346
CAPS2	-1.934020327	8.979829317	-15.16734132	4.99E-43	6.10E-41	87.01556257
ZBTB20	-1.02393563	11.02130521	-15.16230308	5.26E-43	6.39E-41	86.96341348
ULBP2	-1.645334589	7.188775102	-15.13366466	7.09E-43	8.57E-41	86.66710798
TUBB2A	-1.111173772	17.23040161	-15.12829323	7.50E-43	9.00E-41	86.61155585
ATP2B4	-1.341674901	10.01398594	-15.12762208	7.55E-43	9.01E-41	86.60461521
MAP2K4	-0.893328981	13.33301205	-15.11262844	8.83E-43	1.05E-40	86.44958973
NDEL1	-0.971130011	10.21371486	-15.10976351	9.10E-43	1.07E-40	86.41997446
EPHA5	-2.779522868	9.006746988	-15.10668087	9.40E-43	1.10E-40	86.38811111
SKIP	-1.445848303	8.345220884	-15.09998448	1.01E-42	1.17E-40	86.31890275
ABLIM2	-1.367640457	10.94963855	-15.09923314	1.02E-42	1.18E-40	86.31113825
C8orf79	-2.038436991	5.920582333	-15.09065127	1.11E-42	1.28E-40	86.22246139
ERCC6L	1.521812888	8.247891566	15.08388054	1.19E-42	1.36E-40	86.15251237
CREG2	-2.380511011	9.166024096	-15.07894851	1.25E-42	1.43E-40	86.10156642
HS6ST3	-2.006564265	7.451706827	-15.07445065	1.31E-42	1.49E-40	86.05511071
ABCG4	-1.328893634	10.91736948	-15.06119662	1.51E-42	1.70E-40	85.9182477
TAL2	-1.348364272	8.699277108	-15.0601271	1.53E-42	1.71E-40	85.9072056
PLSCR3	-0.779811194	14.15552209	-15.05613014	1.59E-42	1.77E-40	85.86594239
LOC388002	-3.337266375	11.23748996	-15.0511072	1.68E-42	1.85E-40	85.81409298
PIK3CD	-1.273052082	8.659785815	-15.04876941	1.72E-42	1.89E-40	85.7899633
HPCAL4	-2.323551666	8.392831325	-15.03882214	1.90E-42	2.08E-40	85.6873075
NT5M	-0.877759387	11.01783133	-15.03530577	1.98E-42	2.15E-40	85.65102468
FRS3	-0.769983766	11.83502008	-15.00622996	2.67E-42	2.89E-40	85.35113441
TMEM16F	-1.248589427	10.44601406	-15.00330281	2.76E-42	2.97E-40	85.32095559
UBASH3B	-1.434199252	5.638072289	-14.9978383	2.92E-42	3.12E-40	85.26462264
CADM1	-1.258250747	12.15034805	-14.97587918	3.66E-42	3.90E-40	85.0383269
CROT	-1.604707439	9.1737751	-14.96850982	3.96E-42	4.19E-40	84.96241134
C17orf76	-1.104754376	12.07068273	-14.9635931	4.16E-42	4.39E-40	84.91176947
HMG4L	1.136337874	10.13656627	14.95996925	4.32E-42	4.53E-40	84.87444811
CCDC88A	-1.020668761	12.31546185	-14.95200658	4.70E-42	4.89E-40	84.79245416
CPEB4	-1.073437853	11.02080321	-14.94338126	5.14E-42	5.32E-40	84.70365533
EPS15	-1.020088112	9.014631864	-14.90996975	7.26E-42	7.49E-40	84.35986326
CD9	-1.518472967	12.14176707	-14.90289222	7.82E-42	8.00E-40	84.2870757
CA10	-2.346677019	9.997329317	-14.90267804	7.83E-42	8.00E-40	84.28487323
PID1	-1.662433653	10.23036145	-14.89047114	8.89E-42	9.03E-40	84.15936537
TMEFF2	-1.262713862	10.967249	-14.8853006	9.38E-42	9.48E-40	84.10621517
TTC21B	-0.96955163	9.239086345	-14.88410994	9.50E-42	9.55E-40	84.09397692
ZCCHC17	-0.900094921	13.07367471	-14.88161121	9.74E-42	9.75E-40	84.06829471
SOX6	-1.95814141	5.509658635	-14.87791108	1.01E-41	1.01E-39	84.0302675
CDRT4	-1.137264081	8.247640562	-14.87560054	1.04E-41	1.03E-39	84.00652329
PSD2	-1.447233554	11.07206827	-14.87359895	1.06E-41	1.04E-39	83.98595513
PRKCD	-1.026057312	10.93911647	-14.84501552	1.42E-41	1.40E-39	83.69235032
TFEB	-1.070371259	10.75140562	-14.84198877	1.47E-41	1.43E-39	83.66127274
RPL22L1	1.30930583	13.87120482	14.84177677	1.47E-41	1.43E-39	83.6590961
DNAJB2	-0.867209027	12.22893574	-14.83957868	1.51E-41	1.46E-39	83.63652855
KIF5A	-1.097439786	10.54133199	-14.82195688	1.81E-41	1.74E-39	83.45565393
CADM3	-0.978475085	9.748634538	-14.80927907	2.06E-41	1.97E-39	83.32557716
C19orf48	1.034245836	10.33803213	14.80676979	2.11E-41	2.01E-39	83.29983657
LOC728661	-0.934937888	14.25451807	-14.79593658	2.37E-41	2.24E-39	83.18872713
ENTPD3	-2.376566911	7.778473896	-14.7928617	2.44E-41	2.30E-39	83.15719572
GABARAPL3	-1.592956663	9.668052209	-14.78397374	2.68E-41	2.51E-39	83.06606842
CLSTN1	-0.972926666	10.39516064	-14.77817409	2.84E-41	2.66E-39	83.00661666
FAM69A	-1.64352308	8.711827309	-14.77718121	2.87E-41	2.67E-39	82.99643972
HES4	-0.973450734	11.9711245	-14.75322093	3.68E-41	3.40E-39	82.75092762
LRCH1	-1.306300819	8.297931727	-14.73565983	4.41E-41	4.06E-39	82.57108436
RASD1	-1.683968097	10.43042169	-14.72807006	4.77E-41	4.37E-39	82.4933835
ANXA2	-1.498075858	12.9023996	-14.72751855	4.80E-41	4.38E-39	82.48773793
PITPNA	-0.856849467	11.78898928	-14.7270884	4.82E-41	4.38E-39	82.4833348
LOC339192	-2.149010093	8.983895582	-14.70809874	5.86E-41	5.30E-39	82.28900042
C1orf71	-1.023992801	9.20812249	-14.69858618	6.46E-41	5.82E-39	82.19168882
FLJ20366	-1.414691911	12.99341365	-14.69226098	6.90E-41	6.18E-39	82.126997
AKAP7	-2.2841202	10.62443775	-14.6731714	8.40E-41	7.50E-39	81.93182228
ICA1L	-1.157147621	7.471746988	-14.66543918	9.10E-41	8.08E-39	81.85279548
CENTB5	-0.994345638	9.295373494	-14.64687646	1.10E-40	9.74E-39	81.66314323
FAM13A1OS	-1.364328769	7.232951807	-14.64486169	1.12E-40	9.90E-39	81.64256446
FLJ33790	-1.413627188	8.568463855	-14.64327053	1.14E-40	1.00E-38	81.62631313
MAST2	-0.957498941	11.26859438	-14.61665766	1.50E-40	1.31E-38	81.35460684
PKIB	-2.490644057	11.18899598	-14.61304504	1.56E-40	1.36E-38	81.31773869
GABBR1	-1.120383964	10.83487952	-14.6075926	1.65E-40	1.43E-38	81.26210125
VSTM2A	-2.042553113	9.935090361	-14.60709963	1.66E-40	1.43E-38	81.25707137
GMPS	0.943908456	11.43439759	14.60377351	1.72E-40	1.47E-38	81.2231357
TTLL7	-1.19499547	9.065508704	-14.59608747	1.86E-40	1.59E-38	81.14472867
DUXAP10	2.648781056	8.916084337	14.59257377	1.93E-40	1.64E-38	81.10889007
C1orf170	-1.485493895	7.147801205	-14.58849278	2.01E-40	1.70E-38	81.06726963
KIAA0467	-0.98444964	10.88195783	-14.57675908	2.27E-40	1.91E-38	80.94762825
TLN2	-1.440167631	11.23965863	-14.57614437	2.28E-40	1.91E-38	80.94136146
FEN1	1.159625035	10.57006024	14.56677359	2.51E-40	2.10E-38	80.84584262
FOXP1	-0.86578222	13.65386546	-14.56364746	2.59E-40	2.16E-38	80.81398265
FLJ35409	-1.594640034	7.622208835	-14.55861865	2.73E-40	2.26E-38	80.76273724
NCALD	-1.280590415	10.17568273	-14.54743716	3.06E-40	2.53E-38	80.64881918
VAMP2	-0.870415373	10.80092369	-14.5320477	3.59E-40	2.95E-38	80.49208769
DNAJC6	-1.206701722	6.084668675	-14.52443715	3.88E-40	3.18E-38	80.41460388
SERINC1	-1.155224097	13.84269076	-14.51365235	4.33E-40	3.53E-38	80.30483084
SCML4	-1.385639116	7.714628514	-14.51109501	4.45E-40	3.61E-38	80.27880587
ANKFY1	-0.952248906	11.72568273	-14.51085675	4.46E-40	3.61E-38	80.27638126
SNRPF	0.698059006	14.02864458	14.51044719	4.48E-40	3.61E-38	80.27221348
CMPK	-0.846195652	10.47463855	-14.50026813	4.97E-40	3.99E-38	80.16864553
HIVEP3	-0.975145399	9.665742955	-14.49761895	5.11E-40	4.08E-38	80.14169593
LOC645360	1.061523857	9.447610442	14.4972888	5.13E-40	4.08E-38	80.13833755
TRSPAP1	-1.01048816	9.596024096	-14.49069503	5.48E-40	4.34E-38	80.07126972
SRR	-1.057521174	9.006506024	-14.49050955	5.50E-40	4.34E-38	80.06938334
WDR47	-0.944244777	8.808263052	-14.48795058	5.64E-40	4.43E-38	80.0433585
SPTAN1	-0.973866813	10.23485944	-14.48327885	5.92E-40	4.63E-38	79.99585173
MAP3K12	-0.967661279	10.7235743	-14.45749104	7.71E-40	6.01E-38	79.73372762
ANKS1A	-1.05592956	14.27172691	-14.45540858	7.88E-40	6.12E-38	79.71256841
LIFR	-1.325028674	9.55871988	-14.44357724	8.89E-40	6.88E-38	79.59237774
ANXA2P1	-1.553240754	12.30208835	-14.44220566	9.02E-40	6.95E-38	79.57844682
KLF5	-1.419436935	7.349578313	-14.43182551	1.00E-39	7.70E-38	79.47303548
KIAA0319L	-1.03393425	9.743755017	-14.42342043	1.09E-39	8.36E-38	79.38770387
ZFAND2B	-0.68178942	11.6713755	-14.42298798	1.10E-39	8.36E-38	79.38331401
CCBE1	-2.237933724	8.311506024	-14.4201094	1.13E-39	8.58E-38	79.35409464
CPEB3	-1.156572734	9.953704819	-14.39856347	1.41E-39	1.07E-37	79.1354656
FLJ22536	-1.419286067	10.09036145	-14.3924398	1.50E-39	1.13E-37	79.07335254
UTRN	-1.160022233	10.72079317	-14.38842187	1.56E-39	1.17E-37	79.03260412
CATSPER3	-1.084716968	7.434658635	-14.38796363	1.57E-39	1.17E-37	79.02795709
JAZF1	-1.211954757	11.22028112	-14.37845224	1.73E-39	1.29E-37	78.931516
C7orf41	-0.894426701	11.07517068	-14.37488068	1.80E-39	1.33E-37	78.89530875
NCDN	-1.094899421	10.15686747	-14.36987669	1.89E-39	1.40E-37	78.84458631
RUTBC2	-1.106008082	9.970783133	-14.35676558	2.16E-39	1.59E-37	78.71172146
AKR1C1	-1.473158597	10.84962651	-14.34790915	2.37E-39	1.74E-37	78.62200088
RGMB	-0.952724802	11.45209839	-14.32097567	3.11E-39	2.28E-37	78.34929065
KIRREL3	-2.015959733	8.068293173	-14.3160446	3.27E-39	2.38E-37	78.29938493
ZNF142	-0.812773151	11.63995984	-14.29909041	3.89E-39	2.82E-37	78.12785207
SYN3	-1.526756423	10.20303213	-14.29694167	3.98E-39	2.88E-37	78.10611835
NCOA7	-1.259711762	11.23466867	-14.29469228	4.07E-39	2.93E-37	78.08336812
NXPH1	-1.856994636	13.56911647	-14.29336245	4.13E-39	2.96E-37	78.0699189
SPTB	-1.310342938	9.141014056	-14.29235859	4.17E-39	2.98E-37	78.05976683
RAPH1	-0.765767205	10.22236946	-14.28751705	4.38E-39	3.12E-37	78.01080799
TRIM2	-0.978639893	13.90584337	-14.27951798	4.75E-39	3.37E-37	77.92993465
KIAA0513	-1.292326193	9.217901606	-14.27078842	5.20E-39	3.68E-37	77.84169735
MFN2	-0.751687253	14.4234739	-14.26888527	5.30E-39	3.73E-37	77.82246358
MYO15A	-2.138959627	8.253022088	-14.26142073	5.72E-39	4.01E-37	77.74703511
DAPK1	-1.024157785	8.711666667	-14.23155917	7.75E-39	5.42E-37	77.4454525
CDH6	-1.724348393	7.769390896	-14.22670178	8.14E-39	5.68E-37	77.3964211
CASD1	-0.963135579	10.87307228	-14.22577163	8.22E-39	5.71E-37	77.38703284
KIF13A	-1.09105643	7.521967871	-14.21501961	9.17E-39	6.35E-37	77.27852793
C9orf95	-1.120332086	10.75728916	-14.21292947	9.37E-39	6.46E-37	77.25743914
TOM1L2	-0.850663291	9.019146586	-14.21043622	9.61E-39	6.61E-37	77.23228485
ARHGAP21	-1.225784867	11.80166667	-14.20984199	9.67E-39	6.62E-37	77.22628993
E2F3	0.975211745	11.99716867	14.20765258	9.88E-39	6.75E-37	77.204203
ZNF436	-0.907969368	10.82628514	-14.20393868	1.03E-38	6.99E-37	77.16674012
PHF7	-1.264121259	5.157931727	-14.19788448	1.09E-38	7.40E-37	77.105679
TTC7A	-0.990813806	8.481214859	-14.19683238	1.10E-38	7.46E-37	77.09506887
PCLO	-1.090469191	10.45545181	-14.19528192	1.12E-38	7.55E-37	77.07943364
TMEM55A	-1.076195299	11.90568273	-14.18952487	1.19E-38	7.98E-37	77.02138415
CCDC115	-0.720100932	11.91685743	-14.17316051	1.40E-38	9.39E-37	76.85643363
COL4A3BP	-0.819925536	11.66168675	-14.15410924	1.70E-38	1.14E-36	76.66450124
PVRL1	-1.100442723	10.34911647	-14.15333193	1.72E-38	1.14E-36	76.65667253
CXorf6	-1.364010799	9.996666667	-14.15094567	1.76E-38	1.17E-36	76.63264036
HECW1	-1.715834627	7.630060241	-14.14283529	1.91E-38	1.26E-36	76.55097319
ARHGAP23	-1.119448052	13.89722892	-14.13192852	2.13E-38	1.40E-36	76.44117938
SCN3A	-1.120297501	11.03306225	-14.12720179	2.24E-38	1.47E-36	76.39360864
NLF2	-1.298721767	10.1248494	-14.12363948	2.32E-38	1.52E-36	76.35776127
NMNAT1	-0.990669215	7.954625136	-14.1204483	2.40E-38	1.56E-36	76.3256519
DPYD	-1.262691282	7.744658631	-14.1132694	2.58E-38	1.67E-36	76.25342972
ZFPM2	-1.557773151	9.631666667	-14.11227869	2.60E-38	1.69E-36	76.24346411
POMGNT1	-0.880432665	11.23325301	-14.108355	2.71E-38	1.75E-36	76.2039983
FAM102B	-0.994906479	9.64312249	-14.10199406	2.89E-38	1.86E-36	76.14002765
DMN	-1.25515228	9.173865462	-14.08629219	3.39E-38	2.17E-36	75.98217042
C6orf204	-0.915983466	8.632901606	-14.08397639	3.47E-38	2.22E-36	75.95889505
CORO2B	-1.26246718	9.325441767	-14.07965479	3.63E-38	2.31E-36	75.91546457
LAMA4	-1.320468662	14.20016064	-14.06374466	4.26E-38	2.70E-36	75.75562297
ADRB2	-2.496353402	10.6253012	-14.06359908	4.27E-38	2.70E-36	75.75416071
C1orf128	-1.125033526	10.2761245	-14.05711914	4.56E-38	2.87E-36	75.68908236
DIRAS3	-2.868361448	8.175722892	-14.05481627	4.66E-38	2.93E-36	75.66595764
ATP6V1G2	-1.193573899	13.32544177	-14.03252112	5.84E-38	3.66E-36	75.44216096
FLJ33706	-1.485515246	6.16437751	-14.02149469	6.53E-38	4.08E-36	75.33153541
FAM63B	-0.975197276	11.42333333	-14.01587914	6.92E-38	4.31E-36	75.27521048
KIAA0319	-2.164375	7.680080321	-14.01249544	7.16E-38	4.44E-36	75.24127606
BSPRY	-1.687720391	8.158955823	-14.01130629	7.24E-38	4.48E-36	75.22935112
CCDC132	-1.067998659	8.047655622	-14.00041186	8.09E-38	4.99E-36	75.12012129
MAP6	-1.217278374	11.83253012	-13.99220385	8.79E-38	5.40E-36	75.03785047
MINK1	-0.824943182	8.823453815	-13.9878091	9.19E-38	5.63E-36	74.99380946
CYP4V2	-1.182064156	8.322128535	-13.97408128	1.06E-37	6.45E-36	74.8562779
AMY1C	-1.369862013	11.73658635	-13.97340543	1.06E-37	6.47E-36	74.8495084
CNR1	-1.477660926	9.635662651	-13.95863519	1.23E-37	7.49E-36	74.70160228
PIGZ	-1.043190641	12.46809237	-13.95774825	1.24E-37	7.54E-36	74.69272284
SAMD9	-1.564223691	7.560823293	-13.92319227	1.76E-37	1.07E-35	74.3469631
THSD7A	-1.519057736	11.32208835	-13.91382874	1.94E-37	1.17E-35	74.25333825
C5orf42	-0.826253529	12.0196988	-13.91256315	1.96E-37	1.18E-35	74.24068589
BOK	-0.996217709	9.571044177	-13.90775906	2.06E-37	1.23E-35	74.19266308
INSRR	-1.656304348	5.750943775	-13.90162181	2.19E-37	1.31E-35	74.1313242
BAIAP3	-2.284557453	7.858413655	-13.89005624	2.46E-37	1.47E-35	74.01576431
DDC	-1.86117236	13.88465863	-13.88976216	2.47E-37	1.47E-35	74.01282649
EIF2C4	-0.805211921	10.06424699	-13.86939664	3.03E-37	1.79E-35	73.80944498
DOCK3	-1.670342497	9.084196787	-13.86817853	3.07E-37	1.81E-35	73.79728435
SOBP	-1.082785503	12.75301205	-13.86743495	3.09E-37	1.82E-35	73.78986133
LOC339483	-1.076524915	12.0701004	-13.86365878	3.21E-37	1.88E-35	73.75216719
PTPRA	-0.849281479	11.59708835	-13.86119038	3.29E-37	1.92E-35	73.72752981
LRRC4	-1.405713933	9.66124498	-13.83628148	4.23E-37	2.47E-35	73.47902003
MC4R	-2.18369777	7.937971888	-13.83359344	4.35E-37	2.53E-35	73.45221393
REEP1	-1.01148786	10.7551506	-13.83303709	4.37E-37	2.53E-35	73.44666613
HMGCL	-0.968077005	10.39463855	-13.8313815	4.45E-37	2.56E-35	73.43015747
ZYG11B	-0.961260658	10.65193574	-13.83136853	4.45E-37	2.56E-35	73.43002809
NBPF11	-0.919085086	13.25111446	-13.82698294	4.65E-37	2.67E-35	73.3863016
TPRG1L	-1.240615824	10.22210843	-13.82280626	4.85E-37	2.78E-35	73.34466375
S100PBP	-0.85602013	11.25955154	-13.81168058	5.42E-37	3.09E-35	73.23377769
C1orf159	-0.786580322	8.92688755	-13.80183216	5.99E-37	3.41E-35	73.13565486
ZNF365	-1.425659232	9.615220884	-13.79337219	6.52E-37	3.70E-35	73.05139051
KIAA0644	-1.444312359	11.96299197	-13.79166819	6.63E-37	3.75E-35	73.03442086
NRP1	-1.142170172	9.211204819	-13.7789196	7.54E-37	4.25E-35	72.90749082
CAMK2G	-0.922928254	12.0148494	-13.77667447	7.71E-37	4.34E-35	72.88514288
CACNB3	-0.814274951	11.5550502	-13.76546079	8.63E-37	4.84E-35	72.77354653
CDC42	-0.955431783	11.31382028	-13.76435092	8.72E-37	4.88E-35	72.76250356
PPP3CC	-0.741037549	12.28528112	-13.76002899	9.11E-37	5.08E-35	72.71950492
PRKACB	-1.087227555	10.90889558	-13.75968767	9.14E-37	5.08E-35	72.71610944
BIRC5	1.371082722	11.99802209	13.75499121	9.58E-37	5.32E-35	72.66939206
EFNB2	-1.341091368	10.98801205	-13.74722268	1.04E-36	5.73E-35	72.59213145
KIAA0240	-0.744133787	12.56401606	-13.74130289	1.10E-36	6.06E-35	72.53327028
KIAA0090	-0.8120559	9.748908962	-13.73881166	1.13E-36	6.20E-35	72.50850304
AHCY	0.902626218	11.8754083	13.73689316	1.15E-36	6.30E-35	72.48943115
FBXO9	-0.926775551	10.50983133	-13.72567548	1.29E-36	7.03E-35	72.37793988
RIN2	-1.130989187	8.786566269	-13.7201404	1.36E-36	7.41E-35	72.32294231
FBXO42	-0.775733696	11.52345382	-13.71752512	1.39E-36	7.59E-35	72.29695996
KIAA0754	-1.30317476	9.846024096	-13.71662547	1.41E-36	7.64E-35	72.28802258
TRPV1	-0.908385623	10.78135542	-13.71564381	1.42E-36	7.69E-35	72.27827082
MREG	-0.921234296	8.888072289	-13.71051884	1.50E-36	8.07E-35	72.22736472
RUFY2	-0.903525292	11.21860107	-13.71036602	1.50E-36	8.07E-35	72.22584689
CDH22	-1.595375671	11.27424699	-13.70879293	1.52E-36	8.17E-35	72.21022326
THRA	-1.017802097	12.48150603	-13.69975686	1.67E-36	8.92E-35	72.1204943
CCM2	-0.710903797	12.35369478	-13.6888171	1.86E-36	9.93E-35	72.01189737
NBPF15	-0.763711004	12.59496988	-13.68486325	1.93E-36	1.03E-34	71.97265788
RUNDC3B	-1.244763199	12.66297189	-13.67687753	2.10E-36	1.11E-34	71.89342019
DLC1	-1.377012105	11.60095382	-13.66899367	2.27E-36	1.20E-34	71.8152139
KNDC1	-1.767257509	7.385582322	-13.65596952	2.58E-36	1.36E-34	71.68606157
NMU	2.608218168	8.201686747	13.64534687	2.87E-36	1.51E-34	71.58076494
VGLL4	-0.804649915	11.02368474	-13.63672098	3.13E-36	1.65E-34	71.49528844
PCSK5	-1.325504305	10.55313253	-13.63151116	3.30E-36	1.73E-34	71.44367476
SCN3B	-0.981158352	7.771392226	-13.62492135	3.52E-36	1.84E-34	71.37840237
MKNK1	-0.946438453	10.32172691	-13.62149441	3.65E-36	1.90E-34	71.34446406
NBPF16	-0.775697699	15.40104418	-13.61330139	3.96E-36	2.06E-34	71.26334114
FBXO44	-1.126173419	9.187429719	-13.6065863	4.23E-36	2.19E-34	71.19686854
PCDHB18	-1.466145539	8.926285141	-13.6010772	4.47E-36	2.31E-34	71.14234523
DGKB	-2.365116283	8.279166667	-13.59764046	4.63E-36	2.39E-34	71.10833708
SGCD	-1.329394894	7.197295829	-13.593961	4.80E-36	2.47E-34	71.07193148
TFAP2B	-2.763391093	13.56716867	-13.59199718	4.90E-36	2.51E-34	71.05250271
LOC285908	-1.113065182	11.3489257	-13.5837213	5.32E-36	2.72E-34	70.97064065
SIVA1	0.684350649	12.97114458	13.56287853	6.55E-36	3.34E-34	70.76457291
CPEB2	-1.048613778	6.843473896	-13.54620146	7.73E-36	3.94E-34	70.59979522
KIFAP3	-0.966572205	14.32184739	-13.53402007	8.73E-36	4.43E-34	70.47949605
C1orf93	-0.994635093	10.59186747	-13.52906693	9.17E-36	4.64E-34	70.43059494
CLSTN3	-0.949432171	9.499628514	-13.51385851	1.07E-35	5.39E-34	70.28049733
SGK2	-1.468864695	5.903895582	-13.50343124	1.18E-35	5.96E-34	70.17763185
DHRS12	-0.958670596	11.57526104	-13.50118115	1.21E-35	6.08E-34	70.15543948
PLB1	-1.186276145	6.781726907	-13.49558296	1.28E-35	6.42E-34	70.10023253
EBF1	-1.543967215	12.50072289	-13.49296638	1.31E-35	6.57E-34	70.07443253
MSTP9	-1.641313876	8.813353414	-13.48547555	1.41E-35	7.06E-34	70.00058442
TMEM16D	-1.905918796	7.357369478	-13.4747075	1.57E-35	7.84E-34	69.89446135
MND1	1.285467603	10.00548193	13.473849	1.59E-35	7.88E-34	69.8860022
ITGAD	-1.687742801	5.811044177	-13.47167173	1.62E-35	8.04E-34	69.86454978
LOC157503	-1.819915302	4.170823293	-13.46196277	1.79E-35	8.83E-34	69.7689082
ZNF641	-0.91088527	9.555301205	-13.46069809	1.81E-35	8.92E-34	69.75645233
CAB39	-0.900601708	11.77544177	-13.44969016	2.02E-35	9.92E-34	69.64805832
KIAA1212	-0.862959133	11.94223896	-13.44898657	2.03E-35	9.97E-34	69.6411316
SEPT4	-1.195760164	9.080321285	-13.44728488	2.07E-35	1.01E-33	69.62437928
PPFIBP2	-1.380699287	10.37174699	-13.44570658	2.10E-35	1.02E-33	69.60884259
RNASEH2A	0.888812112	12.57905622	13.44365852	2.14E-35	1.04E-33	69.58868297
MST1R	-1.11161773	8.685120482	-13.44332283	2.15E-35	1.04E-33	69.58537878
ODZ3	-1.388771347	10.55577307	-13.43995297	2.22E-35	1.08E-33	69.55221166
PPP3CB	-0.756371224	11.06761044	-13.43674347	2.30E-35	1.11E-33	69.52062653
HECA	-0.844772374	13.3637751	-13.43572947	2.32E-35	1.12E-33	69.51064833
REV3L	-0.880844862	12.98261044	-13.43535088	2.33E-35	1.12E-33	69.50692285
FBXW10	-1.252672925	7.260983936	-13.4278426	2.51E-35	1.20E-33	69.43305015
ARMC2	-1.239379411	6.927871486	-13.42584288	2.56E-35	1.22E-33	69.41337841
RGS17	-1.31081557	10.3539759	-13.42376692	2.61E-35	1.25E-33	69.39295827
LOC728448	-0.941326934	12.12955823	-13.42067096	2.69E-35	1.28E-33	69.36250758
KLHL17	-1.02316382	9.052188755	-13.4199548	2.71E-35	1.29E-33	69.35546416
SRRM1	-0.690384179	11.48196117	-13.41812158	2.76E-35	1.31E-33	69.3374352
TRIM36	-1.423774704	10.3687751	-13.41197955	2.94E-35	1.39E-33	69.27703962
DKFZp667M2411	-0.933136646	11.50335341	-13.41153167	2.95E-35	1.39E-33	69.27263607
CDT1	1.236948758	11.69645582	13.40934014	3.01E-35	1.42E-33	69.25108982
CDCA5	1.339458639	12.25540161	13.4049537	3.15E-35	1.48E-33	69.20796908
EPHA10	-1.31827675	9.192550201	-13.39870126	3.35E-35	1.57E-33	69.14651624
ELL2	-1.361393524	8.708326651	-13.39616541	3.43E-35	1.60E-33	69.12159613
NBPF3	-0.867111102	13.17365462	-13.39002234	3.65E-35	1.70E-33	69.06123663
BACE1	-0.771251059	14.42044177	-13.37967064	4.04E-35	1.88E-33	68.9595542
CDH12	-2.259185136	8.182178715	-13.36622951	4.62E-35	2.14E-33	68.8275802
CTNND2	-1.194886717	12.51288153	-13.3644793	4.70E-35	2.18E-33	68.81039999
FLJ37078	-0.953968803	12.40875502	-13.36313868	4.76E-35	2.20E-33	68.79724112
RASSF4	-1.109919065	10.82690095	-13.36198334	4.82E-35	2.22E-33	68.78590137
UPP2	-1.547213792	6.527168675	-13.34714168	5.58E-35	2.57E-33	68.64027053
ACADS	-1.001952993	8.316144578	-13.34657139	5.61E-35	2.57E-33	68.63467616
TMIE	-1.346116248	10.08202811	-13.34500612	5.70E-35	2.61E-33	68.61932199
SUGT1L1	-0.962242201	7.948905622	-13.33605417	6.23E-35	2.84E-33	68.53152628
RORB	-2.271066311	6.584718876	-13.3327182	6.44E-35	2.93E-33	68.49881614
WDR74	0.692966368	11.53043173	13.32735084	6.79E-35	3.08E-33	68.44619562
PYGB	-0.769117554	11.87732932	-13.32727545	6.79E-35	3.08E-33	68.44545666
PDE7B	-1.400305971	6.510702811	-13.32665291	6.84E-35	3.09E-33	68.43935404
ST8SIA2	-0.982840733	8.706315261	-13.3217103	7.18E-35	3.24E-33	68.39090782
UBE4B	-0.818339921	11.41230924	-13.31770385	7.47E-35	3.36E-33	68.35164378
SFRP1	-1.512916784	13.79453815	-13.3111637	7.97E-35	3.58E-33	68.28756109
MAP3K5	-1.38239801	11.02957831	-13.31051468	8.02E-35	3.59E-33	68.28120258
PTHR1	-1.283766234	7.759156627	-13.30452174	8.51E-35	3.80E-33	68.22249611
PRICKLE2	-1.562387069	9.098172691	-13.29374161	9.47E-35	4.22E-33	68.11692625
GNPTAB	-0.952222967	10.09938755	-13.28868356	9.95E-35	4.43E-33	68.06740675
PJA2	-0.944833075	13.07279116	-13.28363509	1.05E-34	4.64E-33	68.01798995
SERAC1	-1.096503741	7.642791165	-13.28328194	1.05E-34	4.65E-33	68.01453354
FLII	-0.805788043	12.58413655	-13.28281643	1.05E-34	4.66E-33	68.00997739
LRRC48	-1.290104108	6.466947791	-13.27454512	1.14E-34	5.05E-33	67.92903561
RIMS1	-1.310972614	7.802429719	-13.27285716	1.16E-34	5.12E-33	67.91252052
LYST	-0.961795243	10.71148594	-13.26102507	1.31E-34	5.74E-33	67.79678229
S100B	-2.007719156	9.344016064	-13.25870523	1.34E-34	5.86E-33	67.77409608
SYNGR3	-1.050353967	10.92261044	-13.25344348	1.41E-34	6.16E-33	67.72264718
PPFIBP1	-1.132930371	9.185406627	-13.25012299	1.46E-34	6.35E-33	67.69018484
HIVEP1	-1.103668831	10.01066265	-13.24706787	1.50E-34	6.53E-33	67.66032026
GALNT3	-1.119992589	11.99809237	-13.24537049	1.53E-34	6.63E-33	67.64372938
NBPF14	-0.961612789	12.64574297	-13.24397077	1.55E-34	6.70E-33	67.63004868
IL18	-1.889145257	9.158654618	-13.23827454	1.64E-34	7.08E-33	67.57438152
CNTNAP2	-1.472411985	9.17353012	-13.23675052	1.66E-34	7.17E-33	67.55948981
CRHBP	-1.679717674	7.169718876	-13.23318194	1.72E-34	7.41E-33	67.52462318
RILP	-0.917667808	9.50315261	-13.2300528	1.77E-34	7.62E-33	67.49405378
FAM36A	-0.806823652	12.77875502	-13.21761388	2.01E-34	8.60E-33	67.372569
C9orf24	-1.402302019	11.16608434	-13.21273685	2.10E-34	9.00E-33	67.32495239
TEKT3	-1.436308583	7.715742972	-13.21216341	2.12E-34	9.03E-33	67.31935413
CRIP3	-1.175687465	8.617228916	-13.21171909	2.13E-34	9.06E-33	67.31501654
ABCC3	-1.774685559	9.24811245	-13.20966826	2.17E-34	9.22E-33	67.29499664
C22orf9	-0.831276468	12.3140261	-13.20884634	2.19E-34	9.28E-33	67.28697366
CACNA1D	-1.282139328	7.282309237	-13.19898407	2.41E-34	1.02E-32	67.19072336
LOC730736	-0.967343309	10.91228916	-13.1950302	2.51E-34	1.06E-32	67.15214545
ARHGAP22	-1.356166008	11.80506024	-13.19150546	2.59E-34	1.09E-32	67.11775926
JAG1	-1.133138763	11.68869478	-13.18319226	2.82E-34	1.18E-32	67.03667605
ALDH8A1	-1.261083075	7.908524096	-13.18112533	2.87E-34	1.21E-32	67.01651995
ITSN2	-0.851394247	9.680575656	-13.17922919	2.93E-34	1.23E-32	66.99803067
PQLC3	-1.177427654	10.04136546	-13.1779468	2.96E-34	1.24E-32	66.98552688
BIRC2	-0.780343732	11.62558233	-13.17654787	3.01E-34	1.25E-32	66.97188737
KLHL34	-1.386115542	8.132550201	-13.17604079	3.02E-34	1.26E-32	66.96694352
ERC1	-0.824351796	9.124307229	-13.17031677	3.20E-34	1.33E-32	66.91114289
GLS	-0.672351415	12.45130523	-13.16715449	3.30E-34	1.37E-32	66.88032042
MIAT	-1.049443023	12.38016064	-13.16417242	3.39E-34	1.40E-32	66.85125765
LEPR	-1.275035114	6.695130522	-13.16389685	3.40E-34	1.40E-32	66.84857219
CYB5R2	-2.038237578	10.93164659	-13.15861988	3.59E-34	1.47E-32	66.79715211
FAM19A1	-2.968130647	7.15875502	-13.1585609	3.59E-34	1.47E-32	66.79657745
ARSF	-1.599587098	8.529839357	-13.14875594	3.95E-34	1.62E-32	66.7010622
HYI	-0.798910044	11.85136546	-13.14368464	4.15E-34	1.70E-32	66.6516735
ATP13A2	-0.952816382	10.28514056	-13.14263549	4.20E-34	1.71E-32	66.64145712
DRD1IP	-1.968977626	9.331807229	-13.14115886	4.26E-34	1.73E-32	66.62707873
LMBR1L	-0.682999012	11.80014056	-13.13984838	4.31E-34	1.75E-32	66.6143189
GFRA3	-1.695663179	11.33584338	-13.1357568	4.49E-34	1.82E-32	66.57448394
FOXJ2	-0.801227767	9.748574297	-13.13278652	4.62E-34	1.87E-32	66.54556946
ABCA7	-1.038860813	9.086485944	-13.1269305	4.89E-34	1.98E-32	66.48857291
EXO1	1.509415232	10.7389759	13.12402077	5.04E-34	2.03E-32	66.46025722
E2F1	1.297102273	10.61341365	13.12111412	5.18E-34	2.09E-32	66.43197444
PIP5K1B	-1.609486166	6.01248996	-13.12026717	5.23E-34	2.10E-32	66.42373387
PALM3	-1.621987931	8.576425703	-13.1166428	5.42E-34	2.17E-32	66.38847278
SGSM2	-0.885529185	10.58441767	-13.11582323	5.46E-34	2.18E-32	66.38049997
KIF5C	-0.923147057	14.01067269	-13.11505802	5.50E-34	2.20E-32	66.37305617
EZH1	-0.866535503	11.11943775	-13.11207503	5.66E-34	2.26E-32	66.34404022
STAT3	-1.068193023	9.187284137	-13.10541396	6.05E-34	2.40E-32	66.27925872
PERLD1	-0.800946146	8.597369478	-13.10485624	6.08E-34	2.41E-32	66.27383543
HEATR2	-0.876614907	12.30180723	-13.10393059	6.13E-34	2.43E-32	66.26483457
ECEL1	-2.648776468	11.67919679	-13.09865884	6.46E-34	2.55E-32	66.21357896
BRUNOL6	-1.350668055	11.15849398	-13.09700582	6.57E-34	2.59E-32	66.19750919
OLA1	-1.06488107	10.40359438	-13.08564502	7.34E-34	2.89E-32	66.08709258
GDF8	-1.716189653	4.386767068	-13.07154854	8.43E-34	3.31E-32	65.95015257
LOC646626	-0.794808371	9.258855422	-13.06563429	8.93E-34	3.50E-32	65.89272007
CLCN6	-0.914907775	9.413688093	-13.03996247	1.15E-33	4.50E-32	65.64357214
SEMA6D	-1.079529221	9.52062249	-13.03912165	1.16E-33	4.52E-32	65.6354159
REEP5	-0.754815782	13.13657631	-13.0339051	1.22E-33	4.75E-32	65.58481962
KAT2B	-0.867798207	7.645140562	-13.03172956	1.24E-33	4.84E-32	65.56372166
C1orf190	-1.016272586	7.401767068	-13.02957566	1.27E-33	4.94E-32	65.54283513
ZNF800	-1.120851214	10.79586345	-13.0285973	1.28E-33	4.97E-32	65.53334854
FAM91A2	-1.153838227	11.56491968	-13.01856797	1.42E-33	5.48E-32	65.43611959
CD44	-1.33915048	7.647558233	-13.01776442	1.43E-33	5.51E-32	65.42833119
C6orf59	-1.112265316	11.76082329	-13.01383799	1.48E-33	5.71E-32	65.39027769
ZNF25	-0.971068782	11.22285141	-13.00438699	1.63E-33	6.26E-32	65.29870543
MCF2L	-0.959096273	8.943638554	-13.00163082	1.67E-33	6.41E-32	65.27200664
FLJ12993	-1.023827287	8.428072289	-12.99359948	1.81E-33	6.92E-32	65.19422347
LOC283152	-0.974274421	7.424497992	-12.9874642	1.92E-33	7.34E-32	65.13481955
TUBGCP6	-0.800507835	10.76538153	-12.97903829	2.08E-33	7.95E-32	65.05325949
STARD9	-0.895397727	10.15105422	-12.97022351	2.27E-33	8.65E-32	64.96796333
NAGK	-0.778014893	12.88674699	-12.95773791	2.57E-33	9.75E-32	64.84719543
SCPEP1	-1.17927301	12.93136546	-12.9564704	2.60E-33	9.85E-32	64.83493861
CLU	-1.091714956	10.63296185	-12.94621781	2.87E-33	1.09E-31	64.73581755
TP63	-1.789551807	7.35562249	-12.9461995	2.87E-33	1.09E-31	64.73564062
DLG4	-0.86359772	9.267339357	-12.9435864	2.95E-33	1.11E-31	64.71038365
XXyac-YX155B6.1	-0.963951863	15.80702811	-12.94291147	2.96E-33	1.12E-31	64.70386044
KIAA1456	-1.676624435	6.791184739	-12.93661783	3.15E-33	1.18E-31	64.64304117
FAM62B	-0.773655244	11.61946787	-12.9325932	3.28E-33	1.23E-31	64.60415633
DENND5B	-0.875403727	11.7160241	-12.92426321	3.56E-33	1.33E-31	64.52369351
COL7A1	-1.243576369	10.47396586	-12.91387165	3.93E-33	1.47E-31	64.42335327
OSTF1	-0.962172854	11.24911647	-12.91353793	3.95E-33	1.47E-31	64.42013159
LOC492311	-1.125094932	10.69082329	-12.9124059	3.99E-33	1.49E-31	64.40920325
BTBD9	-0.934564529	6.197269106	-12.91223974	4.00E-33	1.49E-31	64.40759925
TNFAIP3	-1.614471934	6.9663387	-12.91189484	4.01E-33	1.49E-31	64.40426988
PLEKHM2	-0.792422713	10.22504016	-12.90943465	4.11E-33	1.52E-31	64.38052207
MYO9A	-0.739908597	12.95176707	-12.90310092	4.37E-33	1.61E-31	64.31939413
BRUNOL4	-0.925061318	9.609623494	-12.89735234	4.62E-33	1.70E-31	64.26392647
FCHO2	-0.911003141	9.719809237	-12.8934993	4.80E-33	1.77E-31	64.22675572
PPP1R14B	0.687565112	14.06023092	12.89229529	4.86E-33	1.78E-31	64.21514161
C6orf1	-0.743024951	12.44773092	-12.89101525	4.92E-33	1.80E-31	64.20279467
DENND2A	-0.771799301	11.46934739	-12.89100481	4.92E-33	1.80E-31	64.20269395
FAM73A	-1.040123165	9.484518072	-12.88656474	5.13E-33	1.88E-31	64.15987102
CNIH4	0.691656374	12.30150602	12.8734797	5.83E-33	2.13E-31	64.0337131
MMP15	-1.006884705	9.925100402	-12.87237454	5.89E-33	2.15E-31	64.02306077
NME1	0.733118295	15.34483936	12.86636518	6.25E-33	2.27E-31	63.96514616
ATP6V0B	-0.856053077	14.22714859	-12.86231107	6.50E-33	2.36E-31	63.92608278
PRKCB	-1.235154044	10.21928715	-12.85951156	6.68E-33	2.42E-31	63.89911159
PCDHA11	-1.095136928	11.66423695	-12.85795325	6.78E-33	2.45E-31	63.88409974
TACC1	-0.864699998	10.92421687	-12.85412568	7.04E-33	2.54E-31	63.84723106
KCNAB2	-0.838469442	7.523714844	-12.8333377	8.61E-33	3.10E-31	63.64708906
PCAF	-1.056229178	10.14913655	-12.82221427	9.60E-33	3.45E-31	63.540062
SLC37A1	-1.294605802	10.33917671	-12.81722961	1.01E-32	3.61E-31	63.49211582
LEFTY1	-1.351149068	8.998634538	-12.81542992	1.02E-32	3.67E-31	63.47480743
USP48	-0.666163273	10.99696787	-12.81443542	1.03E-32	3.70E-31	63.46524341
C11orf63	-1.131209239	7.239236948	-12.81350659	1.04E-32	3.73E-31	63.45631127
C1orf92	-1.329466756	6.014558233	-12.80541147	1.13E-32	4.02E-31	63.37847785
BAI2	-1.084419466	11.71827309	-12.80335712	1.15E-32	4.10E-31	63.35872947
CKS2	1.072157679	12.84959839	12.79655008	1.23E-32	4.37E-31	63.29330523
PHF13	-0.7044357	12.52042169	-12.79634696	1.23E-32	4.37E-31	63.29135328
FLOT2	-0.849092321	9.15810241	-12.79279318	1.28E-32	4.52E-31	63.2572042
USP35	-0.762208851	12.16720884	-12.78993713	1.31E-32	4.63E-31	63.22976325
KIF13B	-0.774506853	9.737603749	-12.78928182	1.32E-32	4.66E-31	63.22346753
EPB41L1	-0.874419113	12.95481928	-12.78712989	1.35E-32	4.75E-31	63.2027943
C15orf42	1.262325915	8.487054884	12.78141581	1.43E-32	5.01E-31	63.14790874
SPATA13	-1.0984952	9.160953815	-12.77262263	1.55E-32	5.44E-31	63.06347166
ANKIB1	-0.84449095	10.97768407	-12.76902606	1.61E-32	5.63E-31	63.02894389
SULT4A1	-0.94444467	11.58159305	-12.76795947	1.62E-32	5.67E-31	63.01870534
PAFAH2	-0.953323158	7.800240964	-12.76171792	1.73E-32	6.02E-31	62.95879936
GNG2	-0.816742307	9.322128514	-12.75861851	1.78E-32	6.19E-31	62.92905694
INPP4B	-1.293298807	6.735803213	-12.75253079	1.89E-32	6.55E-31	62.8706489
STK31	-1.215742695	6.853554217	-12.75231102	1.89E-32	6.56E-31	62.86854063
PIP5KL1	-0.98060559	7.881546185	-12.75004116	1.93E-32	6.69E-31	62.8467665
C19orf36	-0.882309959	8.359949799	-12.7472243	1.99E-32	6.86E-31	62.81974786
C6orf89	-0.744799548	10.73100904	-12.74463532	2.04E-32	7.03E-31	62.79491768
KIAA1957	-1.270993436	12.95913655	-12.74306701	2.07E-32	7.12E-31	62.7798777
SSFA2	-0.895269868	8.100876843	-12.74179001	2.09E-32	7.20E-31	62.76763204
UHRF1	1.056199438	8.551091022	12.73522025	2.23E-32	7.66E-31	62.70464186
CA13	-1.1441202	5.482329317	-12.7345356	2.24E-32	7.69E-31	62.69807848
TRIM50	-1.381715486	7.134477912	-12.73315199	2.28E-32	7.78E-31	62.68481505
ZBTB48	-0.683742236	9.744598394	-12.73066069	2.33E-32	7.96E-31	62.66093508
SYT13	-1.823256635	13.72684739	-12.7304082	2.34E-32	7.96E-31	62.65851495
CENPA	1.400275268	9.486646586	12.72942316	2.36E-32	8.03E-31	62.64907374
USP24	-0.866076722	12.0975502	-12.72516223	2.46E-32	8.35E-31	62.60823875
TPO	-2.033289455	6.676004016	-12.72471684	2.47E-32	8.37E-31	62.60397067
AUH	-0.83621665	11.48207831	-12.7218419	2.54E-32	8.59E-31	62.57642285
UBR4	-0.663270398	12.84596386	-12.71911012	2.61E-32	8.81E-31	62.55024968
MAFB	-1.090174689	12.70676707	-12.71474456	2.72E-32	9.17E-31	62.50842921
SNRPD2	0.535899209	11.39667671	12.7130315	2.76E-32	9.31E-31	62.49202076
MYO1C	-0.736767187	13.22368474	-12.71209384	2.79E-32	9.38E-31	62.48303988
KIAA1922	-1.341367871	8.997991968	-12.70961666	2.86E-32	9.59E-31	62.45931521
MST1	-1.361462098	12.37899598	-12.70903369	2.87E-32	9.63E-31	62.4537323
IKZF2	-0.932003518	8.0386814	-12.70619043	2.95E-32	9.88E-31	62.4265051
GARNL4	-1.23732831	9.228363454	-12.70340066	3.03E-32	1.01E-30	62.39979305
EPB41L5	-0.956542919	7.91871486	-12.70007715	3.13E-32	1.04E-30	62.36797453
SLCO4A1	2.372641163	5.890200803	12.69791185	3.20E-32	1.06E-30	62.34724662
CUGBP2	-1.193101532	11.07823293	-12.69420862	3.32E-32	1.10E-30	62.31180078
FMO3	-1.877906726	7.571927711	-12.69240902	3.37E-32	1.12E-30	62.29457759
PVRL3	-1.458874442	9.987985286	-12.68764337	3.53E-32	1.17E-30	62.24897367
LRRTM4	-2.46195511	7.928684739	-12.68048867	3.79E-32	1.25E-30	62.18052471
ERAP1	-0.895755047	9.810120482	-12.67797692	3.88E-32	1.28E-30	62.15649953
NACAD	-0.796420807	12.82120482	-12.67776939	3.89E-32	1.28E-30	62.15451454
FLJ37464	-1.255208216	7.702168675	-12.67104354	4.15E-32	1.36E-30	62.09019345
JAK1	-0.737906726	10.62981928	-12.66747419	4.29E-32	1.41E-30	62.05606585
ZUBR1	-0.993591721	7.080993976	-12.66644515	4.33E-32	1.42E-30	62.04622785
PKD1L1	-1.315815394	3.873373494	-12.66565815	4.37E-32	1.43E-30	62.0387041
UPP1	-1.259644504	8.919431064	-12.65647373	4.77E-32	1.56E-30	61.95091838
C14orf166	0.536685136	14.86656627	12.64958112	5.10E-32	1.66E-30	61.88505943
MAP1A	-1.255105519	10.26	-12.64418821	5.37E-32	1.75E-30	61.833543
EPHX2	-0.879835545	11.92445783	-12.64344609	5.41E-32	1.76E-30	61.82645469
FLJ33360	-1.47853402	8.537931727	-12.64324002	5.42E-32	1.76E-30	61.82448642
JUP	-0.895171866	12.63431727	-12.63649301	5.79E-32	1.88E-30	61.7600531
RAI1	-0.728394368	11.82629185	-12.63517814	5.86E-32	1.90E-30	61.7474983
LOC401431	-0.871824534	11.90495984	-12.63507908	5.87E-32	1.90E-30	61.7465525
POLA1	0.663977626	11.59698795	12.63395588	5.93E-32	1.91E-30	61.73582835
AXL	-1.120055936	10.04747992	-12.63130163	6.08E-32	1.96E-30	61.71048801
PRKCB1	-1.839433583	10.44327309	-12.62688462	6.35E-32	2.04E-30	61.66832447
C8orf44	-0.762581522	10.7924498	-12.62632555	6.38E-32	2.05E-30	61.66298824
HECTD3	-0.808616954	8.452329317	-12.6243864	6.50E-32	2.08E-30	61.64448045
GPR123	-1.249922713	7.098353414	-12.62437692	6.50E-32	2.08E-30	61.64439
RPL27A	0.692775092	13.07044177	12.62323124	6.58E-32	2.10E-30	61.63345601
GHRL	-1.303517787	8.716927711	-12.62141609	6.69E-32	2.13E-30	61.61613392
PAQR8	-0.92624206	10.17756024	-12.61844356	6.89E-32	2.19E-30	61.58776958
LOC440302	-1.333342038	10.4163253	-12.61260722	7.28E-32	2.32E-30	61.5320883
ZBTB46	-1.126059783	7.02746988	-12.60890333	7.55E-32	2.39E-30	61.49675838
NCAPG	1.343578134	11.74552209	12.6088555	7.55E-32	2.39E-30	61.49630218
SPATA6	-1.0245631	8.466445783	-12.59612449	8.54E-32	2.70E-30	61.37490741
TBC1D2	-0.886505152	8.897690763	-12.58446953	9.55E-32	3.02E-30	61.26382868
MAP3K2	-0.750381494	11.05444779	-12.58423528	9.57E-32	3.02E-30	61.26159671
SMAP1L	-0.94027915	9.280301205	-12.57401091	1.06E-31	3.33E-30	61.164197
PCDHGA11	-0.748994212	13.19349398	-12.55861676	1.22E-31	3.85E-30	61.01762614
VAMP3	-0.89927795	9.907710843	-12.55321202	1.29E-31	4.05E-30	60.96618856
TMEM97	1.003552258	10.53121153	12.55189	1.31E-31	4.09E-30	60.95360854
DGKD	-0.70087627	13.90391566	-12.54645432	1.38E-31	4.30E-30	60.90189088
MIER1	-0.769863743	9.530321281	-12.54633081	1.38E-31	4.30E-30	60.90071586
LPPR4	-1.218084416	12.56736948	-12.53478227	1.54E-31	4.80E-30	60.79087678
FBL	0.719551983	15.41988956	12.53461035	1.54E-31	4.80E-30	60.78924201
SERHL2	-0.89909585	9.009638554	-12.53251454	1.57E-31	4.89E-30	60.76931445
FLJ20160	-0.954323123	9.320120482	-12.52887757	1.63E-31	5.06E-30	60.734737
CCDC17	-1.137545525	7.94251004	-12.52560819	1.68E-31	5.21E-30	60.70365886
FUCA1	-1.32577428	13.17620482	-12.52233331	1.73E-31	5.37E-30	60.67253264
TCTA	-0.862999188	9.745361446	-12.52125457	1.75E-31	5.42E-30	60.66228067
DOCK4	-1.02921972	10.62735442	-12.5205734	1.76E-31	5.44E-30	60.65580728
FOXO1	-1.186626376	11.06154618	-12.51931406	1.79E-31	5.50E-30	60.6438398
STMN2	-0.732826616	17.65534137	-12.51796982	1.81E-31	5.56E-30	60.6310662
EPB41L4B	-1.192052601	8.957796185	-12.5104027	1.95E-31	5.97E-30	60.55917346
KBTBD3	-0.96367536	6.759548193	-12.50908991	1.97E-31	6.04E-30	60.54670341
FLJ23152	-1.504390175	7.423172691	-12.50472311	2.05E-31	6.29E-30	60.50522844
AURKA	1.11125	10.29273092	12.49883323	2.17E-31	6.64E-30	60.44929954
ARHGEF11	-0.817822381	9.608253012	-12.49449534	2.27E-31	6.91E-30	60.40811678
DBH	-1.871456804	15.59869478	-12.48609693	2.46E-31	7.48E-30	60.32840567
MED9	-0.674222897	10.12810241	-12.48498177	2.48E-31	7.55E-30	60.31782355
CLASP2	-0.779556812	12.07251673	-12.48308476	2.53E-31	7.68E-30	60.29982341
PROS1	-1.051945679	8.688279764	-12.48290666	2.53E-31	7.68E-30	60.29813354
TRAK2	-0.834474167	10.35058233	-12.48162467	2.56E-31	7.76E-30	60.28596995
LOC441212	-0.835811688	11.24746988	-12.47995069	2.60E-31	7.88E-30	60.27008822
RABEP1	-0.767745006	10.94537651	-12.47882489	2.63E-31	7.95E-30	60.25940784
MCF2L2	-1.287469121	5.136295181	-12.47269338	2.79E-31	8.42E-30	60.20124785
NDFIP1	-0.780856508	12.39608434	-12.47127419	2.83E-31	8.52E-30	60.18778834
C1orf119	-0.752924195	11.76921687	-12.46698035	2.95E-31	8.86E-30	60.14707072
FLJ20489	-0.695622706	11.30929719	-12.45536749	3.30E-31	9.89E-30	60.0369852
ANK3	-0.989802636	11.31529116	-12.45405429	3.34E-31	1.00E-29	60.02453992
ABR	-1.130341262	14.78819277	-12.45306223	3.37E-31	1.01E-29	60.01513851
JMJD2C	-1.025188982	10.28790161	-12.43279473	4.09E-31	1.22E-29	59.82315782
ST3GAL3	-0.776704369	8.974166667	-12.42986198	4.21E-31	1.25E-29	59.79539141
FARP2	-0.855386964	8.03123494	-12.4254464	4.39E-31	1.31E-29	59.75359256
C1orf149	-0.758586427	12.62398594	-12.42080974	4.59E-31	1.36E-29	59.7097092
HOXC9	-2.118006423	12.69907631	-12.41982758	4.63E-31	1.37E-29	59.70041479
KCTD1	-0.801650867	11.39405621	-12.41951512	4.64E-31	1.38E-29	59.69745797
SDF4	-0.681252823	13.55060241	-12.41943479	4.65E-31	1.38E-29	59.69669782
AGBL4	-1.532539173	7.089839357	-12.41296619	4.94E-31	1.46E-29	59.63549426
SKI	-0.71075923	9.217938432	-12.41059473	5.06E-31	1.49E-29	59.61306056
ZBTB38	-0.857693737	10.86981928	-12.40681584	5.24E-31	1.54E-29	59.57731743
CASP9	-0.777332898	11.76315261	-12.40358571	5.41E-31	1.59E-29	59.54676931
ABCA5	-1.363601249	11.18233936	-12.39436075	5.90E-31	1.73E-29	59.45954997
RHBDL3	-1.567570229	10.21248996	-12.39397011	5.93E-31	1.74E-29	59.45585734
CDKN3	1.205411491	11.10184739	12.3870292	6.33E-31	1.86E-29	59.39025663
WIPF2	-0.836564265	8.823950803	-12.3842559	6.50E-31	1.90E-29	59.36405072
SLC4A3	-0.710167278	9.25997992	-12.38329369	6.56E-31	1.92E-29	59.35495925
ARHGAP26	-0.965860566	9.573915663	-12.38310804	6.57E-31	1.92E-29	59.35320515
NCAN	1.923078063	8.479859438	12.38019914	6.76E-31	1.97E-29	59.3257226
URG4	-0.651043549	11.20748996	-12.37984866	6.78E-31	1.97E-29	59.32241163
RBM5	-0.697495589	12.34136044	-12.37882793	6.85E-31	1.99E-29	59.31276897
FAM54B	-0.751445158	11.23138554	-12.3766842	6.99E-31	2.03E-29	59.29251895
RNF19	-0.773533667	10.51191767	-12.37543231	7.07E-31	2.05E-29	59.28069425
ZHX2	-0.999604743	8.917921687	-12.37201301	7.31E-31	2.11E-29	59.24840051
ZNF695	1.362645398	7.831204819	12.37188303	7.32E-31	2.11E-29	59.24717294
SNRPE	0.794854955	13.38861446	12.37005558	7.44E-31	2.15E-29	59.22991555
SNX16	-1.00471238	9.213212851	-12.36409827	7.88E-31	2.27E-29	59.17366752
TMEM59	-0.737307312	14.77116466	-12.36302731	7.96E-31	2.29E-29	59.16355716
LRRTM3	-1.882618577	5.147048193	-12.36021849	8.18E-31	2.35E-29	59.13704297
DMAP1	-0.65888587	12.07040161	-12.36013232	8.18E-31	2.35E-29	59.13622958
SNHG1	0.876561265	13.91413655	12.35933138	8.25E-31	2.36E-29	59.12866954
PHF11	-1.086008258	10.12668675	-12.35668337	8.46E-31	2.42E-29	59.1036772
TEX15	1.969079616	5.271365462	12.35195171	8.85E-31	2.52E-29	59.05902592
HS3ST5	-2.161253706	10.06422691	-12.34888025	9.11E-31	2.60E-29	59.0300464
ENPP3	-1.523562253	5.275682731	-12.34571692	9.39E-31	2.67E-29	59.00020399
MTMR9	-0.746204651	10.99308233	-12.33875115	1.00E-30	2.85E-29	58.93450433
EGFLAM	-1.335011646	11.9863253	-12.33840059	1.01E-30	2.86E-29	58.93119836
KLRB1	-1.690982849	9.090582329	-12.33426505	1.05E-30	2.97E-29	58.89220273
MYO1D	-0.991946287	7.918935743	-12.3292478	1.10E-30	3.11E-29	58.84490239
BDKRB2	-1.320388199	9.90124498	-12.32851097	1.11E-30	3.12E-29	58.83795676
LY75	-1.799136787	7.626365462	-12.32812498	1.11E-30	3.13E-29	58.8343184
RPH3AL	-1.116365048	10.57614458	-12.32345481	1.16E-30	3.27E-29	58.7903015
CORO2A	-1.192785855	11.31680723	-12.32254056	1.17E-30	3.29E-29	58.78168563
TRA16	0.611683018	11.45159639	12.32013586	1.20E-30	3.36E-29	58.75902537
NOLA1	0.650635587	13.01981928	12.3114865	1.30E-30	3.65E-29	58.6775393
RUSC1	-0.692688806	10.97907631	-12.29810133	1.48E-30	4.14E-29	58.55149701
WSCD1	-1.492681395	8.955261044	-12.29153247	1.57E-30	4.40E-29	58.48966772
DENND1B	-0.949253953	8.678433735	-12.28820781	1.62E-30	4.53E-29	58.45838114
C13orf31	-1.039042031	7.547881526	-12.28440479	1.68E-30	4.69E-29	58.42259847
MAPT	-0.893721527	11.31536814	-12.27847565	1.78E-30	4.96E-29	58.36682292
BOLA2B	0.671909232	13.46339357	12.27665082	1.81E-30	5.04E-29	58.34965959
CATSPER2	-1.102822205	10.71119478	-12.27507559	1.84E-30	5.11E-29	58.33484494
SFRS4	-0.768551523	9.716499325	-12.27428201	1.85E-30	5.14E-29	58.327382
KIAA1128	-0.986203416	12.49891566	-12.27251327	1.88E-30	5.21E-29	58.3107492
EFHA1	-0.732228261	13.6796988	-12.27243901	1.88E-30	5.21E-29	58.31005096
PLCL1	-0.972457651	7.843323293	-12.26946935	1.94E-30	5.35E-29	58.28212806
EFHA2	-0.833691417	12.24450803	-12.26778107	1.97E-30	5.43E-29	58.26625527
ZZEF1	-0.680846273	11.4564759	-12.26755759	1.97E-30	5.44E-29	58.26415422
PANK4	-0.786913467	9.713012048	-12.26705794	1.98E-30	5.46E-29	58.25945685
GCUD2	1.117818323	9.235983936	12.26556543	2.01E-30	5.53E-29	58.24542603
CBFB	-0.896917702	11.58868474	-12.26374514	2.05E-30	5.61E-29	58.22831506
LOC374973	-0.90982284	6.652710843	-12.25737512	2.17E-30	5.96E-29	58.16844676
C2CD2L	-0.833508611	12.70359438	-12.2512056	2.31E-30	6.31E-29	58.11047861
PRKCE	-0.954791255	9.192781124	-12.25092058	2.31E-30	6.31E-29	58.10780096
DNASE1L3	-1.981218591	10.53710843	-12.25015057	2.33E-30	6.35E-29	58.10056725
ROD1	-0.71792382	10.39224902	-12.24789248	2.38E-30	6.48E-29	58.07935542
THEM4	-1.088785644	9.189959839	-12.24023491	2.56E-30	6.96E-29	58.007438
SORBS3	-1.043915514	11.4886747	-12.23894526	2.59E-30	7.04E-29	57.99532837
NR3C1	-0.903203104	9.871934398	-12.23287579	2.74E-30	7.44E-29	57.93834633
C1orf215	-1.106710192	7.101606426	-12.23211195	2.76E-30	7.49E-29	57.93117617
LOC641467	-0.961746189	7.605261044	-12.23066408	2.80E-30	7.58E-29	57.91758587
AP1GBP1	-0.863454087	8.215371486	-12.22828055	2.87E-30	7.74E-29	57.89521484
ADRBK2	-0.911823299	10.9464759	-12.21305508	3.31E-30	8.93E-29	57.75236905
UTS2D	-1.289208075	5.511084337	-12.20779634	3.48E-30	9.37E-29	57.70305359
SEMA3G	-1.353725649	8.672289157	-12.20661777	3.52E-30	9.47E-29	57.69200282
NDST3	-1.809734966	7.949638554	-12.20477861	3.58E-30	9.62E-29	57.67475919
FLJ22028	-0.849562482	8.661119478	-12.20325859	3.63E-30	9.75E-29	57.66050876
HACE1	-0.869655915	11.46361446	-12.19877335	3.79E-30	1.02E-28	57.61846454
CDRT1	-1.24283985	5.702751004	-12.1957435	3.90E-30	1.04E-28	57.59006779
A2BP1	-1.59800607	11.54518072	-12.19505088	3.92E-30	1.05E-28	57.58357682
HIST1H1C	1.208670596	11.94809237	12.18666687	4.25E-30	1.13E-28	57.50502122
ME1	-1.089331842	8.841619827	-12.18246076	4.42E-30	1.18E-28	57.46562233
TIMM22	-0.631461392	10.78664659	-12.17887136	4.57E-30	1.22E-28	57.43200591
SLC35E2	-0.967317547	10.47732932	-12.17844623	4.59E-30	1.22E-28	57.42802475
RGS5	-1.848629658	14.84342369	-12.17843964	4.59E-30	1.22E-28	57.42796302
TM2D1	-0.665219509	13.15614458	-12.17763978	4.63E-30	1.23E-28	57.42047286
RNF113A	0.571404927	12.66445783	12.17549632	4.72E-30	1.25E-28	57.40040196
MTMR3	-0.675237507	11.94881526	-12.17353361	4.81E-30	1.27E-28	57.38202534
DKFZp686I15217	-0.996784656	6.933995984	-12.162347	5.35E-30	1.41E-28	57.27731679
ZCCHC11	-0.816223532	12.1512249	-12.15880332	5.53E-30	1.46E-28	57.24415821
LTC4S	-0.938947276	8.076144578	-12.15162904	5.92E-30	1.56E-28	57.17704381
ZNF362	-0.699893422	12.49606426	-12.15015968	6.00E-30	1.58E-28	57.16330079
LOC100130360	-1.732453769	6.122851406	-12.14955494	6.03E-30	1.59E-28	57.15764491
KLHL29	-1.077134917	9.366375502	-12.14601698	6.24E-30	1.64E-28	57.12455869
CHAF1A	0.954242483	9.972630522	12.14103815	6.54E-30	1.71E-28	57.07800675
RRM1	0.758253458	13.72080321	12.13692304	6.80E-30	1.78E-28	57.0395383
PDZK1	-1.678472261	7.259879518	-12.12637254	7.51E-30	1.96E-28	56.94094368
HEPN1	-1.431992871	6.250963855	-12.12281909	7.77E-30	2.03E-28	56.90774706
GNG12	-1.373875635	8.290261044	-12.1208409	7.91E-30	2.06E-28	56.88926901
ECE1	-0.955250918	8.086345382	-12.11977754	7.99E-30	2.08E-28	56.87933696
BZW2	0.755836039	13.49997992	12.11135507	8.65E-30	2.25E-28	56.80068551
BAT5	-0.627063806	10.22726908	-12.10793262	8.94E-30	2.32E-28	56.76873417
B3GALT4	-0.816158597	10.86481928	-12.10582723	9.12E-30	2.36E-28	56.74908116
KIAA1949	-0.626716191	13.03664659	-12.10057858	9.58E-30	2.48E-28	56.70009502
DSEL	-1.35821111	7.576666667	-12.09637459	9.97E-30	2.58E-28	56.66086714
C12orf54	-1.23329122	5.217088353	-12.0938924	1.02E-29	2.63E-28	56.63770904
HP1BP3	-0.754255021	11.89869478	-12.08971068	1.06E-29	2.74E-28	56.59870064
EHBP1	-0.724610004	9.881004001	-12.08949631	1.06E-29	2.74E-28	56.59670114
PAFAH1B1	-0.694627329	10.29038655	-12.08870814	1.07E-29	2.76E-28	56.58934978
XTP3TPA	0.786606437	13.05548193	12.08505067	1.11E-29	2.85E-28	56.55523937
MCM2	1.028062712	10.68472892	12.08268298	1.13E-29	2.91E-28	56.53316074
PPM2C	-0.961635375	11.08166667	-12.07973	1.17E-29	2.99E-28	56.50562765
AKAP11	-0.889886364	11.68050201	-12.07834728	1.18E-29	3.02E-28	56.49273666
ANKRD12	-0.871489536	11.20981426	-12.07624581	1.20E-29	3.08E-28	56.47314641
TPPP	-1.106994636	6.639176707	-12.07433818	1.23E-29	3.13E-28	56.45536473
RFPL1S	-1.438662479	10.72919679	-12.07426011	1.23E-29	3.13E-28	56.45463704
PRICKLE1	-1.119708498	10.85819277	-12.06955896	1.28E-29	3.27E-28	56.41082267
HIST1H1B	1.395251976	7.776144578	12.06872646	1.29E-29	3.29E-28	56.40306483
KIAA0247	-0.720277739	12.19736948	-12.068283	1.30E-29	3.30E-28	56.3989325
RORA	-1.077574816	10.67038153	-12.06399629	1.35E-29	3.43E-28	56.35899114
GPBP1L1	-0.73406003	11.07187751	-12.06334953	1.36E-29	3.44E-28	56.35296559
CYB561	-1.652144719	12.77583	-12.06264983	1.37E-29	3.46E-28	56.34644707
TMEM50A	-0.786655315	12.72440763	-12.0564393	1.45E-29	3.67E-28	56.28859793
AOAH	-1.470707933	8.792871486	-12.05567129	1.46E-29	3.69E-28	56.28144523
CHEK1	1.221068958	10.02666667	12.04660884	1.59E-29	4.01E-28	56.19706352
PCSK2	-2.530387846	8.155943775	-12.04656639	1.59E-29	4.01E-28	56.1966684
BTBD3	-1.173406444	10.97277108	-12.04104805	1.68E-29	4.22E-28	56.14530351
UBE2C	1.30888587	13.02931727	12.03822796	1.72E-29	4.32E-28	56.11905897
LOC647580	-1.115059994	14.15995984	-12.03673215	1.75E-29	4.38E-28	56.10513993
FAM40A	-0.705496365	11.34965863	-12.03107515	1.84E-29	4.61E-28	56.05250821
GAP43	-1.179800607	14.16653614	-12.03013922	1.86E-29	4.65E-28	56.0438017
ZCCHC12	-1.120332439	11.01995984	-12.02585493	1.93E-29	4.83E-28	56.00395218
FLJ25770	-1.416467744	6.247289157	-12.01867178	2.07E-29	5.16E-28	55.93715684
SPOCK2	-1.317749506	10.9050502	-12.01858584	2.07E-29	5.16E-28	55.93635786
VPS13C	-0.989086498	7.814558233	-12.01794334	2.08E-29	5.19E-28	55.93038436
TRIM74	-1.093742942	8.925040161	-12.01387669	2.17E-29	5.38E-28	55.89258008
ZNF518B	-0.780240683	8.035742972	-12.01254688	2.19E-29	5.44E-28	55.88021945
AKAP6	-1.001856797	9.436271755	-12.01021898	2.24E-29	5.55E-28	55.85858331
LOC158402	-0.830691347	8.193534137	-12.00973261	2.25E-29	5.57E-28	55.85406313
VPS53	-0.967538467	6.741676707	-12.00340811	2.39E-29	5.91E-28	55.79529461
DKC1	0.5828702	13.11431727	12.00304607	2.40E-29	5.92E-28	55.79193098
POLR3D	0.809591685	10.89374498	12.00008469	2.46E-29	6.08E-28	55.76441951
SPEG	-0.836726426	15.43487952	-11.99321762	2.63E-29	6.47E-28	55.70063828
YIPF1	-0.71946111	11.60740964	-11.99094744	2.69E-29	6.61E-28	55.67955735
THOC4	0.803501729	12.25288153	11.98868117	2.74E-29	6.74E-28	55.65851486
HISPPD2A	-0.722959486	9.89188755	-11.98707688	2.78E-29	6.83E-28	55.64362024
FOXD1	-1.221588792	7.974748996	-11.9853419	2.83E-29	6.94E-28	55.62751349
INSL5	-1.380098814	6.560080321	-11.98413196	2.86E-29	7.01E-28	55.61628182
DKK3	-1.163070849	12.62109775	-11.9811882	2.94E-29	7.19E-28	55.5889578
C6orf105	-1.526788538	7.056064257	-11.98031915	2.97E-29	7.24E-28	55.58089195
DOCK9	-0.987702216	10.10130522	-11.97958058	2.99E-29	7.29E-28	55.57403738
ELAVL4	-0.851049187	12.37620483	-11.97826828	3.02E-29	7.37E-28	55.56185872
WDR78	-1.000379905	7.979076305	-11.97777636	3.04E-29	7.39E-28	55.55729366
DDX39	0.646066488	14.19214859	11.97541236	3.11E-29	7.55E-28	55.53535719
RGS7	-1.27582404	10.35044177	-11.97465603	3.13E-29	7.59E-28	55.52833938
ATP1A2	-2.26433371	8.242269076	-11.97358177	3.16E-29	7.66E-28	55.51837198
SSRP1	0.578878106	15.39008032	11.97301806	3.18E-29	7.69E-28	55.51314195
DCLK1	-0.839902421	10.31218876	-11.9593624	3.61E-29	8.73E-28	55.38648623
RGMA	-1.274117024	8.722349398	-11.95800697	3.66E-29	8.83E-28	55.37391909
FLJ34503	-1.57871965	4.877369478	-11.95753168	3.67E-29	8.86E-28	55.36951248
DNAJC16	-0.730726285	7.560773092	-11.95513476	3.76E-29	9.05E-28	55.34729132
NBPF1	-0.893928571	10.09550201	-11.95209277	3.86E-29	9.30E-28	55.31909334
CCDC93	-0.790672407	9.069344063	-11.94844124	4.00E-29	9.61E-28	55.28525047
RIMS3	-1.022452534	10.30192771	-11.94481507	4.14E-29	9.93E-28	55.25164837
NDRG4	-0.906558089	13.2112249	-11.93562087	4.51E-29	1.08E-27	55.16647512
SV2B	-2.162523645	11.89967871	-11.93463034	4.55E-29	1.09E-27	55.15730118
PIGV	-0.823859049	9.914116466	-11.93250138	4.64E-29	1.11E-27	55.13758496
BLM	1.081104249	11.15512048	11.93150706	4.69E-29	1.12E-27	55.12837734
EXOC4	-0.963438735	11.18135542	-11.93105906	4.70E-29	1.12E-27	55.12422882
ARHGEF3	-1.26098426	10.88823293	-11.93059426	4.73E-29	1.13E-27	55.11992487
DDAH1	-1.249991177	12.49146586	-11.9298318	4.76E-29	1.13E-27	55.11286493
FBXL14	-0.753234049	8.734076305	-11.92945852	4.78E-29	1.14E-27	55.10940861
TTC18	-1.404157079	9.334528112	-11.92577734	4.94E-29	1.17E-27	55.07532688
LRRCC1	-1.175406197	8.816194779	-11.92315589	5.07E-29	1.20E-27	55.05105998
LOC253012	-2.182814441	7.188253012	-11.91773742	5.33E-29	1.26E-27	55.00091047
CLEC4A	-0.951115895	9.898955823	-11.91316185	5.56E-29	1.32E-27	54.95857211
LAMA3	-1.376232604	6.145194116	-11.90626155	5.93E-29	1.40E-27	54.89473979
LRIG1	-0.895792278	11.67437751	-11.90200848	6.17E-29	1.46E-27	54.85540634
CCDC102B	-1.169666678	9.709046185	-11.8946351	6.61E-29	1.56E-27	54.78723406
CFLAR	-0.945784514	8.910451807	-11.88953232	6.94E-29	1.63E-27	54.74006887
ASMT	-1.383023715	6.029698795	-11.88894508	6.97E-29	1.64E-27	54.73464171
LSM7	0.521115895	14.86407631	11.88677894	7.12E-29	1.67E-27	54.714624
SLAMF8	-1.34825487	10.57136546	-11.88655912	7.13E-29	1.67E-27	54.71259266
KRT19	-2.635546654	14.69064257	-11.88145995	7.48E-29	1.75E-27	54.66547866
CDC2L1	-0.651374224	12.28241968	-11.88054183	7.54E-29	1.77E-27	54.65699686
AMPH	-1.671355343	9.419056225	-11.87965841	7.61E-29	1.78E-27	54.64883602
SLC44A2	-0.698897692	11.55573293	-11.87942044	7.62E-29	1.78E-27	54.64663774
C1orf173	-1.664571657	8.485247648	-11.87898181	7.65E-29	1.78E-27	54.64258589
EXOSC9	0.597297078	12.29180723	11.87890655	7.66E-29	1.78E-27	54.64189066
FAM3C	-0.922301673	12.10971884	-11.8705066	8.28E-29	1.93E-27	54.56431296
C3orf35	-0.952044043	7.702851406	-11.86872957	8.42E-29	1.96E-27	54.54790512
PXK	-0.69584645	11.83001004	-11.86655355	8.59E-29	2.00E-27	54.5278152
GNB1	-0.789044149	12.62725904	-11.86629424	8.61E-29	2.00E-27	54.52542124
CSF2RA	-1.452629517	7.471807229	-11.8645494	8.76E-29	2.03E-27	54.50931384
MSL-1	-0.726657589	10.92463856	-11.8603834	9.10E-29	2.11E-27	54.47086082
CSPG5	-1.271641375	8.08751004	-11.8601185	9.13E-29	2.11E-27	54.46841608
KARCA1	-1.070304207	11.8539759	-11.85522776	9.55E-29	2.20E-27	54.42328385
CG018	-1.009811547	10.80690763	-11.85419769	9.64E-29	2.22E-27	54.41377958
SASP	-0.899704969	11.59423695	-11.84929269	1.01E-28	2.32E-27	54.3685284
SNX14	-0.650779574	13.58981928	-11.83870231	1.11E-28	2.56E-27	54.27086245
C17orf68	-0.756036844	8.144638554	-11.83625321	1.14E-28	2.62E-27	54.24828349
GMEB1	-0.599929242	10.73997992	-11.82940925	1.21E-28	2.79E-27	54.18520081
STMN4	-0.725450311	16.16156627	-11.8287949	1.22E-28	2.80E-27	54.17953918
FLJ39632	1.91231437	10.50068273	11.82747221	1.24E-28	2.83E-27	54.16735032
TMEM127	-0.58446534	9.645501998	-11.82734074	1.24E-28	2.83E-27	54.16613889
ZNF251	-0.837934606	9.330461847	-11.82720124	1.24E-28	2.83E-27	54.16485335
PTPRD	-1.292851673	10.12704819	-11.82587943	1.26E-28	2.86E-27	54.15267355
PTBP2	-0.720192688	13.97873494	-11.8258081	1.26E-28	2.86E-27	54.15201625
SLC26A11	-0.930302795	14.96777108	-11.8178125	1.35E-28	3.08E-27	54.07835722
RNF167	-0.600031415	12.34897592	-11.81631364	1.37E-28	3.12E-27	54.06455214
MBNL2	-0.875756517	8.594149938	-11.81210522	1.43E-28	3.24E-27	54.02579625
NEIL3	1.421551736	7.178855422	11.80820093	1.48E-28	3.36E-27	53.98984812
C8orf4	-1.323064829	9.397038153	-11.80778943	1.49E-28	3.37E-27	53.98605962
DFNA5	-1.122236378	11.80829317	-11.80566661	1.52E-28	3.43E-27	53.96651731
PQLC1	-0.553029891	11.76226908	-11.80176567	1.57E-28	3.55E-27	53.930611
SREBF1	-0.786497036	11.57910643	-11.80095605	1.58E-28	3.57E-27	53.92315963
PTPRM	-1.093521316	12.14785141	-11.7997419	1.60E-28	3.61E-27	53.91198578
CRTC2	-0.760448899	12.66851406	-11.79796593	1.63E-28	3.67E-27	53.89564256
ROBO3	-0.982395338	10.52046855	-11.79747805	1.63E-28	3.68E-27	53.89115319
EPS15L2	-1.068098885	8.609879518	-11.79645604	1.65E-28	3.71E-27	53.88174908
C6orf58	-1.002426948	6.045371486	-11.79369313	1.69E-28	3.80E-27	53.85632828
SCARA3	-0.939918478	9.235863454	-11.79149273	1.73E-28	3.88E-27	53.83608533
CLIP2	-0.790382552	11.45582329	-11.7903738	1.75E-28	3.91E-27	53.82579238
FREM1	-1.344659797	8.310120482	-11.78951574	1.76E-28	3.94E-27	53.81789952
TOM1	-0.80658491	8.939538153	-11.78939394	1.76E-28	3.94E-27	53.81677916
ASAHL	-0.851312818	9.862038153	-11.78833939	1.78E-28	3.97E-27	53.80707947
MCM10	1.191093132	9.29562249	11.78797546	1.79E-28	3.98E-27	53.80373211
CLASP1	-0.814333886	10.85855422	-11.78730073	1.80E-28	4.00E-27	53.79752628
CHST9	-1.889601214	4.354176707	-11.7864382	1.81E-28	4.03E-27	53.78959353
FAM5B	-2.073316276	8.669839357	-11.786212	1.82E-28	4.04E-27	53.78751315
KIFC2	-1.009548984	11.59991968	-11.78560601	1.83E-28	4.05E-27	53.78194004
CCDC128	-0.721010199	10.57537149	-11.78284292	1.87E-28	4.15E-27	53.75653079
FKBP9	-0.680678518	11.32784472	-11.78188921	1.89E-28	4.19E-27	53.74776123
C10orf118	-0.875645645	9.684277108	-11.77973191	1.93E-28	4.27E-27	53.72792606
MON2	-0.769343768	9.711736948	-11.77885553	1.94E-28	4.30E-27	53.71986873
C6orf136	-0.681685841	10.48753012	-11.77620476	1.99E-28	4.40E-27	53.69550016
ELAVL2	-1.129545278	9.206967871	-11.77524874	2.01E-28	4.43E-27	53.68671218
ANKRD29	-1.348172995	8.701767068	-11.77326761	2.05E-28	4.51E-27	53.66850245
SORBS2	-1.106989342	11.04036647	-11.77159217	2.08E-28	4.58E-27	53.65310389
C17orf89	0.592450946	14.37312249	11.77127292	2.09E-28	4.58E-27	53.65016982
PUM1	-0.677504454	13.19105757	-11.76503363	2.21E-28	4.85E-27	53.59283764
MAPK7	-0.663731119	10.74504016	-11.76413311	2.23E-28	4.89E-27	53.58456433
IRAK4	-0.919701087	7.287791165	-11.76285423	2.26E-28	4.94E-27	53.57281544
CMAS	-0.787630929	10.95751004	-11.76178281	2.28E-28	4.98E-27	53.56297302
TMEM44	-0.71611713	9.466355422	-11.7565779	2.39E-28	5.23E-27	53.51516624
PLEKHF2	-1.003226285	10.50696787	-11.7564547	2.39E-28	5.23E-27	53.5140348
RNF19B	-0.816331522	8.143453815	-11.75448751	2.44E-28	5.32E-27	53.49596949
PKIA	-0.809505223	13.92443775	-11.74792125	2.59E-28	5.64E-27	53.43568187
KCNK10	-1.332694805	11.56329317	-11.74263573	2.72E-28	5.92E-27	53.38716712
WWP1	-0.708941276	10.49702811	-11.74224147	2.73E-28	5.94E-27	53.38354882
ING4	-0.58970144	12.74708835	-11.74092541	2.76E-28	6.00E-27	53.37147113
SFTPC	-0.926345991	8.596576305	-11.73858589	2.82E-28	6.13E-27	53.35000288
TMEM222	-0.610418902	10.84451807	-11.73758281	2.85E-28	6.18E-27	53.34079894
PNPLA8	-0.835539812	9.990153958	-11.73350156	2.96E-28	6.41E-27	53.30335553
SNRK	-0.847141463	9.855401586	-11.73303477	2.97E-28	6.43E-27	53.29907346
WDR37	-0.669808724	12.02070281	-11.7317042	3.01E-28	6.50E-27	53.28686799
SENP7	-0.783473673	11.03936747	-11.73029127	3.05E-28	6.58E-27	53.27390799
RPL39	0.714141728	16.39529116	11.72857984	3.10E-28	6.68E-27	53.25821111
EGFL8	-0.873113001	11.17062249	-11.72330147	3.25E-28	7.01E-27	53.20980719
NCAM1	-0.791483645	9.210020065	-11.72268496	3.27E-28	7.04E-27	53.20415438
LOC402093	0.797430477	9.077971888	11.72078143	3.33E-28	7.16E-27	53.18670211
TMEM132C	-2.186394692	11.38732932	-11.71684467	3.45E-28	7.41E-27	53.15061354
LOC285086	-0.830567476	9.751124498	-11.71594303	3.48E-28	7.47E-27	53.14234908
EPHB6	-1.130415726	9.901706827	-11.71502231	3.51E-28	7.52E-27	53.13391011
FLJ40113	-0.799556254	11.44099732	-11.71322215	3.57E-28	7.64E-27	53.11741173
CCPG1	-0.884269822	9.374919681	-11.71180599	3.62E-28	7.73E-27	53.10443356
COL21A1	-1.354325593	7.627449799	-11.69971045	4.05E-28	8.64E-27	52.99362291
SYNPR	-2.037362719	9.166024096	-11.69888246	4.08E-28	8.70E-27	52.98603985
KIF3A	-0.730408844	13.10349398	-11.69857947	4.09E-28	8.71E-27	52.98326506
MICALL2	-1.186531091	11.32796185	-11.69850713	4.09E-28	8.71E-27	52.98260253
C1orf50	-0.656483272	12.24839357	-11.69844359	4.10E-28	8.71E-27	52.98202064
EPAS1	-1.055770398	12.149749	-11.6971555	4.15E-28	8.80E-27	52.97022462
TTC19	-0.661040902	11.6414257	-11.69652987	4.17E-28	8.84E-27	52.96449555
RASL10B	0.924809783	9.391405622	11.69624465	4.18E-28	8.86E-27	52.96188377
ABCA6	-1.744004094	8.486626506	-11.69322041	4.30E-28	9.10E-27	52.93419272
ITM2B	-0.711766304	9.740843373	-11.69117538	4.38E-28	9.26E-27	52.91546997
FPGT	-0.785028938	8.831566265	-11.68427558	4.67E-28	9.86E-27	52.85231427
C1orf101	-1.147394481	5.365923695	-11.68419002	4.67E-28	9.86E-27	52.85153124
LOC283143	-1.140601708	9.19562249	-11.68194885	4.77E-28	1.01E-26	52.83102192
SNRPD1	0.586244706	14.172249	11.68160362	4.79E-28	1.01E-26	52.82786286
RFC4	0.732034867	12.86883534	11.68077471	4.82E-28	1.01E-26	52.82027806
KIAA1908	-0.902534232	9.717600402	-11.68057092	4.83E-28	1.02E-26	52.81841337
DRD2	-1.134175607	8.520160643	-11.67630346	5.03E-28	1.05E-26	52.77936987
FLJ43663	-1.360780985	9.599578313	-11.67525213	5.08E-28	1.06E-26	52.76975239
HMP19	-0.929283597	15.43983936	-11.67524512	5.08E-28	1.06E-26	52.76968823
FAM126B	-0.868090768	10.27913655	-11.6746046	5.11E-28	1.07E-26	52.76382905
SLC8A1	-1.084071005	9.654240964	-11.67355271	5.16E-28	1.08E-26	52.75420725
FLJ26850	-1.082172501	6.924036145	-11.67324877	5.17E-28	1.08E-26	52.75142713
PEAR1	-0.945892274	8.411733582	-11.67263239	5.20E-28	1.08E-26	52.74578932
KIF4A	1.072610813	9.735441767	11.66385698	5.64E-28	1.17E-26	52.66554205
SCAND2	-0.712081628	7.812098394	-11.66344798	5.66E-28	1.18E-26	52.66180273
SLC16A12	-1.609954651	5.330321285	-11.65855053	5.92E-28	1.23E-26	52.6170336
RAB33A	0.715106225	12.79881526	11.65788906	5.96E-28	1.24E-26	52.61098772
GABARAP	-0.6546298	14.48196787	-11.65676547	6.02E-28	1.25E-26	52.60071844
MOSC2	-0.962888552	9.140261044	-11.65565258	6.08E-28	1.26E-26	52.59054748
CDC45L	1.27674513	12.63407631	11.64901795	6.47E-28	1.34E-26	52.52992396
ZDHHC21	-0.730053501	9.496883534	-11.6475443	6.56E-28	1.36E-26	52.51646121
PTN	-1.448131529	13.11262048	-11.64487589	6.72E-28	1.39E-26	52.49208612
VSTM2L	-1.521984049	11.53738956	-11.64402222	6.77E-28	1.40E-26	52.48428875
SGK3	-1.021311053	9.951104418	-11.64313243	6.83E-28	1.41E-26	52.47616183
HRH1	-1.595903268	8.664417671	-11.64209854	6.89E-28	1.42E-26	52.46671924
C1orf136	-1.152044043	6.567168675	-11.64105954	6.96E-28	1.43E-26	52.45723046
DYDC2	1.345844862	5.996726908	11.64051081	7.00E-28	1.44E-26	52.45221931
SLC43A2	-0.721362225	8.95937751	-11.63675525	7.24E-28	1.49E-26	52.41792612
ANXA2P3	-1.654859543	8.052168675	-11.63433608	7.41E-28	1.52E-26	52.39583927
ACAD8	-0.688336568	9.512881526	-11.63213178	7.56E-28	1.55E-26	52.3757165
MGAT4B	-0.721914879	10.60666667	-11.6266148	7.95E-28	1.63E-26	52.32536217
SAC3D1	0.693077357	12.28050201	11.62623661	7.98E-28	1.63E-26	52.32191091
SMPDL3A	-1.02090168	9.31061245	-11.62223567	8.28E-28	1.69E-26	52.28540293
PHYHIP	-1.157368012	9.187088353	-11.62169905	8.32E-28	1.70E-26	52.28050694
RTN4	-0.82778762	14.51415663	-11.62118398	8.36E-28	1.70E-26	52.27580762
ANKZF1	-0.725302089	10.67487952	-11.6193699	8.50E-28	1.73E-26	52.25925774
ARPP-21	-1.959127964	8.948052209	-11.61320415	9.00E-28	1.83E-26	52.20301828
OSBPL6	-0.717304489	11.92686747	-11.61085557	9.20E-28	1.87E-26	52.18160076
SLC2A4RG	-0.59835192	11.14586345	-11.60693644	9.53E-28	1.93E-26	52.14586635
ZNF624	-0.854907891	9.725783133	-11.60670538	9.55E-28	1.94E-26	52.14375983
RRAGC	-0.692466121	12.5013755	-11.60634083	9.59E-28	1.94E-26	52.14043624
FRAP1	-0.666620553	11.05375502	-11.60496976	9.71E-28	1.96E-26	52.12793695
CSAD	-0.754447346	8.455883534	-11.60488703	9.72E-28	1.96E-26	52.12718278
STK33	1.718610248	7.38502008	11.59724367	1.04E-27	2.10E-26	52.05751806
HCG27	-1.097462945	6.706706827	-11.59100835	1.10E-27	2.23E-26	52.00070633
ENDOD1	-0.95641075	10.66854418	-11.58940807	1.12E-27	2.26E-26	51.98612856
WASF2	-0.675687818	11.06660643	-11.58832979	1.13E-27	2.28E-26	51.97630664
DIRAS2	-1.365861448	7.201726908	-11.5881774	1.13E-27	2.28E-26	51.97491858
TK1	1.158801172	14.39226908	11.58795934	1.14E-27	2.28E-26	51.97293234
CXXC5	-1.047589109	12.65664659	-11.58387379	1.18E-27	2.37E-26	51.93572297
KIAA1598	-0.862354249	11.23718876	-11.5827695	1.19E-27	2.39E-26	51.9256668
TSPYL1	-0.79760346	9.113995989	-11.58091949	1.21E-27	2.43E-26	51.90882116
LOC339745	-0.811253706	11.44633534	-11.57684445	1.26E-27	2.52E-26	51.87172044
STXBP3	-0.854386293	9.011014056	-11.57503147	1.28E-27	2.56E-26	51.85521681
FLJ33630	-0.741943111	7.408253012	-11.57334351	1.30E-27	2.59E-26	51.83985254
ATPIF1	-0.612887493	15.25094378	-11.57243287	1.31E-27	2.61E-26	51.83156414
PLA2G4C	-0.900236272	9.089949799	-11.56848843	1.36E-27	2.71E-26	51.79566746
WDR91	-0.616998518	11.35672691	-11.56087901	1.46E-27	2.90E-26	51.72643729
LOC392281	-0.71665408	10.0047992	-11.56073417	1.46E-27	2.90E-26	51.72511987
GBF1	-0.661210827	12.92985944	-11.56061018	1.46E-27	2.90E-26	51.72399199
MYO7A	-1.020829157	8.216787149	-11.55230467	1.58E-27	3.13E-26	51.64845982
SLC1A5	1.014944241	7.885682731	11.55186611	1.58E-27	3.14E-26	51.64447229
ITGAX	-1.299352061	8.177188755	-11.54909575	1.62E-27	3.22E-26	51.61928559
RAPGEF5	-1.166998287	8.437235598	-11.5482835	1.64E-27	3.24E-26	51.61190165
ADCK5	-0.601657962	10.24481928	-11.54669016	1.66E-27	3.28E-26	51.59741791
ACCN3	-1.186321287	8.585240964	-11.54296118	1.72E-27	3.39E-26	51.5635254
ATG16L1	-0.666100896	9.906174699	-11.54107771	1.75E-27	3.45E-26	51.54640908
C9orf70	-1.158910926	4.868313253	-11.53736848	1.81E-27	3.56E-26	51.51270557
EYA4	-3.097888022	9.329216867	-11.53572519	1.84E-27	3.61E-26	51.497776
HGSNAT	-0.627767631	9.511833992	-11.53335086	1.88E-27	3.69E-26	51.47620691
PAPLN	-1.081034991	7.774508032	-11.52600141	2.01E-27	3.94E-26	51.40945889
MCTS1	0.634973885	12.85704819	11.51989439	2.12E-27	4.17E-26	51.35401334
NOC2L	-0.700052001	10.57942437	-11.50545337	2.42E-27	4.75E-26	51.22297113
RAB6A	-0.709102908	10.2552008	-11.50433244	2.45E-27	4.80E-26	51.21280352
HSPC111	0.66476214	13.47006024	11.5016189	2.51E-27	4.91E-26	51.18819207
ATP9A	-0.650572766	10.07313254	-11.48891486	2.82E-27	5.51E-26	51.07301286
OAZ2	-0.535937324	13.71925703	-11.48283517	2.98E-27	5.82E-26	51.01791841
PDE11A	-1.201475244	6.2212751	-11.48243658	2.99E-27	5.84E-26	51.01430703
ATP2A3	-1.154811724	7.009497992	-11.48112643	3.03E-27	5.90E-26	51.00243678
VAMP1	-1.107102979	5.139076305	-11.47870801	3.10E-27	6.03E-26	50.98052763
WDFY2	-0.684123377	9.946435743	-11.4777881	3.12E-27	6.07E-26	50.97219453
CREB5	-1.350948793	11.50802209	-11.47254202	3.28E-27	6.37E-26	50.92468013
CACNG1	-1.31145751	7.366947791	-11.46769189	3.42E-27	6.65E-26	50.88076308
KIAA1984	-1.097650515	8.328674699	-11.46706093	3.44E-27	6.68E-26	50.87505067
LOC391524	-0.656259881	7.912851406	-11.46336248	3.56E-27	6.90E-26	50.84157019
C5orf41	-0.839442053	11.24578313	-11.46130573	3.63E-27	7.03E-26	50.8229541
C1orf213	-0.908098179	11.39108434	-11.45994559	3.68E-27	7.11E-26	50.81064414
MAD2L1	1.214287479	10.97650602	11.4541767	3.87E-27	7.49E-26	50.75844253
PTCHD1	-1.492056218	11.50664659	-11.44855076	4.08E-27	7.87E-26	50.70754919
STOML1	-0.589039385	10.88688755	-11.4474678	4.12E-27	7.94E-26	50.69775419
DUSP22	-0.953302758	8.359953152	-11.44454883	4.23E-27	8.15E-26	50.67135582
NRXN2	-0.76257711	10.23906627	-11.4438963	4.26E-27	8.19E-26	50.66545506
CDC2L2	-0.927372071	8.264086345	-11.4430427	4.29E-27	8.25E-26	50.65773637
GRB10	-0.847102449	12.03445783	-11.43856948	4.47E-27	8.58E-26	50.61729245
ZBTB17	-0.588356508	12.14411647	-11.43732792	4.52E-27	8.67E-26	50.6060688
ZDHHC14	-0.731652668	9.891315261	-11.4325685	4.72E-27	9.05E-26	50.56305017
PIK3IP1	-0.881283526	9.784769076	-11.43072591	4.80E-27	9.19E-26	50.54639849
AFAP1L2	-0.933091827	7.801676707	-11.42665706	4.98E-27	9.53E-26	50.50963336
EIF4G3	-0.708964392	9.814457831	-11.42602291	5.01E-27	9.58E-26	50.50390408
AGBL3	-0.950246683	7.373564257	-11.42521287	5.05E-27	9.64E-26	50.4965859
CLTCL1	-0.906350226	9.863192771	-11.42256568	5.17E-27	9.87E-26	50.47267242
PLAGL1	-1.326084663	9.915070281	-11.4215687	5.22E-27	9.95E-26	50.46366702
TECTA	-0.891069311	7.352630522	-11.41976031	5.31E-27	1.01E-25	50.4473336
PARC	-0.606721485	14.5537751	-11.41875941	5.35E-27	1.02E-25	50.43829408
SSR4	0.653376623	13.86662651	11.41612722	5.48E-27	1.04E-25	50.41452399
RAB2A	-0.722564578	11.62506024	-11.41427104	5.58E-27	1.06E-25	50.39776362
BRIP1	1.328611837	5.550170683	11.413735	5.61E-27	1.06E-25	50.39292372
GINS2	1.14168937	12.07333333	11.41184768	5.70E-27	1.08E-25	50.37588424
SIDT2	-0.577215909	13.16100402	-11.4079328	5.91E-27	1.12E-25	50.34054446
TRIM55	-1.980942617	6.103634538	-11.40693207	5.96E-27	1.13E-25	50.33151188
BRUNOL5	-1.096705251	8.832751004	-11.40652428	5.99E-27	1.13E-25	50.32783141
PTPRZ1	-1.803227334	6.177249017	-11.40598672	6.02E-27	1.14E-25	50.32297972
TBC1D9	-0.703773645	12.29022088	-11.40193158	6.24E-27	1.18E-25	50.28638492
ELOVL4	-0.94448299	9.928473896	-11.40051794	6.32E-27	1.19E-25	50.27362958
SGK1	-1.092410008	12.50287149	-11.38594377	7.22E-27	1.36E-25	50.14218037
ZSWIM5	-0.925675466	10.67977912	-11.38511245	7.28E-27	1.37E-25	50.13468536
B3GALT6	-0.679754729	12.40355422	-11.38369288	7.37E-27	1.39E-25	50.12188761
RPS13	0.643029074	16.10115799	11.38029559	7.60E-27	1.43E-25	50.09126406
CC2D1B	-0.912269551	7.543554217	-11.37882774	7.71E-27	1.45E-25	50.07803439
NALCN	-1.157283667	7.463795181	-11.37726028	7.82E-27	1.46E-25	50.063908
NLRP3	-1.50732284	10.02654618	-11.37605657	7.90E-27	1.48E-25	50.05306057
GPS2	-0.627396951	10.10839357	-11.37593753	7.91E-27	1.48E-25	50.05198784
GALNTL1	-0.854013799	11.74210843	-11.37424887	8.03E-27	1.50E-25	50.03677154
TMEM66	-0.84182524	13.84590361	-11.37069755	8.30E-27	1.55E-25	50.00477525
PTGER4	-1.328306924	8.827359438	-11.3705886	8.31E-27	1.55E-25	50.00379375
CDKN2D	-0.801769128	14.68540161	-11.36975204	8.37E-27	1.56E-25	49.99625751
RBP5	-1.335331733	8.143634538	-11.36944429	8.39E-27	1.56E-25	49.99348515
H6PD	-0.916032691	8.235267719	-11.36742493	8.55E-27	1.59E-25	49.97529516
KIAA1107	-1.088550607	9.241285141	-11.36490064	8.75E-27	1.63E-25	49.95255955
CNKSR3	-1.156112366	8.902299197	-11.36316795	8.89E-27	1.65E-25	49.93695538
FRZB	-1.066105308	12.77069277	-11.36057813	9.10E-27	1.69E-25	49.91363467
RASSF2	-0.833176877	12.44815261	-11.36015843	9.13E-27	1.69E-25	49.90985565
SERPINB6	-0.941954581	10.07186747	-11.35798925	9.32E-27	1.72E-25	49.89032552
KIAA1853	-0.912758329	12.8574498	-11.35645548	9.45E-27	1.75E-25	49.87651769
LOC442590	-0.926277527	8.665963855	-11.35637754	9.45E-27	1.75E-25	49.87581601
KIAA1576	-1.336277174	12.88839357	-11.35535272	9.54E-27	1.76E-25	49.86659069
LRRC39	-0.903988213	8.448313253	-11.35511558	9.56E-27	1.76E-25	49.86445599
FLJ21272	-1.564541573	8.597690763	-11.35453471	9.61E-27	1.77E-25	49.85922735
SRGAP3	-0.718442841	10.55826638	-11.35243326	9.80E-27	1.80E-25	49.84031251
PPFIA2	-1.278322981	9.471546185	-11.35119183	9.91E-27	1.82E-25	49.8291396
C16orf75	1.056616671	11.87345382	11.35090987	9.94E-27	1.83E-25	49.82660202
MSN	-0.982826175	8.773649598	-11.34976026	1.00E-26	1.84E-25	49.81625621
TGOLN2	-0.555282658	11.23473896	-11.34965102	1.00E-26	1.84E-25	49.81527316
RGS11	-1.375859684	10.65733936	-11.34933532	1.01E-26	1.85E-25	49.81243218
STGC3	-1.126694664	7.022028112	-11.34803796	1.02E-26	1.87E-25	49.80075777
C9orf164	-0.885692053	8.604437751	-11.34629182	1.04E-26	1.89E-25	49.78504623
TBX20	-1.535423842	5.63	-11.34508196	1.05E-26	1.91E-25	49.77416086
PTTG1	1.121503388	13.57371486	11.34327743	1.06E-26	1.94E-25	49.75792645
ZFYVE27	-0.6586893	15.24783133	-11.34089817	1.09E-26	1.98E-25	49.73652376
FAM43A	-1.077984896	8.988714859	-11.34051079	1.09E-26	1.99E-25	49.7330393
CCDC82	-0.82458251	11.09401606	-11.33857096	1.11E-26	2.02E-25	49.7155918
ZNF179	-0.796902174	14.60901606	-11.33534163	1.14E-26	2.08E-25	49.68655004
FAM131B	-0.71952128	9.390261044	-11.33461578	1.15E-26	2.09E-25	49.68002304
LOC401076	-0.907861731	9.626726908	-11.33461561	1.15E-26	2.09E-25	49.68002159
LOC340508	-0.967555054	8.859698795	-11.33220276	1.18E-26	2.14E-25	49.65832647
LOC440983	-0.535103755	11.91110442	-11.3317547	1.18E-26	2.14E-25	49.6542981
ASTN1	-0.928996683	9.281074297	-11.32904424	1.21E-26	2.19E-25	49.62993092
TDRD7	-0.888378388	8.468674699	-11.32624496	1.24E-26	2.25E-25	49.60476884
GENX-3414	-1.299425819	7.260361446	-11.32582467	1.25E-26	2.26E-25	49.6009913
LOC284017	-0.811569382	8.170261044	-11.32525777	1.25E-26	2.26E-25	49.5958961
CACNG3	-1.304359472	8.186506024	-11.32149427	1.30E-26	2.34E-25	49.56207436
CRK	-0.833687182	10.09495984	-11.32031954	1.31E-26	2.36E-25	49.55151871
SLC47A1	-1.590692758	8.43312249	-11.32008833	1.31E-26	2.37E-25	49.54944124
PON2	-1.176499859	10.75014056	-11.31993834	1.32E-26	2.37E-25	49.54809352
SH3GLB2	-0.772264081	9.911636546	-11.31707527	1.35E-26	2.43E-25	49.52237038
UPB1	-1.095329969	8.570100402	-11.31516631	1.37E-26	2.47E-25	49.50522143
KLRG2	1.362429065	4.613333333	11.31432073	1.39E-26	2.49E-25	49.49762584
DFNB59	-0.810967674	8.381746988	-11.31140179	1.42E-26	2.55E-25	49.47140839
SLC2A11	-1.030653938	9.569759036	-11.31085195	1.43E-26	2.56E-25	49.46647025
ARHGEF7	-0.629833251	12.59545181	-11.30753026	1.47E-26	2.64E-25	49.43664106
RP5-1077B9.4	-0.629922007	10.09712851	-11.30604701	1.49E-26	2.67E-25	49.42332304
HERPUD2	-0.630880329	10.49686747	-11.30545078	1.50E-26	2.68E-25	49.41796973
CALML6	-0.912576934	5.584718876	-11.30417844	1.52E-26	2.71E-25	49.40654665
RAB6C	-0.790739342	11.04588353	-11.29699408	1.62E-26	2.89E-25	49.34205921
SPOCK3	-1.437533173	8.253012048	-11.29643349	1.63E-26	2.90E-25	49.33702831
C11orf80	-0.937604814	7.66686747	-11.29490284	1.65E-26	2.94E-25	49.3232927
SARM1	-0.708227696	11.86690763	-11.29151659	1.70E-26	3.03E-25	49.29290917
FSTL3	-1.008431677	9.064538153	-11.29065511	1.72E-26	3.05E-25	49.28518033
DBX2	-1.457070158	4.932008032	-11.28851225	1.75E-26	3.11E-25	49.26595689
SPAG7	-0.636991813	11.49391566	-11.28846378	1.75E-26	3.11E-25	49.26552213
SYT5	-1.134470285	8.582680723	-11.28833766	1.75E-26	3.11E-25	49.26439077
PLEKHO2	-0.725862154	11.56825301	-11.28531123	1.80E-26	3.19E-25	49.23724486
KCNMB2	-1.785192511	5.633514056	-11.28280232	1.84E-26	3.26E-25	49.21474424
GRIN3A	-2.403978684	9.721084337	-11.28092657	1.88E-26	3.31E-25	49.19792383
GPR85	-1.050617765	8.178945783	-11.28054066	1.88E-26	3.32E-25	49.1944635
FBXO43	1.163738707	5.516746988	11.27841116	1.92E-26	3.38E-25	49.17537011
DPYS	-1.649149845	5.270692771	-11.27654418	1.95E-26	3.44E-25	49.15863226
SNTG2	-1.767162973	9.364839357	-11.27231746	2.03E-26	3.57E-25	49.12074484
KLF11	-0.836213298	9.831706827	-11.26958751	2.08E-26	3.66E-25	49.0962787
HMGB2	0.904561335	15.29449799	11.26580801	2.15E-26	3.78E-25	49.06241213
FAT4	-1.424888481	9.887449799	-11.25920392	2.28E-26	4.01E-25	49.00325178
LOC146346	-0.73736466	11.2326506	-11.25112725	2.46E-26	4.31E-25	48.93092785
LOC286467	1.230540655	10.02821285	11.24877242	2.51E-26	4.40E-25	48.90984688
DYNC1LI2	-0.6537044	13.6552142	-11.24840943	2.52E-26	4.41E-25	48.90659756
SPC24	1.254153021	9.098172691	11.24703791	2.55E-26	4.46E-25	48.89432086
TMEM176B	-1.227416714	12.13090361	-11.24487525	2.60E-26	4.54E-25	48.87496434
PPIL5	0.870031938	8.440773092	11.24439163	2.61E-26	4.56E-25	48.87063608
PNMA2	-0.762522427	9.08388889	-11.2442941	2.61E-26	4.56E-25	48.86976327
WBSCR19	-0.780133543	8.360714292	-11.24172462	2.67E-26	4.66E-25	48.84676917
P2RY14	-1.320992024	9.340783133	-11.24161295	2.68E-26	4.66E-25	48.84576995
LOC283454	-1.226064018	13.95917671	-11.24011585	2.71E-26	4.72E-25	48.83237398
MAP3K6	-0.969056677	10.46345382	-11.23640601	2.81E-26	4.88E-25	48.79918329
TF	-1.276421871	6.67457832	-11.22785902	3.03E-26	5.27E-25	48.72274088
PLXNA3	-0.750078698	7.955502008	-11.22213487	3.19E-26	5.54E-25	48.6715648
NRG1	-1.025054171	9.222700803	-11.21541322	3.39E-26	5.88E-25	48.61149045
TMEM176A	-1.329488989	11.86281124	-11.21513872	3.40E-26	5.89E-25	48.6090376
BCAP29	-0.739267842	7.602697463	-11.20845453	3.61E-26	6.26E-25	48.54932029
NEGR1	-1.713356861	6.449196787	-11.2067819	3.67E-26	6.35E-25	48.53438009
ST6GALNAC5	-1.657442476	10.11389558	-11.20650575	3.68E-26	6.36E-25	48.53191361
FLJ23556	-1.207452357	9.627710843	-11.20364691	3.77E-26	6.52E-25	48.50638153
FLJ23861	-0.752196323	8.538433735	-11.19894167	3.94E-26	6.79E-25	48.4643679
CPNE8	-1.604693852	8.688453815	-11.19763163	3.98E-26	6.87E-25	48.45267219
FLJ20054	-1.005086992	9.53314257	-11.19629967	4.03E-26	6.94E-25	48.44078177
KCNC4	-0.954550219	6.146204819	-11.19468823	4.09E-26	7.04E-25	48.42639743
C1orf187	-1.281834592	10.1336747	-11.19000551	4.27E-26	7.34E-25	48.38460477
ERBB3	-1.358541431	6.076425703	-11.18839689	4.33E-26	7.44E-25	48.37025053
LOC388494	-0.704463051	12.1723996	-11.18586493	4.43E-26	7.60E-25	48.34765941
DPYSL2	-0.626130731	13.29431725	-11.18439856	4.49E-26	7.70E-25	48.33457734
ATXN7L1	-0.695602414	7.411982932	-11.18181706	4.59E-26	7.87E-25	48.31154917
CCDC146	-1.02159832	10.57004016	-11.17951487	4.69E-26	8.03E-25	48.29101526
BCL6	-1.306108837	11.11508032	-11.17898642	4.71E-26	8.06E-25	48.28630218
PFKFB4	-0.713886928	10.0589759	-11.17123199	5.05E-26	8.64E-25	48.21715877
LOC196463	-0.858051242	8.773554217	-11.17000677	5.11E-26	8.73E-25	48.20623653
LOC134466	-1.493541784	11.60138554	-11.16839456	5.19E-26	8.85E-25	48.19186558
NAV3	-1.854135023	9.148574297	-11.16413824	5.39E-26	9.18E-25	48.15393148
TRIT1	-0.662004517	11.9512249	-11.16268754	5.46E-26	9.30E-25	48.14100426
TM2D3	-0.650831628	12.88874498	-11.1619712	5.49E-26	9.35E-25	48.13462131
PTPRN2	-0.870452428	11.17384538	-11.15540893	5.83E-26	9.91E-25	48.07615939
TAX1BP1	-0.645984966	14.99592369	-11.15296237	5.96E-26	1.01E-24	48.05436879
MAPKBP1	-0.777273647	10.18908969	-11.15282738	5.97E-26	1.01E-24	48.05316664
FAIM2	-0.73560384	9.738112453	-11.14905665	6.17E-26	1.05E-24	48.01958795
TACC3	0.928860813	10.34463855	11.14748812	6.26E-26	1.06E-24	48.00562211
PLD2	-0.940418196	7.132550201	-11.14633135	6.33E-26	1.07E-24	47.99532318
KIAA0738	-0.856939229	11.26073293	-11.14393484	6.46E-26	1.09E-24	47.97398873
LHFPL2	-1.015713227	10.11623494	-11.14273179	6.53E-26	1.10E-24	47.96327986
FEZF2	-1.421719368	3.414718876	-11.14189066	6.58E-26	1.11E-24	47.95579309
MPPE1	-0.630764024	8.742710867	-11.1401901	6.69E-26	1.13E-24	47.94065756
NFIA	-1.046549266	10.39497992	-11.1378717	6.83E-26	1.15E-24	47.92002527
RBMX2	0.493800289	11.1489257	11.1345348	7.03E-26	1.18E-24	47.89033348
RHOC	-0.773072946	12.55284137	-11.13293569	7.14E-26	1.20E-24	47.87610649
RNF32	-1.333107884	4.909327309	-11.1317806	7.21E-26	1.21E-24	47.86583061
LOC100132891	-1.333272868	7.297871486	-11.13113515	7.25E-26	1.22E-24	47.86008883
ACVR2A	-0.665728931	10.4187751	-11.12687014	7.54E-26	1.26E-24	47.82215357
GADD45A	-0.827062394	12.63590361	-11.12572801	7.61E-26	1.28E-24	47.8119963
TRPM3	-1.457610672	6.244425703	-11.1253224	7.64E-26	1.28E-24	47.8083892
POLR2H	0.524215133	12.82014056	11.12459544	7.69E-26	1.29E-24	47.80192467
NOTCH4	-0.66364801	10.59859438	-11.12204926	7.87E-26	1.32E-24	47.77928449
LOC100137047-PLA2G4B	-0.870978967	13.24600402	-11.12105114	7.94E-26	1.33E-24	47.77041023
ZNF366	-1.024760023	7.641686747	-11.11927062	8.07E-26	1.35E-24	47.7545809
LRRC8C	-1.001869001	8.595522088	-11.11842096	8.13E-26	1.36E-24	47.74702771
CHKB	-0.69527068	11.47279116	-11.10204676	9.42E-26	1.57E-24	47.60153448
GSTM2	-0.733201581	9.255441767	-11.10137058	9.48E-26	1.58E-24	47.5955291
SLC35A1	-0.69390175	11.40071285	-11.09661118	9.89E-26	1.65E-24	47.55326512
MIA	-1.528570723	10.33801205	-11.09638454	9.91E-26	1.65E-24	47.55125278
CAP1	-0.758133117	12.07349398	-11.09565516	9.98E-26	1.66E-24	47.54477686
SNAP91	-0.711896174	9.796154618	-11.09536561	1.00E-25	1.66E-24	47.54220614
SLC6A13	-0.938886575	7.804287149	-11.09386771	1.01E-25	1.68E-24	47.5289078
ERMAP	-0.896621612	6.862981928	-11.08929838	1.06E-25	1.75E-24	47.48834806
C6orf72	-0.590232919	11.84413655	-11.08779546	1.07E-25	1.77E-24	47.47500959
LOC400573	-1.188721767	7.3962249	-11.0875085	1.07E-25	1.78E-24	47.47246292
CXorf52	-0.997534938	5.79186747	-11.07869157	1.16E-25	1.92E-24	47.39423535
IL7	-2.436223179	11.6610241	-11.07550556	1.20E-25	1.97E-24	47.36597703
MOSPD3	-0.664156903	9.339718876	-11.0740044	1.21E-25	2.00E-24	47.3526641
SEC63	-0.733009158	11.92925201	-11.06952169	1.26E-25	2.08E-24	47.31291625
DMTF1	-0.758645892	10.79899598	-11.0688866	1.27E-25	2.09E-24	47.30728572
PPP1R12B	-0.67944717	10.13355422	-11.06663217	1.29E-25	2.13E-24	47.28730024
PLAT	-1.326975932	11.85987952	-11.06486636	1.31E-25	2.16E-24	47.27164798
LIMK1	-0.74539808	10.71423695	-11.05778872	1.40E-25	2.30E-24	47.20892685
KIAA0562	-0.767849732	7.267901606	-11.05550825	1.43E-25	2.35E-24	47.18872272
REM1	-1.113387211	5.720923695	-11.05540361	1.43E-25	2.35E-24	47.18779574
RNF207	-0.852496824	7.214678715	-11.05104024	1.49E-25	2.44E-24	47.14914521
DKFZP434B0335	-0.685790161	12.75757028	-11.04988253	1.50E-25	2.46E-24	47.13889181
C5orf32	-0.979799901	11.77937751	-11.04980311	1.50E-25	2.46E-24	47.13818847
PS1TP4	-0.749568746	10.04636546	-11.04943172	1.51E-25	2.47E-24	47.1348994
GPR126	-1.211841009	7.236097722	-11.04820008	1.53E-25	2.49E-24	47.12399219
SLC2A6	-0.956591262	8.124598394	-11.04677364	1.55E-25	2.52E-24	47.11136083
ENTPD4	-0.664642681	10.51091365	-11.04510146	1.57E-25	2.56E-24	47.09655468
RFTN2	-1.242093097	7.331586345	-11.04380378	1.59E-25	2.59E-24	47.0850654
RAB27B	-1.266874294	7.466927711	-11.0433325	1.59E-25	2.60E-24	47.08089303
KIAA1377	-1.159398821	8.198032129	-11.04174147	1.62E-25	2.63E-24	47.06680807
SMG6	-0.861904997	7.607409639	-11.03696905	1.69E-25	2.74E-24	47.02456636
CD302	-1.086043902	8.656425703	-11.03215993	1.76E-25	2.86E-24	46.98201098
CCDC116	-1.036151892	5.761325301	-11.03117174	1.78E-25	2.89E-24	46.97326803
EBI3	-0.963584839	8.577018072	-11.02920936	1.81E-25	2.93E-24	46.95590733
TFEC	-1.323694417	6.881536145	-11.02861768	1.82E-25	2.95E-24	46.95067324
CHRNB1	-1.16985072	7.214307229	-11.02825767	1.82E-25	2.96E-24	46.94748868
KIAA1787	-0.67474026	10.48082329	-11.02484949	1.88E-25	3.04E-24	46.91734338
TSPAN12	-1.163835051	7.942349398	-11.02211272	1.93E-25	3.12E-24	46.89314081
MPEG1	-1.094831839	9.617931727	-11.02093212	1.95E-25	3.15E-24	46.88270125
LRRC47	-0.78429689	10.8550134	-11.02090075	1.95E-25	3.15E-24	46.88242387
CD1E	-1.743539137	6.185502008	-11.01933522	1.98E-25	3.19E-24	46.8685817
KIAA0143	-0.712844791	11.9224498	-11.0178434	2.00E-25	3.23E-24	46.85539242
ANKDD1A	-0.793655068	8.381064257	-11.01636854	2.03E-25	3.27E-24	46.84235404
IGSF3	-0.754024033	9.969899598	-11.01416937	2.07E-25	3.33E-24	46.82291452
SUPT6H	-0.636590909	10.35002008	-11.01285118	2.09E-25	3.37E-24	46.8112636
MAPRE2	-0.731532326	9.48561245	-11.01220971	2.11E-25	3.38E-24	46.80559413
NOTCH2NL	-1.087821048	9.358427041	-11.00978123	2.15E-25	3.45E-24	46.78413268
GATS	-0.795288149	9.272148594	-11.00942305	2.16E-25	3.46E-24	46.78096756
BCL10	-0.717699569	8.549196787	-11.00926417	2.16E-25	3.47E-24	46.77956366
TGFBR3	-1.304703204	7.532751004	-11.00819754	2.18E-25	3.49E-24	46.77013859
LOC400456	-1.157455887	7.892088353	-11.00819325	2.18E-25	3.49E-24	46.77010067
NME2P1	0.610027527	16.39726908	11.0068151	2.21E-25	3.53E-24	46.75792373
C6orf199	-0.768336921	9.092279116	-11.00436848	2.26E-25	3.61E-24	46.73630842
PCDH7	-1.329290625	7.546054224	-11.00256543	2.30E-25	3.66E-24	46.72038085
HK2	1.286029784	9.031084346	11.00101608	2.33E-25	3.71E-24	46.70669554
PRPH	-1.502976779	16.99708835	-11.00093669	2.33E-25	3.71E-24	46.70599431
CCDC92	-0.777468591	12.47253012	-11.00058182	2.34E-25	3.72E-24	46.70286003
RAPGEF6	-0.999034654	11.08471216	-10.99793699	2.39E-25	3.81E-24	46.67950177
HIST2H2AC	0.710717991	10.90241968	10.99721557	2.41E-25	3.83E-24	46.673131
C9orf9	-0.881181536	10.47044177	-10.99711038	2.41E-25	3.83E-24	46.6722021
GSTK1	-0.796205534	9.937088353	-10.99558075	2.44E-25	3.88E-24	46.65869506
SLC25A5	0.688842815	14.1310241	10.99516016	2.45E-25	3.89E-24	46.65498135
KIAA1715	-0.79989651	9.765341365	-10.99295644	2.50E-25	3.96E-24	46.63552443
SH3BP5	-0.785827569	11.84782129	-10.99140782	2.54E-25	4.02E-24	46.62185298
LOC147645	-0.84308371	8.899558233	-10.9869804	2.64E-25	4.17E-24	46.58277327
DIXDC1	-0.932952781	8.424427711	-10.98688332	2.64E-25	4.17E-24	46.58191643
TRPM4	-1.043456733	7.561787149	-10.98561278	2.67E-25	4.22E-24	46.57070353
DVL1	-0.534154785	12.37213855	-10.98464227	2.69E-25	4.25E-24	46.56213905
FBXL2	-0.729559218	10.4613253	-10.97874823	2.84E-25	4.48E-24	46.51013554
IPP	-0.865641234	9.551927711	-10.96480491	3.22E-25	5.07E-24	46.3871804
PCDH20	-1.583552901	9.423704819	-10.96266943	3.28E-25	5.16E-24	46.36835774
POLA2	0.848173701	9.741184739	10.95692673	3.45E-25	5.43E-24	46.31775119
ANKRA2	-0.631919116	11.49385545	-10.95676196	3.45E-25	5.43E-24	46.31629941
C9orf50	-0.830715697	8.732811245	-10.95612306	3.47E-25	5.46E-24	46.31067026
CRYGD	1.842866495	7.217660643	10.95538346	3.50E-25	5.49E-24	46.30415421
IFNGR1	-0.666008611	13.71279116	-10.95339278	3.56E-25	5.58E-24	46.28661691
CENPN	1.023273092	9.492456482	10.95126518	3.63E-25	5.68E-24	46.26787566
3-Mar	-0.957585051	7.502740964	-10.95090447	3.64E-25	5.70E-24	46.26469852
DOPEY1	-0.740966086	9.691967871	-10.9505922	3.65E-25	5.71E-24	46.26194803
OPN3	-0.893178289	8.617630522	-10.94994762	3.67E-25	5.74E-24	46.25627086
LOC157562	-0.890549831	12.20638554	-10.94783589	3.74E-25	5.84E-24	46.23767285
BAI3	-0.975625706	13.21554217	-10.94662296	3.78E-25	5.90E-24	46.22699168
BHLHB3	-1.426648786	9.463815261	-10.94644808	3.79E-25	5.91E-24	46.22545171
STARD10	-0.698392151	10.41997992	-10.94530063	3.83E-25	5.96E-24	46.21534783
C21orf45	0.624642151	11.41895582	10.94221512	3.93E-25	6.12E-24	46.18818169
LOC646547	-0.624413114	11.66777108	-10.94082247	3.98E-25	6.19E-24	46.17592171
CAPN3	-0.816924584	8.306536145	-10.94025016	4.00E-25	6.22E-24	46.17088373
SPC25	1.213146527	10.24082329	10.93857056	4.06E-25	6.31E-24	46.15609939
STXBP5	-0.74636046	9.152188755	-10.93650423	4.14E-25	6.42E-24	46.13791283
HIST1H1A	-1.923267575	7.934297189	-10.93190146	4.31E-25	6.69E-24	46.0974097
MLF1IP	1.138403091	11.64273092	10.92777689	4.47E-25	6.93E-24	46.06112343
SVIL	-0.930299266	10.09606426	-10.92095982	4.75E-25	7.36E-24	46.00116811
CENPE	1.009847544	10.75568273	10.91829356	4.86E-25	7.53E-24	45.97772497
KIAA1086	-1.754655209	9.500502008	-10.91420909	5.04E-25	7.80E-24	45.94181888
LOC284244	-1.042937429	10.09437751	-10.91220629	5.14E-25	7.93E-24	45.92421557
CROCC	-0.64738901	8.02373494	-10.90789726	5.34E-25	8.24E-24	45.88634858
LGALS8	-0.715319747	8.933614462	-10.90704388	5.38E-25	8.29E-24	45.87885038
TMEM133	-0.999666502	7.427791165	-10.90283329	5.58E-25	8.60E-24	45.84185912
HDAC11	-0.791033667	8.263232932	-10.90274692	5.59E-25	8.60E-24	45.84110046
STX1A	-0.714407573	11.91578981	-10.90023786	5.71E-25	8.79E-24	45.81906191
MGC33556	-1.106664667	9.417088353	-10.9000489	5.72E-25	8.80E-24	45.81740233
CTBS	-0.828355096	9.988614458	-10.89656957	5.90E-25	9.07E-24	45.78684682
CNTNAP1	-0.825859684	9.834216867	-10.89361982	6.06E-25	9.30E-24	45.76094688
CHST12	-0.678934924	12.77955823	-10.89336496	6.07E-25	9.31E-24	45.75870926
MGC51025	-1.120878388	7.876506024	-10.89210863	6.14E-25	9.41E-24	45.7476797
ITGA7	-0.972072276	13.12443775	-10.89044891	6.23E-25	9.54E-24	45.73310975
DNAJC8	-0.60021141	11.67935742	-10.88976695	6.27E-25	9.59E-24	45.72712359
SEPT13	-0.756491245	10.3735877	-10.88483346	6.55E-25	1.00E-23	45.6838246
PLA2R1	-0.875099344	4.312560241	-10.88479546	6.55E-25	1.00E-23	45.68349113
DTL	1.152732919	11.28465863	10.88244348	6.69E-25	1.02E-23	45.66285318
DISC1	-1.006542208	7.313202811	-10.8813075	6.76E-25	1.03E-23	45.65288623
BIRC3	-1.830632058	9.946445783	-10.8792504	6.88E-25	1.05E-23	45.63483919
PCSK1	-1.589367942	9.602379518	-10.87868159	6.92E-25	1.05E-23	45.62984934
C3orf51	-0.973914808	9.925572289	-10.87774216	6.97E-25	1.06E-23	45.62160863
ZC3H6	-0.663979743	12.18153614	-10.87655648	7.05E-25	1.07E-23	45.61120842
CD8A	-1.021988989	11.09648594	-10.8763562	7.06E-25	1.07E-23	45.60945173
FRMD4A	-0.786120412	10.19945382	-10.87600586	7.08E-25	1.08E-23	45.60637896
NADK	-0.647933195	9.541927711	-10.87394126	7.21E-25	1.09E-23	45.58827151
ZMYND12	-1.10094297	7.377309237	-10.87304017	7.27E-25	1.10E-23	45.58036923
KIAA1822L	-0.983390387	5.695903614	-10.87001794	7.47E-25	1.13E-23	45.55386816
ARID1A	-0.701863619	9.078318273	-10.86814954	7.59E-25	1.15E-23	45.53748692
KBTBD10	-0.989694735	7.86997992	-10.86770269	7.62E-25	1.15E-23	45.53356943
LGALS2	-2.058953628	10.66839357	-10.86729035	7.65E-25	1.16E-23	45.52995456
SSX2IP	-0.940987789	9.408032129	-10.86386567	7.89E-25	1.19E-23	45.49993467
GAB2	-0.687110919	10.0801004	-10.86354033	7.91E-25	1.19E-23	45.49708309
LCP1	-1.251872883	12.81654618	-10.85819999	8.29E-25	1.25E-23	45.45028351
ARL8B	-0.621396457	11.4062751	-10.85709356	8.37E-25	1.26E-23	45.44058917
HYDIN	-1.231034373	5.785572289	-10.85288506	8.69E-25	1.31E-23	45.40372071
FOXJ3	-0.589852132	13.41746988	-10.85272868	8.70E-25	1.31E-23	45.40235093
SAMD5	-1.068585545	7.057751004	-10.84876796	9.02E-25	1.36E-23	45.36766142
NES	-0.809646045	9.648373531	-10.84799556	9.08E-25	1.36E-23	45.36089738
NTS	2.028982743	5.578172691	10.84689746	9.17E-25	1.38E-23	45.35128158
PDZD2	-1.097472826	9.636485944	-10.84628843	9.22E-25	1.38E-23	45.34594879
KLHL4	-1.522166326	7.349297189	-10.8459054	9.25E-25	1.39E-23	45.3425949
KIAA1033	-0.708128	11.00993976	-10.84488588	9.33E-25	1.40E-23	45.33366832
FBXL3	-0.774708851	12.12779116	-10.84323903	9.47E-25	1.42E-23	45.31925002
SLC16A1	0.733660185	8.606506024	10.83997212	9.75E-25	1.46E-23	45.29065213
TTC39A	-1.604943182	8.762791165	-10.83297426	1.04E-24	1.55E-23	45.22941203
TXNDC13	-0.756915232	12.71696787	-10.83233089	1.04E-24	1.56E-23	45.22378303
ABCB1	-1.664888481	9.587630522	-10.83193548	1.05E-24	1.56E-23	45.22032354
SBDS	-0.653317335	12.0346988	-10.83182888	1.05E-24	1.56E-23	45.21939088
PLK1	0.901556677	10.31269076	10.83147925	1.05E-24	1.57E-23	45.21633205
ZNF83	-0.976005082	11.7365261	-10.83126983	1.05E-24	1.57E-23	45.21449988
CLN5	-0.712775445	9.327660643	-10.83034837	1.06E-24	1.58E-23	45.2064385
GALNT9	-1.377061335	7.123514056	-10.83016879	1.06E-24	1.58E-23	45.20486754
PAM	-0.937768947	11.57873493	-10.82635337	1.10E-24	1.63E-23	45.17149347
TTYH1	-1.346323228	8.118383534	-10.8261168	1.10E-24	1.64E-23	45.1694244
C13orf1	-0.753283456	8.725471888	-10.82572659	1.11E-24	1.64E-23	45.16601165
SCUBE2	-1.004258893	7.506385542	-10.82218075	1.14E-24	1.69E-23	45.13500324
FLJ00038	-0.496787832	10.75973896	-10.82043269	1.16E-24	1.72E-23	45.1197188
LFNG	-0.773460792	9.337921687	-10.82025993	1.16E-24	1.72E-23	45.11820828
NPAS1	-0.954398998	7.214317269	-10.82011166	1.16E-24	1.72E-23	45.11691195
BCAR3	-0.9291262	10.17371486	-10.8194449	1.17E-24	1.73E-23	45.11108257
ARHGEF6	-0.987335393	6.245575641	-10.81709717	1.19E-24	1.76E-23	45.09055832
LOC647500	-0.995347614	9.158975904	-10.81577644	1.21E-24	1.78E-23	45.07901346
PXDNL	-1.273330745	8.037068273	-10.81538802	1.21E-24	1.79E-23	45.07561835
FLJ13197	-1.404032679	10.20811245	-10.81240883	1.24E-24	1.83E-23	45.04958035
SASH1	-0.958727105	10.72757028	-10.81064012	1.26E-24	1.86E-23	45.03412394
MOBKL2B	-0.94888422	7.582115124	-10.80467865	1.33E-24	1.96E-23	44.98203952
C3orf62	-0.793535256	8.56686747	-10.80355105	1.34E-24	1.98E-23	44.97218989
C1orf91	-0.762065217	8.895240964	-10.80157588	1.37E-24	2.01E-23	44.95493813
USP33	-0.576952436	10.93022758	-10.79780339	1.41E-24	2.08E-23	44.92199352
PNRC1	-0.687272374	13.74443775	-10.79482679	1.45E-24	2.13E-23	44.89600435
KIAA0427	-0.662171443	12.63945783	-10.79464775	1.45E-24	2.13E-23	44.89444129
CCDC23	-0.755829334	12.88427711	-10.79418693	1.46E-24	2.14E-23	44.8904182
PDE5A	-1.071231549	6.526639897	-10.79356887	1.47E-24	2.15E-23	44.88502263
MOBKL2A	-0.623873518	10.25429719	-10.79089115	1.50E-24	2.20E-23	44.86164852
LST1	-1.044152139	10.23936747	-10.78949849	1.52E-24	2.23E-23	44.84949328
CDH18	-2.087654574	10.78700803	-10.78934404	1.52E-24	2.23E-23	44.84814527
CITED2	-1.20952428	11.73728916	-10.7891272	1.53E-24	2.23E-23	44.84625275
GABRG1	-1.585214215	5.345943775	-10.78361785	1.60E-24	2.34E-23	44.79817721
KIF18A	1.223114766	8.939718876	10.78353509	1.60E-24	2.34E-23	44.79745519
WDR7	-0.696124718	12.11084337	-10.77974893	1.66E-24	2.42E-23	44.76442549
CBX7	-0.787849419	12.28732931	-10.77898122	1.67E-24	2.43E-23	44.75772907
PRDX4	0.657444946	14.17399598	10.77821119	1.68E-24	2.45E-23	44.75101268
SSH1	-0.551800007	8.139939759	-10.77699589	1.70E-24	2.47E-23	44.74041311
CLEC4E	-2.058998447	8.287570281	-10.77515481	1.73E-24	2.51E-23	44.72435708
SDCCAG8	-0.740517453	9.911251681	-10.77403072	1.75E-24	2.53E-23	44.71455466
KIAA1920	-0.759663679	7.59624498	-10.76807777	1.84E-24	2.67E-23	44.66265413
CDCA4	0.79788714	7.637108434	10.76677643	1.86E-24	2.70E-23	44.65131079
KLHL2	-0.751319876	10.48329317	-10.75938247	1.99E-24	2.88E-23	44.58687647
NME2	0.564258187	16.62845382	10.75860777	2.00E-24	2.89E-23	44.58012701
SIGIRR	-0.971413396	11.25827309	-10.75769651	2.02E-24	2.91E-23	44.57218812
OSBPL3	-1.383624222	9.195977245	-10.75650213	2.04E-24	2.94E-23	44.56178336
NEBL	-1.279286949	8.254016064	-10.75643782	2.04E-24	2.94E-23	44.56122319
TENC1	-0.950910855	9.587289157	-10.75592956	2.05E-24	2.95E-23	44.55679573
HNT	-1.400141869	8.023835341	-10.75529427	2.06E-24	2.97E-23	44.55126187
ZBTB40	-0.671063966	7.988654609	-10.75067802	2.14E-24	3.09E-23	44.51105734
TMEM30A	-0.748354567	9.715381526	-10.74996904	2.16E-24	3.11E-23	44.50488347
4-Mar	-0.921416573	10.22997992	-10.74903023	2.18E-24	3.13E-23	44.49670876
FAM13B1	-0.68167843	12.01144578	-10.74724395	2.21E-24	3.18E-23	44.48115575
SRGAP1	-0.840536597	11.01890562	-10.74636002	2.23E-24	3.20E-23	44.47346002
STK16	-0.553362507	10.51188755	-10.7456753	2.24E-24	3.22E-23	44.467499
AVIL	-1.245417731	9.452864788	-10.74538271	2.25E-24	3.22E-23	44.46495176
FANCI	0.915349281	9.911954489	10.74522219	2.25E-24	3.22E-23	44.46355439
KIAA1660	-1.264647798	5.417590361	-10.74455916	2.26E-24	3.24E-23	44.45778256
TSPYL6	-1.040589533	4.668825301	-10.74311849	2.29E-24	3.28E-23	44.44524188
SLC3A1	-0.676405632	8.7587751	-10.74269097	2.30E-24	3.29E-23	44.4415206
C8orf70	-0.671363283	13.87506024	-10.74197128	2.31E-24	3.31E-23	44.43525647
CADM2	-1.748697064	7.341365462	-10.73759128	2.41E-24	3.44E-23	44.39713861
LOC285831	-0.914758787	9.696214859	-10.73555527	2.45E-24	3.50E-23	44.37942321
RPL36A	0.582650515	16.57681727	10.73502361	2.46E-24	3.51E-23	44.37479746
SERINC3	-0.698442617	11.48938755	-10.73480987	2.47E-24	3.51E-23	44.37293794
CNTN3	-1.658399539	6.791787178	-10.73425585	2.48E-24	3.53E-23	44.36811793
CPM	-1.203660008	8.091054217	-10.73238246	2.52E-24	3.58E-23	44.35182047
PROM2	-1.001636787	8.093212851	-10.73005241	2.57E-24	3.66E-23	44.33155286
IQUB	-1.135717815	4.286044177	-10.72816329	2.61E-24	3.71E-23	44.31512261
ZMYND8	-0.615495237	10.87717538	-10.72584169	2.67E-24	3.79E-23	44.29493346
THRAP3	-0.623360481	10.0786814	-10.72547031	2.68E-24	3.80E-23	44.2917041
TMCO3	-0.610685877	11.55238956	-10.72522972	2.68E-24	3.80E-23	44.28961209
GPATCH3	-0.60413714	10.64136546	-10.72360236	2.72E-24	3.86E-23	44.27546235
RUNX1T1	-0.778071358	10.84155622	-10.72245425	2.75E-24	3.89E-23	44.26548038
CADPS	-0.902789385	10.63600402	-10.72134052	2.78E-24	3.93E-23	44.25579799
PHACTR1	-0.694565184	8.71242973	-10.72071964	2.79E-24	3.95E-23	44.25040056
SERINC2	-1.148759175	6.463453813	-10.72007994	2.81E-24	3.97E-23	44.24483976
ZNF655	-0.719174195	11.49614458	-10.71926626	2.83E-24	3.99E-23	44.23776678
TULP4	-0.637017575	10.7813755	-10.71849805	2.85E-24	4.01E-23	44.23108943
KLKB1	-1.094530985	8.053674699	-10.71835281	2.85E-24	4.02E-23	44.22982705
AKR1C3	-1.186054842	11.2488755	-10.71598208	2.91E-24	4.10E-23	44.20922236
CMTM3	-0.721401221	11.53198795	-10.71558835	2.92E-24	4.11E-23	44.20580068
SLC29A1	-0.643595779	13.16040161	-10.71337017	2.98E-24	4.19E-23	44.18652496
PTRH2	0.610135517	13.25004016	10.70976465	3.07E-24	4.32E-23	44.15519874
STX6	-0.593390249	10.59451138	-10.70816073	3.12E-24	4.38E-23	44.14126532
LOC441204	-1.018600367	9.165090361	-10.70758492	3.13E-24	4.40E-23	44.13626348
LOC728613	-0.71462627	7.974056225	-10.70714955	3.14E-24	4.41E-23	44.13248175
EBP	0.579756846	13.34008032	10.70129823	3.31E-24	4.64E-23	44.08166491
DPYSL3	-0.734990824	13.56580321	-10.70066687	3.33E-24	4.66E-23	44.07618277
TP53INP1	-0.605030703	12.34353414	-10.69798117	3.41E-24	4.77E-23	44.05286499
FLJ38984	-0.832988778	10.18967871	-10.69735196	3.43E-24	4.79E-23	44.04740259
LOC388610	-1.021463862	9.62001004	-10.69564694	3.48E-24	4.86E-23	44.03260172
REPS2	-0.892352308	8.59689759	-10.69285723	3.57E-24	4.98E-23	44.00838806
NEDD4	-0.817423066	9.481375502	-10.69154597	3.61E-24	5.03E-23	43.99700815
WHSC1L1	-0.64033438	9.539287149	-10.69068504	3.63E-24	5.07E-23	43.98953705
VPS11	-0.59355343	10.51009036	-10.6882514	3.71E-24	5.17E-23	43.96841984
SLC31A2	-0.90423419	10.97977912	-10.68779444	3.73E-24	5.19E-23	43.96445506
CORO6	-0.797002576	8.571325301	-10.68742146	3.74E-24	5.20E-23	43.96121904
TMEM62	-0.610272798	9.568855422	-10.68685087	3.76E-24	5.22E-23	43.95626854
STK40	-0.710379376	13.62006024	-10.68683184	3.76E-24	5.22E-23	43.95610348
C12orf51	-0.619656621	11.99230924	-10.68674229	3.76E-24	5.22E-23	43.95532653
DHFR	0.785145398	9.707108434	10.68567353	3.80E-24	5.27E-23	43.94605443
PLCB1	-0.988586957	10.57920683	-10.68547082	3.80E-24	5.28E-23	43.94429593
LACTB	-0.832459063	9.175983936	-10.68251668	3.90E-24	5.41E-23	43.91867056
C6orf35	-0.641001817	8.975215863	-10.68136646	3.94E-24	5.46E-23	43.90869427
PRKAR2B	-0.845624294	12.40080321	-10.68088897	3.96E-24	5.48E-23	43.90455302
KIAA1833	-0.916880117	6.495938755	-10.67964739	4.00E-24	5.54E-23	43.89378537
DLGAP5	1.188041361	10.53285141	10.67894024	4.03E-24	5.57E-23	43.88765298
HMGCLL1	-1.401170243	9.931204819	-10.67825114	4.05E-24	5.60E-23	43.88167732
C17orf63	-0.589338298	12.59395582	-10.67634545	4.12E-24	5.69E-23	43.86515309
ZNF287	-0.717701158	8.243714859	-10.67237904	4.27E-24	5.88E-23	43.83076627
CCDC126	-0.823748126	9.409631853	-10.66952753	4.37E-24	6.03E-23	43.80605013
LOC644285	-0.991409161	8.089156627	-10.65923883	4.79E-24	6.59E-23	43.71690454
TUFT1	-0.705520186	12.18742972	-10.65873796	4.81E-24	6.62E-23	43.71256613
KCNH8	-1.044045031	10.49881526	-10.65809467	4.84E-24	6.65E-23	43.70699444
AHR	-1.181488566	10.49791165	-10.65736597	4.87E-24	6.69E-23	43.70068316
GALT	-0.622405597	11.66559237	-10.65733242	4.87E-24	6.69E-23	43.70039254
C6orf97	-1.29504729	4.960200803	-10.65528952	4.96E-24	6.80E-23	43.68270044
DHDDS	-0.647665602	8.13563253	-10.65212631	5.10E-24	6.99E-23	43.65531033
GALNT11	-0.655790514	12.15084337	-10.65151243	5.12E-24	7.02E-23	43.6499953
C11orf52	-1.166726779	5.695923695	-10.64955675	5.21E-24	7.14E-23	43.63306435
LOC119358	0.581590909	14.41054217	10.64741077	5.31E-24	7.27E-23	43.61448815
AHDC1	-0.742155768	8.086117805	-10.64440151	5.45E-24	7.46E-23	43.58844306
TNRC6B	-0.546800184	11.94929217	-10.64371117	5.49E-24	7.50E-23	43.58246877
TMEM39B	-0.576658667	11.65899598	-10.64136133	5.60E-24	7.65E-23	43.56213506
KCNJ10	-1.191867412	7.151355422	-10.6409448	5.62E-24	7.67E-23	43.55853099
VCAM1	-1.171409161	7.900542169	-10.63700188	5.82E-24	7.93E-23	43.52441913
KRT86	-0.840959204	8.662048193	-10.63455082	5.94E-24	8.10E-23	43.50321797
SPSB2	-0.732024633	10.22871486	-10.63405853	5.97E-24	8.13E-23	43.49896009
CCNB1	1.004267363	11.37451807	10.63385614	5.98E-24	8.14E-23	43.49720969
NPHP1	-1.103777174	7.675562249	-10.6333325	6.01E-24	8.17E-23	43.49268089
CENTG1	-0.629845956	11.07909639	-10.63318881	6.01E-24	8.18E-23	43.49143815
NSUN5C	-0.532767292	11.73158233	-10.63189839	6.08E-24	8.26E-23	43.48027846
CHRFAM7A	-0.979450346	13.24156627	-10.63107398	6.13E-24	8.32E-23	43.47314923
DPY19L1P1	-0.842528056	9.677068273	-10.63078267	6.14E-24	8.33E-23	43.47063026
ETV6	-0.786785605	7.538667999	-10.62994534	6.19E-24	8.39E-23	43.4633898
TPST1	-0.676590203	12.93054217	-10.62884444	6.25E-24	8.46E-23	43.45387083
SLC31A1	-0.955195158	9.99812751	-10.62877972	6.25E-24	8.46E-23	43.45331124
EIF2C3	-0.767382482	11.61441767	-10.62743726	6.32E-24	8.56E-23	43.4417045
TMEM163	-1.749527809	8.84315261	-10.62651756	6.38E-24	8.62E-23	43.43375349
PLEKHA8	-1.014212309	9.210321285	-10.61862674	6.83E-24	9.23E-23	43.3655529
ZNF608	-1.023069241	10.43644578	-10.61648619	6.96E-24	9.40E-23	43.3470576
TSHZ2	-0.945007235	10.96327309	-10.61506464	7.05E-24	9.51E-23	43.33477602
EDN1	-0.924605449	9.887269076	-10.6107273	7.32E-24	9.87E-23	43.29730977
ARRDC2	-1.025060171	9.83310241	-10.60992819	7.37E-24	9.93E-23	43.29040806
SPEN	-0.64587133	10.09221386	-10.60906987	7.43E-24	1.00E-22	43.28299538
PRMT2	-0.611438541	12.03953815	-10.60824348	7.48E-24	1.01E-22	43.27585876
CENPF	1.204696146	11.04032129	10.60418206	7.75E-24	1.04E-22	43.24078988
DKFZp667G2110	-0.912837034	7.171345378	-10.60347272	7.80E-24	1.05E-22	43.23466585
KIAA1648	-1.215916149	5.653694779	-10.6023072	7.88E-24	1.06E-22	43.22460406
ABCA10	-1.08129976	7.379437751	-10.60192333	7.90E-24	1.06E-22	43.2212903
RAPGEF4	-1.178653656	9.064317269	-10.60084774	7.98E-24	1.07E-22	43.21200566
PBXIP1	-0.944982708	9.245160643	-10.59940229	8.08E-24	1.08E-22	43.19952925
RIPK1	-0.594243718	9.516445783	-10.59544189	8.36E-24	1.12E-22	43.16535056
MTHFR	-0.814586946	7.706378858	-10.59516158	8.39E-24	1.12E-22	43.16293174
BSN	-0.749589921	11.91660643	-10.59103175	8.69E-24	1.16E-22	43.12730003
SYF2	-0.57798119	10.32237952	-10.58943148	8.82E-24	1.18E-22	43.11349545
SOCS5	-0.670497247	10.01370482	-10.58939913	8.82E-24	1.18E-22	43.1132164
LZIC	-0.610813982	10.79684739	-10.58910943	8.84E-24	1.18E-22	43.11071745
MCAM	-0.983919749	11.81692771	-10.58477434	9.18E-24	1.22E-22	43.07332853
ATP6V1C1	-0.736208533	9.553493976	-10.58422454	9.22E-24	1.23E-22	43.06858734
PTGDS	-1.796576969	11.33206827	-10.57889995	9.66E-24	1.29E-22	43.02267902
KIAA2013	-0.515479867	11.92195281	-10.57701751	9.82E-24	1.31E-22	43.00645225
SHF	-0.830209627	11.09555221	-10.57689613	9.83E-24	1.31E-22	43.00540601
IL13RA1	-0.899907048	9.798647911	-10.57628004	9.89E-24	1.31E-22	43.00009568
CD96	-1.491980434	7.147061592	-10.57527045	9.97E-24	1.32E-22	42.99139412
GGTLA1	-1.038788114	9.036325301	-10.57401384	1.01E-23	1.34E-22	42.98056418
THSD4	-0.9598429	6.556378863	-10.56998699	1.04E-23	1.38E-22	42.9458647
ERC2	-0.920528536	10.62965194	-10.56996557	1.04E-23	1.38E-22	42.94568019
TMEM63B	-0.618525903	9.845441767	-10.56835893	1.06E-23	1.40E-22	42.93183812
FLJ40298	-1.19650727	6.649156627	-10.56791414	1.06E-23	1.41E-22	42.92800625
CDCA2	1.111679665	8.841174699	10.56694114	1.07E-23	1.42E-22	42.91962419
SMOC2	-1.080412196	13.09267068	-10.56684519	1.07E-23	1.42E-22	42.91879765
OXR1	-0.815159779	8.244869478	-10.56202986	1.12E-23	1.48E-22	42.8773227
MTRF1	-0.663334274	8.85685743	-10.56064953	1.13E-23	1.50E-22	42.86543595
IL11RA	-0.717083745	11.80635542	-10.55900401	1.15E-23	1.52E-22	42.85126681
SLC36A4	-0.728867342	10.83795181	-10.55899884	1.15E-23	1.52E-22	42.85122234
SIGLECP3	-1.59217956	6.242208835	-10.55634176	1.18E-23	1.55E-22	42.82834584
CAMKK1	-0.758363452	8.609892899	-10.55569045	1.18E-23	1.56E-22	42.8227389
MYO9B	-0.630762987	10.20136546	-10.55553935	1.18E-23	1.56E-22	42.8214382
ELOVL6	0.623484966	9.131124498	10.55528542	1.19E-23	1.56E-22	42.81925219
SPIRE2	-0.700536067	9.41937751	-10.55469704	1.19E-23	1.57E-22	42.81418735
ASAH1	-0.791895292	10.11120482	-10.55401567	1.20E-23	1.58E-22	42.80832214
ADAMTS10	-0.990916502	10.03338353	-10.55357514	1.20E-23	1.58E-22	42.80453021
SYT2	-0.799089497	7.641907631	-10.55179363	1.22E-23	1.61E-22	42.78919674
HSPA1L	-0.828525551	8.263554217	-10.55162054	1.23E-23	1.61E-22	42.78770705
TH	-0.944854602	10.41070281	-10.54871676	1.26E-23	1.65E-22	42.76271785
GTPBP2	-0.712754623	10.65509036	-10.54758778	1.27E-23	1.66E-22	42.75300332
DHRS7B	-0.586317545	10.71546854	-10.54745451	1.27E-23	1.66E-22	42.75185663
LOC51233	-0.752273962	8.120983936	-10.54668088	1.28E-23	1.67E-22	42.74520027
COL27A1	-0.768873871	10.38072289	-10.54638629	1.28E-23	1.68E-22	42.74266565
FAM135A	-0.712118857	8.940522083	-10.54471754	1.30E-23	1.70E-22	42.72830884
MXD1	-0.645875107	9.634451137	-10.5372883	1.39E-23	1.81E-22	42.66441
PAN2	-0.744822487	11.06835341	-10.53659278	1.40E-23	1.82E-22	42.6584293
GGT5	-1.221106366	10.1064257	-10.53283304	1.44E-23	1.88E-22	42.62610409
LPL	-1.277674337	10.41783133	-10.53055713	1.47E-23	1.92E-22	42.60654002
GIMAP8	-1.092876023	9.734508032	-10.52864724	1.50E-23	1.95E-22	42.59012442
LRP1B	-1.633430618	7.20064257	-10.52804815	1.50E-23	1.96E-22	42.58497554
UBE2T	0.740654644	13.29240964	10.52745963	1.51E-23	1.97E-22	42.57991773
NSUN5B	-0.635627117	14.33638554	-10.52559874	1.54E-23	2.00E-22	42.56392625
STX7	-0.865192688	9.25748996	-10.52505174	1.54E-23	2.00E-22	42.5592259
IL18R1	-1.270541361	6.035491968	-10.52152849	1.59E-23	2.07E-22	42.52895485
PIP5K2B	-0.559962945	11.62416667	-10.52044165	1.61E-23	2.08E-22	42.51961827
IL32	-1.162019339	10.25668675	-10.5187996	1.63E-23	2.11E-22	42.50551322
PHC2	-0.744253828	10.57665996	-10.51870249	1.63E-23	2.11E-22	42.50467908
EPB49	-0.746388869	7.969678715	-10.51756601	1.65E-23	2.13E-22	42.49491773
TIMD4	-2.19652915	8.561325301	-10.51661188	1.66E-23	2.15E-22	42.48672313
PPP2R5B	-0.73468203	12.37395582	-10.51442586	1.69E-23	2.19E-22	42.46795014
SLC23A2	-0.667496471	8.982389558	-10.51381844	1.70E-23	2.20E-22	42.4627342
STX8	-0.516046019	11.71389558	-10.50976934	1.76E-23	2.28E-22	42.42796934
C6orf165	-1.186565853	6.121024096	-10.50616545	1.82E-23	2.35E-22	42.3970341
HOM-TES-103	-0.554118789	13.85516064	-10.505252	1.83E-23	2.36E-22	42.38919431
ELL3	-0.942603931	8.128423695	-10.50289091	1.87E-23	2.41E-22	42.36893184
LOC440300	-0.575930265	8.431706827	-10.50261175	1.88E-23	2.42E-22	42.36653632
MTF1	-0.708665655	8.2887249	-10.50159604	1.89E-23	2.44E-22	42.3578208
C1orf110	-1.572748447	4.644417671	-10.50027631	1.92E-23	2.46E-22	42.34649723
APC	-0.734075911	8.204558233	-10.49957651	1.93E-23	2.48E-22	42.3404932
LOC645212	-0.746030491	10.7301004	-10.49889621	1.94E-23	2.49E-22	42.33465671
C20orf132	-0.68325461	8.66293842	-10.49784458	1.96E-23	2.51E-22	42.32563497
CACNB1	-0.699662377	10.68265729	-10.4967731	1.97E-23	2.53E-22	42.31644347
ARHGEF1	-0.74993383	9.146686747	-10.49654488	1.98E-23	2.53E-22	42.31448578
SLCO2B1	-1.186739483	11.385	-10.49578332	1.99E-23	2.55E-22	42.30795343
CORO7	-0.53022692	10.66993976	-10.495648	1.99E-23	2.55E-22	42.30679268
C13orf3	1.047802442	10.6414257	10.49172278	2.06E-23	2.64E-22	42.2731284
TMBIM1	-1.029321711	9.112931727	-10.49155838	2.07E-23	2.64E-22	42.27171862
C1orf164	-0.561938523	13.38714859	-10.48723541	2.14E-23	2.74E-22	42.2346528
CAPN5	-0.667647868	7.34811245	-10.4828712	2.23E-23	2.84E-22	42.1972432
SCNN1D	-0.959487578	9.367891566	-10.48246338	2.24E-23	2.85E-22	42.19374792
ARTS-1	-1.596817829	5.042991968	-10.48101963	2.26E-23	2.89E-22	42.18137473
SNRPN	-1.199180371	9.183242972	-10.48086074	2.27E-23	2.89E-22	42.18001311
LOC731642	0.671066488	14.86598394	10.48047611	2.27E-23	2.89E-22	42.17671695
DCC	-1.255332969	5.86625502	-10.47898594	2.30E-23	2.93E-22	42.16394751
CTSK	-0.978199111	12.82016064	-10.47897668	2.30E-23	2.93E-22	42.16386814
CCNA2	0.988734825	9.529277108	10.47743942	2.34E-23	2.97E-22	42.15069647
FLJ13769	-1.441786597	7.433915663	-10.47689385	2.35E-23	2.98E-22	42.14602208
EFCBP1	-1.597468944	6.225401606	-10.47666935	2.35E-23	2.98E-22	42.14409871
ATP6V0A1	-0.643191347	16.2197992	-10.47344951	2.42E-23	3.06E-22	42.1165153
C1orf122	-0.705441488	13.54936747	-10.46854056	2.52E-23	3.20E-22	42.0744723
B3GAT1	-0.678055301	10.52038153	-10.46369736	2.63E-23	3.33E-22	42.03300478
DTX4	-0.81579369	7.853333333	-10.46282211	2.65E-23	3.35E-22	42.02551221
DYNC1I2	-0.588781647	13.04639891	-10.46154319	2.68E-23	3.39E-22	42.01456473
KIAA1183	-0.733069946	8.484277108	-10.46106227	2.69E-23	3.40E-22	42.01044831
OR7E156P	-0.794574393	8.818192771	-10.46087727	2.70E-23	3.40E-22	42.00886483
CNTFR	-0.881565147	11.5934739	-10.45948444	2.73E-23	3.44E-22	41.99694368
LATS2	-1.003480555	9.318694779	-10.45863042	2.75E-23	3.47E-22	41.98963473
DBT	-0.784056464	8.658721551	-10.45841597	2.75E-23	3.47E-22	41.9877995
SEPT7	-0.562133704	13.33903613	-10.45829942	2.76E-23	3.47E-22	41.98680204
CBL	-0.58509105	8.757289157	-10.45721344	2.78E-23	3.50E-22	41.97750864
RNF14	-0.59885316	10.88412316	-10.45701972	2.79E-23	3.51E-22	41.97585086
ELMO2	-0.695339718	9.253688078	-10.45686522	2.79E-23	3.51E-22	41.97452883
KPNA6	-0.528162479	9.742336019	-10.45239132	2.90E-23	3.65E-22	41.93625013
CREBL2	-0.650752223	10.57534137	-10.45150751	2.92E-23	3.67E-22	41.92868949
FKBP1B	-0.683539843	12.14546185	-10.44989803	2.96E-23	3.72E-22	41.91492208
LOC283666	-0.802579228	8.378453815	-10.44980866	2.97E-23	3.72E-22	41.91415764
ACAA1	-0.560540126	11.40956827	-10.4495948	2.97E-23	3.73E-22	41.91232847
SHANK2	-0.930168538	7.525354775	-10.44847622	3.00E-23	3.76E-22	41.90276112
STARD3NL	-0.608420384	13.95544177	-10.44635267	3.06E-23	3.83E-22	41.88460008
CYTH1	-0.599517575	15.25212851	-10.44437284	3.11E-23	3.89E-22	41.86767027
MAGI2	-0.72882164	9.294598394	-10.44406178	3.12E-23	3.90E-22	41.86501052
PPIE	-0.539313065	11.96317269	-10.44223536	3.17E-23	3.96E-22	41.84939465
LOC130940	-1.271017434	6.320742972	-10.44061335	3.21E-23	4.01E-22	41.83552798
RASSF1	-0.534447523	11.64996988	-10.44055462	3.21E-23	4.01E-22	41.83502594
ANAPC11	0.479049619	16.37178715	10.4391563	3.25E-23	4.06E-22	41.82307269
MGC16291	1.813047007	8.388504016	10.43826719	3.28E-23	4.09E-22	41.81547294
CD97	-0.965930618	10.44404618	-10.4310292	3.49E-23	4.35E-22	41.75362047
YWHAH	-0.687977484	13.84046185	-10.43016255	3.52E-23	4.38E-22	41.74621637
FGL2	-1.28851514	10.6146988	-10.42833739	3.57E-23	4.44E-22	41.73062455
CLK1	-0.641404044	12.57162651	-10.42830158	3.57E-23	4.44E-22	41.73031869
AFAP1	-0.721767716	10.13799197	-10.42794447	3.58E-23	4.45E-22	41.7272682
LOC441150	-0.647652103	10.35722892	-10.42760893	3.59E-23	4.46E-22	41.72440205
NONO	0.49983925	12.86070281	10.4269424	3.62E-23	4.49E-22	41.7187088
PTTG2	1.01360919	11.4338755	10.42318221	3.73E-23	4.63E-22	41.68659489
TMEM106B	-0.674132905	11.74707831	-10.4218356	3.78E-23	4.68E-22	41.675096
C17orf32	-0.581245059	11.56718876	-10.42056756	3.82E-23	4.73E-22	41.66426888
C17orf28	-0.783793408	9.731506024	-10.41906251	3.87E-23	4.79E-22	41.65141923
MOBKL2C	-0.778181642	8.063644578	-10.41717794	3.93E-23	4.87E-22	41.63533091
COG3	-0.597291415	10.13546184	-10.41500785	4.01E-23	4.96E-22	41.61680756
MYO6	-0.812952957	10.59067269	-10.41487455	4.01E-23	4.96E-22	41.61566982
CELSR2	-0.73748606	9.511365462	-10.41329079	4.07E-23	5.02E-22	41.60215289
LBA1	-0.85443023	8.053514056	-10.41318639	4.07E-23	5.02E-22	41.6012619
TMEM16A	-1.353877706	8.358353396	-10.41101325	4.15E-23	5.12E-22	41.58271699
CRIP2	-0.880774633	11.15614458	-10.40230824	4.47E-23	5.51E-22	41.50845626
JAK2	-0.754598391	9.693935743	-10.40178646	4.49E-23	5.53E-22	41.50400625
KCTD7	-0.822691963	7.125502005	-10.40175932	4.49E-23	5.53E-22	41.50377483
TRAP1	0.660019763	12.05369478	10.40091724	4.53E-23	5.57E-22	41.49659358
C9orf140	0.976443041	10.36415663	10.40001691	4.56E-23	5.61E-22	41.48891593
GP1BA	-1.15529856	7.543704819	-10.39851687	4.62E-23	5.68E-22	41.47612522
GK5	-0.821052477	6.325066924	-10.39794998	4.64E-23	5.70E-22	41.47129175
IFRD1	-0.760745165	12.75555221	-10.39363511	4.82E-23	5.91E-22	41.43450713
ALPK1	-0.824083399	10.91344711	-10.39301643	4.85E-23	5.94E-22	41.42923366
FAM83D	1.176805477	9.367048193	10.39241904	4.87E-23	5.97E-22	41.42414181
STAT2	-0.841108484	8.646746988	-10.39090342	4.93E-23	6.04E-22	41.41122432
PCYOX1	-0.804243718	8.509728916	-10.38961587	4.99E-23	6.11E-22	41.40025166
FLJ10324	-0.718069417	10.51307229	-10.38947271	5.00E-23	6.11E-22	41.39903164
HBP1	-0.650918651	10.01373495	-10.38898016	5.02E-23	6.13E-22	41.39483434
ABCC10	-0.642200734	9.983192771	-10.38875468	5.03E-23	6.14E-22	41.39291288
PTP4A2	-0.672855943	12.07197992	-10.38780215	5.07E-23	6.19E-22	41.38479626
SNURF	-0.882433653	11.3010241	-10.38656434	5.12E-23	6.25E-22	41.37424951
KLF9	-1.010893563	12.47522088	-10.38649445	5.13E-23	6.25E-22	41.37365397
ST7OT1	-0.947883258	10.01050201	-10.3834735	5.26E-23	6.41E-22	41.3479174
OLFML2A	-0.990902386	8.501556225	-10.38171737	5.34E-23	6.51E-22	41.33295851
CNNM4	-0.602475296	13.60512048	-10.38146732	5.35E-23	6.52E-22	41.33082862
MYLK	-1.018001835	12.10811245	-10.38116158	5.37E-23	6.53E-22	41.32822451
C15orf17	-0.643419325	10.89006024	-10.38097643	5.38E-23	6.54E-22	41.32664753
LHFP	-0.925277386	13.507249	-10.37989233	5.43E-23	6.59E-22	41.31741427
C14orf132	-0.719034797	14.8812249	-10.37726928	5.55E-23	6.74E-22	41.29507646
TEK	-1.144973179	9.622369478	-10.37347055	5.73E-23	6.96E-22	41.26273288
SAPS2	-0.600274121	9.168654618	-10.37242092	5.79E-23	7.02E-22	41.2537974
DGKA	-1.093367095	7.600763052	-10.37069384	5.87E-23	7.12E-22	41.23909602
PGC	-0.920611589	7.06565261	-10.36937641	5.94E-23	7.20E-22	41.22788274
ACCN1	-1.297347544	10.83271084	-10.36895706	5.96E-23	7.22E-22	41.22431363
RASGEF1A	-1.09675854	7.248524096	-10.36718047	6.05E-23	7.33E-22	41.2091941
ASPM	1.164498871	10.48659639	10.36164077	6.35E-23	7.68E-22	41.16205955
TIMM9	0.537377541	12.86168675	10.35822706	6.54E-23	7.90E-22	41.1330221
ZNF684	-0.783928924	8.182048193	-10.35702549	6.61E-23	7.98E-22	41.12280289
STK38	-0.595215097	10.2375	-10.35639991	6.64E-23	8.02E-22	41.11748264
LOC649839	0.778315923	14.90016064	10.35595673	6.67E-23	8.04E-22	41.1137138
MYL7	-1.04678642	7.629678715	-10.35537557	6.70E-23	8.08E-22	41.10877174
KIAA1324L	-0.788322805	10.36338353	-10.3493474	7.06E-23	8.50E-22	41.05751955
TMOD3	-0.644788785	8.981144578	-10.34855028	7.11E-23	8.56E-22	41.05074379
FHDC1	-1.15785926	7.184678715	-10.34727195	7.19E-23	8.65E-22	41.03987827
TNF	-0.926403162	7.911726908	-10.34705915	7.20E-23	8.66E-22	41.03806956
ABCA9	-1.539225597	5.515374843	-10.34586717	7.27E-23	8.74E-22	41.02793894
ARNTL	-0.962669043	9.879096386	-10.34574792	7.28E-23	8.74E-22	41.02692553
TMEM106A	-0.928859754	6.487349398	-10.3444962	7.36E-23	8.83E-22	41.01628804
POLR2A	-0.766113425	7.22814257	-10.34182073	7.53E-23	9.03E-22	40.99355394
HIST3H2A	0.560932383	11.54696787	10.33997095	7.65E-23	9.17E-22	40.97783817
TIAM2	-1.013273927	11.6989759	-10.3386709	7.74E-23	9.27E-22	40.96679398
LOC653364	-0.970242095	11.45927711	-10.33866936	7.74E-23	9.27E-22	40.96678089
LRRC28	-0.592747918	8.364257028	-10.33675402	7.87E-23	9.41E-22	40.95051136
PPARD	-0.625410608	8.676455823	-10.33621983	7.90E-23	9.45E-22	40.9459741
FMN1	-1.574750141	11.16753012	-10.33558344	7.95E-23	9.50E-22	40.94056898
RSC1A1	-0.581937818	8.484738956	-10.33487359	7.99E-23	9.55E-22	40.93454027
HIBCH	-0.50809712	13.01443775	-10.33183764	8.21E-23	9.80E-22	40.90875889
FYN	-0.641244001	10.29047189	-10.33150966	8.23E-23	9.82E-22	40.90597392
LOC388242	-0.84175854	9.466144578	-10.33023375	8.32E-23	9.92E-22	40.89514059
RNF38	-0.586584204	8.771947791	-10.33008113	8.33E-23	9.93E-22	40.89384479
GPR177	-0.946511681	8.983393574	-10.3298675	8.35E-23	9.94E-22	40.89203102
KIAA1468	-0.646069488	10.82555221	-10.3286375	8.43E-23	1.00E-21	40.88158852
NICN1	-0.560620765	11.69981928	-10.32586715	8.64E-23	1.03E-21	40.85807162
PLEKHA5	-0.804041039	8.383366804	-10.32281335	8.87E-23	1.05E-21	40.83215334
PREPL	-0.642334486	12.28038153	-10.32146109	8.97E-23	1.07E-21	40.82067794
FLJ10154	-0.658264752	12.67	-10.32094475	9.01E-23	1.07E-21	40.81629655
NIPSNAP3B	-0.710402844	9.160160643	-10.32073952	9.03E-23	1.07E-21	40.81455507
CDH9	-1.765640881	7.161184739	-10.31905562	9.16E-23	1.09E-21	40.80026737
LOC646999	-1.17630223	4.134558233	-10.31799163	9.24E-23	1.10E-21	40.79124035
LOC440295	-0.725841397	12.21946117	-10.31611517	9.39E-23	1.11E-21	40.7753217
ARHGAP12	-0.585934853	11.55789157	-10.31518473	9.47E-23	1.12E-21	40.76742911
SLC45A1	-1.0346238	6.727269076	-10.31478259	9.50E-23	1.12E-21	40.7640181
NEK11	-0.835769869	7.648493976	-10.31468115	9.51E-23	1.12E-21	40.76315765
MYH3	-1.01408491	9.836204819	-10.31454871	9.52E-23	1.12E-21	40.7620343
LOC643475	-0.994114907	7.430281124	-10.31415523	9.55E-23	1.13E-21	40.75869685
CSRP1	-0.900587945	9.803785141	-10.31314735	9.63E-23	1.14E-21	40.75014844
YWHAG	-0.548713827	12.32731928	-10.3124315	9.69E-23	1.14E-21	40.74407729
KIAA0114	0.890898857	11.44230924	10.31187619	9.74E-23	1.15E-21	40.73936781
WDR81	-0.565117871	12.68232932	-10.3113017	9.79E-23	1.15E-21	40.73449586
HOXC10	-1.825894445	5.608865462	-10.30993234	9.90E-23	1.17E-21	40.72288384
RP13-102H20.1	-2.71609472	12.48493976	-10.30892583	9.99E-23	1.18E-21	40.71434933
IRF8	-1.323323687	8.590983936	-10.30802014	1.01E-22	1.18E-21	40.70667013
ATF2	-0.601966188	10.86554886	-10.30791209	1.01E-22	1.18E-21	40.70575403
NTAN1	-0.561094015	11.71120482	-10.30590482	1.03E-22	1.20E-21	40.68873656
TBC1D10A	-0.575981084	11.03128514	-10.30585193	1.03E-22	1.20E-21	40.68828816
BPHL	-0.679237013	12.42066265	-10.3045354	1.04E-22	1.22E-21	40.67712791
DDX17	-0.7008752	11.78923696	-10.30415672	1.04E-22	1.22E-21	40.67391794
ZMYM6	-0.636089427	8.91997992	-10.3030195	1.05E-22	1.23E-21	40.66427872
CIRBP	-0.596687429	12.64083835	-10.29891866	1.09E-22	1.27E-21	40.62952498
TMEM156	-1.435290443	4.760823293	-10.29884701	1.09E-22	1.28E-21	40.62891787
PHF21B	1.083777527	11.8346988	10.29543708	1.12E-22	1.31E-21	40.60002637
DAB2IP	-0.742775974	9.566064257	-10.2953096	1.12E-22	1.31E-21	40.59894644
TAOK1	-0.922512175	7.976114458	-10.29343934	1.14E-22	1.33E-21	40.58310293
SLC27A3	-0.556077781	10.62012048	-10.29095848	1.17E-22	1.36E-21	40.56208978
FLVCR2	-1.181236942	5.828714859	-10.28899301	1.19E-22	1.38E-21	40.5454444
NEK3	-0.743436441	9.430496988	-10.2849701	1.23E-22	1.43E-21	40.51138118
ACCN2	-0.8696845	12.60493976	-10.28193206	1.26E-22	1.47E-21	40.48566285
ZER1	-0.563396739	9.752409639	-10.27417785	1.35E-22	1.57E-21	40.42004259
TMEM86B	-0.548682242	10.17329317	-10.27315907	1.36E-22	1.58E-21	40.41142354
KIAA1543	-1.264067617	8.996987952	-10.26808156	1.42E-22	1.65E-21	40.36847504
SHC2	-0.609335298	12.01168675	-10.26709374	1.43E-22	1.66E-21	40.36012112
TMCC3	-0.945414137	8.532570281	-10.26532785	1.45E-22	1.69E-21	40.34518841
ITGA8	-1.917603049	8.672168675	-10.26485472	1.46E-22	1.69E-21	40.34118787
ERP27	-1.142984543	6.683072289	-10.2643523	1.46E-22	1.70E-21	40.33693968
IQCE	-0.680305795	9.946325301	-10.26310527	1.48E-22	1.72E-21	40.32639626
LOC728537	-0.758021951	10.40222892	-10.26046131	1.51E-22	1.75E-21	40.3040447
C10orf68	-1.085878741	5.521546185	-10.25932574	1.53E-22	1.77E-21	40.29444588
DOCK7	-0.675358326	10.09307899	-10.25703961	1.56E-22	1.80E-21	40.27512377
KIAA0913	-0.899303854	5.990227585	-10.25653982	1.56E-22	1.81E-21	40.27090001
PMM1	-0.579457228	12.17251004	-10.25631009	1.57E-22	1.81E-21	40.26895852
EDA	-0.872919078	6.235582329	-10.25490316	1.59E-22	1.83E-21	40.25706926
KIAA0256	-0.712242024	7.728423695	-10.25467492	1.59E-22	1.84E-21	40.25514058
NEIL1	-0.883931395	12.43040161	-10.25155318	1.63E-22	1.89E-21	40.22876446
MAGI3	-0.669182665	10.91041165	-10.25152392	1.63E-22	1.89E-21	40.22851728
ICT1	0.552664808	13.61305221	10.25097944	1.64E-22	1.89E-21	40.22391743
PAK3	-0.910750282	10.67626506	-10.24974772	1.66E-22	1.91E-21	40.21351218
RIMS2	-0.77435312	8.959076324	-10.24861451	1.67E-22	1.93E-21	40.20393991
SSBP2	-0.765734225	10.91349398	-10.2468066	1.70E-22	1.96E-21	40.1886698
FBXO16	-0.686883646	10.06268072	-10.24443845	1.74E-22	2.00E-21	40.16867043
C10orf11	-0.986979461	7.556746988	-10.24416422	1.74E-22	2.00E-21	40.16635473
LSS	-0.759874629	11.00389558	-10.24052701	1.79E-22	2.06E-21	40.13564427
LOC153914	-0.614469932	9.551285141	-10.24035808	1.80E-22	2.06E-21	40.13421816
FAM120B	-0.615725226	9.710903614	-10.23982326	1.81E-22	2.07E-21	40.12970309
OGDH	-0.596580562	9.120816616	-10.2391222	1.82E-22	2.08E-21	40.1237848
F2RL2	-1.477642928	4.909457831	-10.23869954	1.82E-22	2.09E-21	40.1202169
RAB5B	-0.621793655	9.424628514	-10.23800133	1.83E-22	2.10E-21	40.11432319
KLHDC8A	-1.402878317	10.52230924	-10.23777059	1.84E-22	2.10E-21	40.11237551
SESN1	-0.637922431	10.11150602	-10.23654653	1.86E-22	2.13E-21	40.10204372
BUB1B	0.949010446	10.59433735	10.2288955	1.98E-22	2.27E-21	40.03748266
SC5DL	-0.747419655	9.911131189	-10.22858683	1.99E-22	2.27E-21	40.03487864
CAMK1D	-0.722655456	11.30359438	-10.22786268	2.00E-22	2.29E-21	40.02876989
RNF103	-0.613517081	12.26544177	-10.22725815	2.01E-22	2.30E-21	40.02367042
SEPP1	-1.20029609	13.89160643	-10.22394974	2.07E-22	2.36E-21	39.995766
TTLL3	-0.685369406	9.654698795	-10.2224239	2.09E-22	2.39E-21	39.98289841
BRP44	-0.60151521	10.94952811	-10.22174096	2.11E-22	2.40E-21	39.97713955
LOC642126	0.628436265	8.606445783	10.22105298	2.12E-22	2.42E-21	39.97133837
VPS28	-0.440402668	15.28174699	-10.21976159	2.14E-22	2.44E-21	39.96044997
PDE6G	-1.018193464	6.678293173	-10.2190105	2.16E-22	2.45E-21	39.95411748
TNS1	-0.771952357	7.33762249	-10.21785838	2.18E-22	2.48E-21	39.94440452
TUBB8	-0.730381141	14.41634538	-10.21539884	2.22E-22	2.53E-21	39.92367164
C9orf21	-0.793110001	9.356194779	-10.21181113	2.29E-22	2.61E-21	39.89343475
ProSAPiP1	-0.785908738	11.12957831	-10.20958921	2.34E-22	2.65E-21	39.87471204
LOC439911	-0.822494706	8.309257028	-10.20948489	2.34E-22	2.65E-21	39.87383304
LOC441108	-1.074110672	7.897459839	-10.20822504	2.36E-22	2.68E-21	39.86321838
FLJ41603	-0.872673278	9.172951807	-10.2060992	2.41E-22	2.73E-21	39.84530932
SEPT8	-0.634372	9.19310241	-10.2020351	2.49E-22	2.82E-21	39.8110783
PRR4	-0.634074322	10.50038153	-10.19998959	2.54E-22	2.87E-21	39.79385276
LOC283701	-0.964682383	8.635341365	-10.19822194	2.57E-22	2.91E-21	39.77896897
GEMIN6	0.589881776	11.77819277	10.19763623	2.59E-22	2.93E-21	39.77403767
KLHL9	-0.61920084	9.66062249	-10.19721459	2.60E-22	2.94E-21	39.77048773
SFT2D1	-0.60234225	11.94327309	-10.19701349	2.60E-22	2.94E-21	39.76879471
FLJ39822	-1.499608272	5.400421687	-10.19620222	2.62E-22	2.96E-21	39.76196484
PAPSS2	-1.131142892	9.604648594	-10.19466396	2.65E-22	3.00E-21	39.74901555
NAG8	-0.725855625	8.663845382	-10.19347396	2.68E-22	3.02E-21	39.73899887
P4HA2	-0.87136646	10.34091365	-10.19185997	2.72E-22	3.06E-21	39.72541456
CPNE5	-0.847060277	11.70781124	-10.1843393	2.90E-22	3.27E-21	39.66213448
TRIM62	-0.76992633	7.725366466	-10.18422691	2.90E-22	3.27E-21	39.66118904
RICTOR	-0.746997283	10.30643574	-10.17982857	3.01E-22	3.39E-21	39.62419522
APOB48R	-1.05546972	8.091827309	-10.17877975	3.04E-22	3.42E-21	39.61537526
FNDC3A	-0.802949605	10.41633534	-10.17819891	3.05E-22	3.43E-21	39.61049104
TPX2	0.947983484	11.2660241	10.17705685	3.08E-22	3.46E-21	39.60088799
SDK1	-0.927129105	8.701987959	-10.1768386	3.09E-22	3.47E-21	39.59905296
LEF1	-1.178088121	8.304548193	-10.17509333	3.14E-22	3.52E-21	39.58437942
ITM2C	-0.905563418	12.81390562	-10.17447251	3.15E-22	3.54E-21	39.57916021
ANK1	-0.72134713	7.863761704	-10.17401437	3.16E-22	3.55E-21	39.57530881
ACADM	-0.801211533	11.80072289	-10.17321492	3.19E-22	3.57E-21	39.56858834
SCAPER	-0.690257446	10.92440763	-10.17294874	3.19E-22	3.58E-21	39.56635089
UNC5A	-0.845905562	10.00933735	-10.16829074	3.32E-22	3.72E-21	39.52720186
ZNF783	-0.766512034	11.08967871	-10.16667144	3.37E-22	3.77E-21	39.51359486
OIP5	0.948558371	10.67548193	10.16612996	3.38E-22	3.78E-21	39.50904516
USP4	-0.519262952	12.41350402	-10.16501386	3.42E-22	3.82E-21	39.49966774
AMACR	-0.635177513	8.713935743	-10.16416775	3.44E-22	3.84E-21	39.49255919
LAMB4	-1.123676419	3.756014056	-10.16266395	3.49E-22	3.89E-21	39.4799261
TMSB4X	-0.645995316	14.23759707	-10.15907266	3.59E-22	4.01E-21	39.44976144
SHC1	-0.844342532	11.25338353	-10.1549953	3.72E-22	4.15E-21	39.41552246
SYNGR1	-0.579379058	10.12595382	-10.15336785	3.77E-22	4.20E-21	39.40185877
CAMK4	-1.125089639	9.495763052	-10.15290269	3.79E-22	4.22E-21	39.3979537
KIAA1462	-0.91061953	8.231777108	-10.15192901	3.82E-22	4.25E-21	39.38977979
TBX19	-0.90848973	7.344206827	-10.15125235	3.84E-22	4.27E-21	39.3840997
CITED4	-0.632439176	8.286218204	-10.1507178	3.86E-22	4.29E-21	39.37961266
ZNF767	-0.654683794	10.23558233	-10.14685055	3.99E-22	4.43E-21	39.34715544
FNBP1L	-0.668287161	11.80105422	-10.14426615	4.08E-22	4.52E-21	39.32546954
SCMH1	-0.56314441	10.10287149	-10.1433315	4.11E-22	4.56E-21	39.31762773
PARP8	-0.722161738	9.637309237	-10.14181742	4.16E-22	4.61E-21	39.30492536
PIK4CA	-0.587182912	14.21276104	-10.14105928	4.19E-22	4.64E-21	39.29856549
THAP3	-0.522392716	10.31345382	-10.13627265	4.36E-22	4.83E-21	39.25841833
EVC	-0.925880152	6.8087751	-10.13514984	4.40E-22	4.87E-21	39.24900278
CTSH	-1.192965133	12.61851406	-10.13367762	4.46E-22	4.93E-21	39.23665818
YPEL1	-0.609810136	11.79759036	-10.13351373	4.46E-22	4.94E-21	39.23528401
TAS2R14	-0.707966191	8.322931727	-10.13105018	4.56E-22	5.04E-21	39.21462997
VAT1	-0.721568147	12.66022088	-10.13090848	4.56E-22	5.04E-21	39.21344207
CMTM2	-0.990084345	5.778413655	-10.13088941	4.57E-22	5.04E-21	39.21328219
RHOT1	-0.788654944	8.078607773	-10.12958543	4.62E-22	5.09E-21	39.2023513
SLC15A3	-1.021101779	10.85738956	-10.12906244	4.64E-22	5.11E-21	39.19796744
TAGLN2	-0.94578275	11.21459839	-10.12799298	4.68E-22	5.16E-21	39.18900341
FLNC	1.142419184	6.465361446	10.12664703	4.73E-22	5.21E-21	39.17772274
HSPA12A	-0.949200487	9.473825301	-10.12345833	4.86E-22	5.35E-21	39.1510017
LRRC17	-0.831730661	8.748694779	-10.1219915	4.92E-22	5.42E-21	39.13871165
ZFAND3	-0.65146298	9.979096386	-10.12196052	4.92E-22	5.42E-21	39.13845212
TMCC1	-0.573830992	8.485150602	-10.11944246	5.03E-22	5.53E-21	39.11735689
NBR1	-0.514894304	12.16062249	-10.11889561	5.05E-22	5.55E-21	39.11277605
SYNJ2	-0.982123548	6.605709513	-10.11748581	5.12E-22	5.62E-21	39.10096737
IGSF8	-0.661307524	9.706626506	-10.11605385	5.18E-22	5.68E-21	39.08897408
TOX2	-1.051289879	14.33526104	-10.11429342	5.26E-22	5.76E-21	39.07423129
CD58	-0.89886646	9.068694779	-10.11379387	5.28E-22	5.78E-21	39.07004808
TMEM25	-0.634931183	10.8097992	-10.11350397	5.29E-22	5.80E-21	39.06762059
C18orf1	-0.973290999	7.585528792	-10.11247467	5.34E-22	5.84E-21	39.05900186
LOC148413	-0.643394269	9.950441767	-10.10956712	5.47E-22	5.99E-21	39.03465907
CALB1	-2.185571005	8.663955823	-10.10873095	5.51E-22	6.03E-21	39.02765927
IFT88	-0.657345779	10.04554217	-10.10853061	5.52E-22	6.03E-21	39.02598224
MGC13008	-1.013092532	6.21624498	-10.10671183	5.60E-22	6.12E-21	39.01075824
KIAA1683	-1.148567194	13.87060241	-10.10629787	5.62E-22	6.14E-21	39.00729348
TPPP3	-1.287128388	10.867751	-10.10470367	5.70E-22	6.22E-21	38.99395126
MAP1LC3B	-0.734247391	12.3012316	-10.10151265	5.86E-22	6.39E-21	38.9672489
VPS41	-0.631318639	10.84757697	-10.10065973	5.90E-22	6.43E-21	38.96011269
SGPL1	-0.690352555	9.519156627	-10.10045562	5.91E-22	6.44E-21	38.95840495
SLC1A3	-1.163306042	7.731495984	-10.09954428	5.96E-22	6.48E-21	38.9507805
C14orf139	-0.736793831	11.74532129	-10.09937674	5.96E-22	6.49E-21	38.94937886
DLG1	-0.673143267	11.17676036	-10.09813317	6.03E-22	6.55E-21	38.93897569
MXRA7	-0.763773557	11.04709839	-10.09663386	6.10E-22	6.63E-21	38.92643421
KLHL6	-1.065254976	8.910682731	-10.09655508	6.11E-22	6.64E-21	38.92577523
CD74	-1.355161985	10.95196787	-10.08931044	6.49E-22	7.05E-21	38.86519274
GPC1	-0.615719579	13.08817269	-10.08907719	6.51E-22	7.06E-21	38.86324268
ADC	-0.897936547	9.091445783	-10.08794127	6.57E-22	7.13E-21	38.85374642
DNM3	-1.031873588	13.00463855	-10.08748549	6.60E-22	7.15E-21	38.84993628
SSPN	-0.848406621	10.87646586	-10.0864204	6.65E-22	7.21E-21	38.84103308
PDGFD	-1.160112578	7.506987952	-10.08468035	6.75E-22	7.31E-21	38.82648915
CD300LF	-1.106268528	6.639246988	-10.08408087	6.79E-22	7.35E-21	38.82147884
RNF152	-0.917831028	6.718343373	-10.08375951	6.81E-22	7.36E-21	38.81879312
UPF3A	-0.589846062	11.88453414	-10.07857708	7.11E-22	7.69E-21	38.77548899
PCDHA1	-0.703716121	11.5848996	-10.07808404	7.14E-22	7.72E-21	38.77136994
ATG10	-0.779044855	8.848634538	-10.07712599	7.20E-22	7.77E-21	38.76336638
FLJ20273	-0.960928677	7.406124498	-10.07697701	7.21E-22	7.78E-21	38.7621218
CALCOCO1	-0.69738954	11.12757028	-10.07562273	7.29E-22	7.87E-21	38.75080914
FLJ23834	-1.099130788	7.228353414	-10.07428461	7.37E-22	7.95E-21	38.73963246
SLC38A2	-0.606838474	12.29660643	-10.07363566	7.42E-22	7.99E-21	38.73421241
TBC1D9B	-0.529749965	12.91551205	-10.07264724	7.48E-22	8.05E-21	38.72595752
RAD51	0.990349026	11.7735743	10.07190474	7.52E-22	8.10E-21	38.71975689
UBR2	-0.495294149	11.6860743	-10.07131567	7.56E-22	8.14E-21	38.71483769
KIAA1799	-0.689485637	11.2761245	-10.06634047	7.89E-22	8.48E-21	38.67329888
SH3TC2	-0.96797819	4.86309739	-10.06529486	7.96E-22	8.55E-21	38.66457055
MAN2B2	-0.733916749	10.24258032	-10.06392041	8.05E-22	8.65E-21	38.65309822
RBED1	-0.63167843	9.226616466	-10.06083115	8.26E-22	8.87E-21	38.62731638
AGTRL1	-0.923679065	6.531726908	-10.05818129	8.45E-22	9.07E-21	38.60520573
GRAMD3	-1.068758823	8.124056225	-10.05760435	8.49E-22	9.11E-21	38.60039221
SETDB2	-0.51752241	11.16919679	-10.05285155	8.84E-22	9.47E-21	38.56074569
LENG8	-0.70327181	11.82126004	-10.05241417	8.87E-22	9.50E-21	38.55709781
GSN	-0.881320229	13.63502008	-10.05158045	8.93E-22	9.56E-21	38.5501446
AQP11	-0.986390104	7.786706827	-10.05135354	8.95E-22	9.58E-21	38.54825228
FCER1A	-1.718245695	6.846164659	-10.04832721	9.18E-22	9.82E-21	38.52301639
HIST2H2AB	0.673280632	9.047620482	10.04776516	9.23E-22	9.86E-21	38.51833018
CA3	-1.585538538	4.635301205	-10.04508557	9.44E-22	1.01E-20	38.49599072
ABCB9	-0.724225543	7.570461847	-10.04284346	9.62E-22	1.03E-20	38.47730156
VPS4B	-0.709467462	10.86901606	-10.04078608	9.79E-22	1.04E-20	38.46015467
SERPINA5	-1.970222861	10.11531124	-10.04012491	9.84E-22	1.05E-20	38.45464475
GTF2I	-0.572292208	13.20817269	-10.03890837	9.94E-22	1.06E-20	38.44450719
SH3PXD2B	-0.830734931	7.855863454	-10.03835248	9.99E-22	1.06E-20	38.43987517
SYNJ1	-0.779983766	8.591485944	-10.03695202	1.01E-21	1.08E-20	38.42820645
LPCAT4	-0.5453792	9.557038153	-10.03666858	1.01E-21	1.08E-20	38.42584498
CD164	-0.73684218	10.80370482	-10.0364987	1.01E-21	1.08E-20	38.42442958
GAS7	-1.197898786	6.799658635	-10.03568353	1.02E-21	1.09E-20	38.41763831
LOC91316	-0.857185206	8.524698795	-10.03547535	1.02E-21	1.09E-20	38.41590392
LOC442255	0.752604814	13.077751	10.03424689	1.03E-21	1.10E-20	38.40567025
DPP4	-1.123525903	5.166967871	-10.03367355	1.04E-21	1.10E-20	38.40089431
DDAH2	-0.560016587	14.73261044	-10.03341853	1.04E-21	1.10E-20	38.39877004
GCH1	-1.135679524	10.4937751	-10.03065822	1.07E-21	1.13E-20	38.37577953
FLJ37440	-0.938960333	8.299959839	-10.0300599	1.07E-21	1.14E-20	38.37079672
PAG1	-1.107303607	13.79735944	-10.02870376	1.08E-21	1.15E-20	38.35950346
NRD1	-0.478305689	12.90341365	-10.02851066	1.09E-21	1.15E-20	38.35789544
PDGFC	-0.99927248	6.805973896	-10.02659424	1.10E-21	1.17E-20	38.34193841
TXNIP	-0.686915408	10.63054217	-10.02506743	1.12E-21	1.18E-20	38.32922686
NUDT9P1	-1.001174125	7.831947791	-10.0235039	1.13E-21	1.20E-20	38.31621103
DGCR2	-0.48014681	13.78636546	-10.01909757	1.18E-21	1.24E-20	38.27953692
TBC1D24	-0.658256105	10.29956827	-10.01234317	1.24E-21	1.31E-20	38.22334052
ABCG2	-1.0109982	7.562078313	-10.01109049	1.26E-21	1.33E-20	38.21292107
ZDHHC17	-0.571498447	10.10077309	-10.00947704	1.27E-21	1.34E-20	38.19950208
ARHGEF12	-0.693625071	9.94939759	-10.00798594	1.29E-21	1.36E-20	38.18710188
NPPC	1.254100085	5.8537751	10.00707763	1.30E-21	1.37E-20	38.1795489
C1orf118	-1.068580957	5.793032129	-10.00662772	1.31E-21	1.37E-20	38.17580787
MMP25	-0.824273892	7.608504016	-10.00596217	1.31E-21	1.38E-20	38.17027395
CYBASC3	-0.759579334	10.55795181	-10.0048827	1.32E-21	1.39E-20	38.161299
CUEDC1	-0.740199393	8.692409639	-10.00295451	1.35E-21	1.42E-20	38.14526908
NY-SAR-48	0.606181183	11.89004016	10.0005846	1.37E-21	1.44E-20	38.12556972
SYT7	-1.022590697	6.365	-9.999400004	1.39E-21	1.46E-20	38.11572425
GNA12	-0.636970067	9.340890235	-9.995757527	1.43E-21	1.50E-20	38.08545548
C7orf13	-1.072974661	8.648032129	-9.99503265	1.44E-21	1.51E-20	38.07943267
PPAT	0.69955463	10.13029116	9.994121709	1.45E-21	1.52E-20	38.07186432
PACSIN2	-0.591603017	10.88928381	-9.990858884	1.49E-21	1.56E-20	38.04475962
BMPER	-1.246292878	5.469046185	-9.987003207	1.54E-21	1.61E-20	38.01273763
MAL	-1.592933371	9.656787149	-9.984728162	1.57E-21	1.64E-20	37.99384689
KIAA0100	-0.488397092	13.79658635	-9.984339585	1.57E-21	1.65E-20	37.99062064
CLIC2	-1.089362648	7.781526104	-9.984095237	1.58E-21	1.65E-20	37.98859193
EPS8	-0.878299337	11.1389759	-9.983466538	1.59E-21	1.66E-20	37.98337228
INPP4A	-0.627970073	8.840582329	-9.981203897	1.62E-21	1.69E-20	37.96458897
TMEM47	-1.072556112	9.05060241	-9.980823174	1.62E-21	1.69E-20	37.96142867
RPS15A	0.555949438	15.71611783	9.979856261	1.63E-21	1.71E-20	37.95340291
MED8	-0.637787796	10.48264056	-9.979606047	1.64E-21	1.71E-20	37.95132612
GAS2L1	-0.672191735	9.051987952	-9.977318491	1.67E-21	1.74E-20	37.93234088
SLC46A3	-0.828849696	5.979076305	-9.976141386	1.69E-21	1.76E-20	37.9225728
SEPT5	-0.679088792	9.433975904	-9.976130766	1.69E-21	1.76E-20	37.92248468
C1QTNF2	-1.436912761	10.26045181	-9.975669866	1.69E-21	1.76E-20	37.91866016
ARHGAP6	-1.036779362	5.604799197	-9.975476966	1.70E-21	1.76E-20	37.91705952
MYBL2	0.967338368	10.6151004	9.974264271	1.71E-21	1.78E-20	37.90699735
C7orf27	-0.526808477	12.92287149	-9.973984826	1.72E-21	1.78E-20	37.90467881
CD1C	-1.64331063	6.974076305	-9.971031987	1.76E-21	1.83E-20	37.8801819
CRYGS	-0.635233096	9.409568273	-9.970469057	1.77E-21	1.84E-20	37.87551236
ABCB4	-1.079823193	5.440301205	-9.969638781	1.78E-21	1.85E-20	37.86862548
DDEFL1	-0.989090909	9.710441767	-9.968369465	1.80E-21	1.87E-20	37.85809763
SHANK3	-0.688058653	11.59971888	-9.964728362	1.86E-21	1.92E-20	37.82790289
PHGDH	1.252883258	9.747289157	9.964146667	1.87E-21	1.93E-20	37.82307972
PIWIL4	-0.769906126	8.41246988	-9.963548984	1.87E-21	1.94E-20	37.81812418
FLJ22655	-1.385006705	5.65626506	-9.962549685	1.89E-21	1.96E-20	37.8098392
PIAS3	-0.759647092	9.043222892	-9.961427953	1.91E-21	1.97E-20	37.8005398
TMED5	-0.674148494	9.042978567	-9.960600126	1.92E-21	1.99E-20	37.79367738
MGC27121	-1.188672007	7.239658635	-9.954300726	2.03E-21	2.09E-20	37.7414699
RNFT1	-0.926621965	10.1125502	-9.951223079	2.08E-21	2.15E-20	37.71597134
CYB5R1	-0.596188241	12.31690763	-9.948555819	2.13E-21	2.19E-20	37.69387712
SUHW4	-0.650103049	11.33512048	-9.947228336	2.15E-21	2.22E-20	37.68288241
PIGK	-0.636357637	10.7471988	-9.942401751	2.24E-21	2.31E-20	37.64291508
KIAA0894	-1.1340655	7.251907631	-9.939648771	2.29E-21	2.36E-20	37.62012439
MYCBP2	-0.591895251	11.65060911	-9.939565469	2.29E-21	2.36E-20	37.61943484
APBA1	-0.895154574	6.673453815	-9.935900431	2.36E-21	2.43E-20	37.58910034
ARHGAP28	-0.81274633	7.431987952	-9.934014976	2.40E-21	2.47E-20	37.57349788
C4orf34	-0.608477202	11.26042169	-9.933968298	2.40E-21	2.47E-20	37.57311163
KIF3B	-0.653304629	10.23022089	-9.933640151	2.41E-21	2.48E-20	37.57039636
PLEKHK1	0.991778751	8.325414978	9.932361374	2.44E-21	2.50E-20	37.55981566
SCN5A	-0.94533738	7.516696787	-9.930939703	2.46E-21	2.53E-20	37.5480537
TAPBP	-0.727681889	8.418361446	-9.930335383	2.48E-21	2.54E-20	37.5430543
DNAJB6	-0.565361819	12.95843876	-9.929459748	2.50E-21	2.56E-20	37.53581074
FAM82A	-0.685573299	9.173935743	-9.927865773	2.53E-21	2.59E-20	37.52262592
NCAPH	0.998217109	11.02570281	9.927128739	2.54E-21	2.61E-20	37.51652989
SLC29A4	-0.671523151	10.44987952	-9.926976635	2.55E-21	2.61E-20	37.51527188
PPP1R12A	-0.598742589	10.44730924	-9.926206381	2.56E-21	2.62E-20	37.50890149
RHOU	-0.791115719	10.96166667	-9.925267046	2.58E-21	2.64E-20	37.50113315
RAB7B	-0.945634705	7.376746988	-9.924077129	2.61E-21	2.67E-20	37.49129321
NQO2	-0.78901574	10.00726908	-9.92233031	2.65E-21	2.71E-20	37.47684942
DAGLB	-0.508356508	9.912389558	-9.920510541	2.69E-21	2.75E-20	37.46180426
ZNF403	-0.555103049	12.42869478	-9.92018288	2.70E-21	2.75E-20	37.45909548
KIDINS220	-0.651579159	12.65069612	-9.920140225	2.70E-21	2.75E-20	37.45874285
MAP3K3	-0.547596344	12.93310241	-9.919940264	2.70E-21	2.76E-20	37.4570898
KIAA1217	-1.012116213	6.577801205	-9.919848288	2.70E-21	2.76E-20	37.45632945
GTDC1	-0.94080763	8.212148594	-9.91855837	2.73E-21	2.79E-20	37.44566649
ANKRD35	-1.192570935	10.07536145	-9.918343438	2.74E-21	2.79E-20	37.44388987
GLIPR1L2	-1.039020151	7.372299197	-9.917287619	2.76E-21	2.81E-20	37.43516288
PRND	-1.463864472	6.743882207	-9.916946289	2.77E-21	2.82E-20	37.43234172
RPH3A	-1.555080463	6.71435743	-9.912709134	2.87E-21	2.92E-20	37.39732611
KLF13	-0.600413785	11.91682731	-9.912599855	2.87E-21	2.92E-20	37.39642316
MIB2	-0.547519057	11.10072289	-9.909744966	2.94E-21	2.99E-20	37.37283635
RPS6KC1	-0.634556395	11.27853414	-9.908227859	2.98E-21	3.03E-20	37.36030401
TIA1	-0.585445193	11.92356928	-9.907888816	2.99E-21	3.03E-20	37.35750346
C8orf13	-1.446738072	8.597429719	-9.906392068	3.03E-21	3.07E-20	37.34514085
TXLNA	-0.621434218	8.349538153	-9.904892027	3.07E-21	3.11E-20	37.3327523
C9orf4	-0.942739977	9.592971888	-9.904446138	3.08E-21	3.12E-20	37.32907002
TMEM58	-0.61816629	13.20901606	-9.902382962	3.13E-21	3.17E-20	37.31203322
FAAH	-0.64918937	8.310722892	-9.902145679	3.14E-21	3.17E-20	37.31007398
TMBIM4	-0.609303889	9.423995984	-9.902121841	3.14E-21	3.17E-20	37.30987716
KLRK1	-1.39135746	6.996536145	-9.902057884	3.14E-21	3.17E-20	37.30934908
RCP9	-0.750867439	9.614477904	-9.90112975	3.16E-21	3.20E-20	37.3016859
MFSD1	-0.618493436	12.87473896	-9.899644702	3.20E-21	3.23E-20	37.28942553
ROBO1	-0.924436053	9.115341365	-9.899524401	3.21E-21	3.24E-20	37.2884324
LOC399947	-1.657866318	6.916385542	-9.899235817	3.21E-21	3.24E-20	37.28605005
SEMA4G	-0.69381917	9.698273092	-9.899076681	3.22E-21	3.25E-20	37.28473635
ECM2	-1.051073722	7.241967871	-9.898917204	3.22E-21	3.25E-20	37.28341985
CLIP1	-0.676843415	11.47925703	-9.894704865	3.34E-21	3.36E-20	37.24865175
C1orf67	1.793938806	8.310120482	9.893784787	3.36E-21	3.39E-20	37.24105887
KIF15	1.020152809	10.99907631	9.893652837	3.37E-21	3.39E-20	37.23997
L3MBTL4	-1.274572628	4.607700803	-9.892658813	3.40E-21	3.42E-20	37.23176749
AFTPH	-0.468064053	11.83342032	-9.891149935	3.44E-21	3.46E-20	37.21931755
SGSH	-0.616280703	12.97955823	-9.890669062	3.45E-21	3.47E-20	37.21535007
C16orf77	-0.8983798	7.425823293	-9.88892657	3.50E-21	3.52E-20	37.20097461
TMEM88	-0.701226708	11.56590361	-9.887173736	3.55E-21	3.57E-20	37.18651555
SAMD3	-1.358148292	6.573785141	-9.887102744	3.56E-21	3.57E-20	37.18592997
C6orf142	-1.564806606	5.268373494	-9.886738321	3.57E-21	3.58E-20	37.18292409
RAB11FIP4	-0.763394445	11.54311747	-9.886583542	3.57E-21	3.58E-20	37.18164745
PLEKHH3	-0.584962945	12.70283133	-9.885320229	3.61E-21	3.62E-20	37.1712279
MKS1	0.513054065	8.79565261	9.88158308	3.72E-21	3.73E-20	37.14040993
ZC3HAV1	-0.731721955	8.764825936	-9.880090703	3.77E-21	3.77E-20	37.12810539
MED31	-0.633860813	10.39461847	-9.879492321	3.79E-21	3.79E-20	37.12317214
RFFL	-0.530734931	9.47938755	-9.878831402	3.81E-21	3.81E-20	37.11772353
WBP4	-0.637984719	10.16788153	-9.87698194	3.87E-21	3.87E-20	37.1024779
PRPH2	-1.582817617	10.03933735	-9.876530052	3.88E-21	3.88E-20	37.09875315
SIRPA	-0.739008125	9.032074979	-9.87640555	3.89E-21	3.88E-20	37.09772695
NSUN5	-0.596618436	13.95746988	-9.87318032	4.00E-21	3.99E-20	37.07114612
SMEK2	-0.660996612	10.48375502	-9.873092878	4.00E-21	3.99E-20	37.07042554
FLJ40172	-0.913618012	6.583232932	-9.87021461	4.10E-21	4.08E-20	37.04670928
DAPK2	-0.885513834	7.520742972	-9.869375765	4.12E-21	4.11E-20	37.03979826
TMEM178	-0.771746189	8.937409639	-9.867740088	4.18E-21	4.16E-20	37.02632351
TEP1	-0.968187465	8.105562249	-9.866618038	4.22E-21	4.20E-20	37.01708089
STS	-0.756402809	8.019136546	-9.865884544	4.25E-21	4.22E-20	37.0110393
CEP152	0.90578627	8.051224883	9.864871334	4.28E-21	4.26E-20	37.00269425
NCOA1	-0.647208498	12.06018072	-9.864657595	4.29E-21	4.26E-20	37.00093392
DERA	-0.786062253	13.5763253	-9.863317989	4.34E-21	4.31E-20	36.98990164
LOC400043	-1.242308724	12.32837349	-9.862806257	4.36E-21	4.32E-20	36.98568756
CPSF3L	-0.563875106	9.45252008	-9.862741386	4.36E-21	4.33E-20	36.98515335
PXDN	-0.841084663	12.3689759	-9.861704145	4.40E-21	4.36E-20	36.97661223
HSPC152	0.534035909	14.76371484	9.860831758	4.43E-21	4.39E-20	36.96942904
[truncated: 17,808 more rows]
