# Supplementary material for: Feature Genes in Neuroblastoma Distinguishing High-Risk and Non-high-Risk Neuroblastoma Patients: Development and Validation Combining Random Forest With Artificial Neural Network
Source: Front Med (Lausanne). 2022 Jul 15;9:882348. doi: 10.3389/fmed.2022.882348 (PMC9336509; doi:10.3389/fmed.2022.882348)
Supplement: Supplementary file 3 [file Table_2.xls]

Table S2. The artificial neural network model.
(A) first layer.								(B) second layer.
	Node1	Node2	Node3	Node4	Node5				con	treat
¦Â1	6.07011989	13.09169163	1.72180758	-2.900441	-3.17797226			¦Â2	-3.3114795	4.3112662
EPS8L1	0.25767733	1.63229814	-0.97960282	0.416514	1.4899144			Node1	1.0582598	-1.0582381
PLCD4	-3.84248616	17.38797184	-2.13331087	1.4636532	4.06564374			Node2	0.8172607	-0.8173332
CHD5	1.02320161	1.3950763	-2.09101449	0.8923255	3.83219291			Node3	2.7661789	-2.76598
NTRK1	-1.4027372	-9.17570717	-0.1693021	1.0030635	0.47860095			Node4	1.6900946	-1.6900019
SLC22A4	-2.58142346	3.55648143	-0.82505654	1.4868621	1.13474597			Node5	1.6121819	-1.6120404
C5orf4	-0.74344423	7.88023467	0.5490645	0.1809091	-1.87123362
CGNL1	1.72743803	-29.47239524	-0.22785168	0.74414	0.99017769
BAIAP3	3.80006446	-25.23401066	1.826193	-0.9249485	-3.40727707
TRPV2	2.22758704	-5.05325987	-2.11753651	0.8185217	3.76833208
PLXNA4B	-1.41044678	4.94221312	-1.89641973	1.9347281	3.28981791
ANKFN1	-5.97380896	1.52586998	-0.26092465	2.3251529	0.38226465
RAB3B	-0.55808822	-12.18646238	1.41204624	0.2447122	-2.74840081
PTPRH	-0.92797255	-1.04120622	-1.78622324	1.4492938	3.53440882
LOC100127887	-0.96550445	-17.42181977	1.02408934	1.0752181	-2.62611902
PLXNA4A	1.94364141	-8.63695058	-1.99507943	-0.1170881	4.60118203
DNER	-1.30079469	5.93863368	-2.03961352	0.7196281	4.54722135
PLXNA4	2.26536112	19.19860365	-0.91936037	-0.7010746	2.07468522
EPB41L3	-2.01537422	12.8041274	1.28210633	-0.2725312	-2.20309002
FAM70A	-4.27963523	3.17744515	-0.17960171	2.0283801	-0.44223232
POF1B	-2.75546758	9.05929517	-0.77676313	0.2386427	1.66262671
DGKB	1.78890466	-0.08691631	1.6174124	-2.3347059	-2.47283631
CACNA2D3	4.30660743	10.10359407	0.20989542	-1.8312349	-0.79555412
SLC18A1	2.2488764	11.45267517	-0.38879502	-1.2823722	1.1146087
DUXAP10	-2.15981284	5.0977109	1.01793744	-0.2903925	-2.45929952
SCN7A	-1.91256639	-14.41588353	0.04819981	1.2682218	0.02168285
NMU	-1.80261486	-7.53398554	2.0060507	0.5362648	-4.66211769
HOXC9	-0.09647406	-20.76911138	0.79600329	1.0985666	-1.46169077
CDH12	-2.14218632	-10.16970308	1.18382941	0.6258549	-2.6829056
FLJ14712	-0.49387465	-5.94589523	-1.75998816	0.882354	3.43681798
BMP7	-0.34560643	11.61004709	-0.33166844	-0.2727481	0.44488065
NTS	-0.83551888	-3.88695856	1.92800795	-0.1022066	-4.13060334
RGS9	-2.49233109	0.57956266	0.26858383	0.3469278	-0.32361798
