# Supplementary material for: Feature Genes in Neuroblastoma Distinguishing High-Risk and Non-high-Risk Neuroblastoma Patients: Development and Validation Combining Random Forest With Artificial Neural Network
Source: Front Med (Lausanne). 2022 Jul 15;9:882348. doi: 10.3389/fmed.2022.882348 (PMC9336509; doi:10.3389/fmed.2022.882348)
Supplement: Supplementary file 4 [file Table_3.xls]

id	GSM1205428_con	GSM1205429_con	GSM1205430_con	GSM1205436_con	GSM1205437_con	GSM1205438_con	GSM1205439_con	GSM1205440_con	GSM1205441_con	GSM1205442_con	GSM1205443_con	GSM1205444_con	GSM1205445_con	GSM1205446_con	GSM1205447_con	GSM1205448_con	GSM1205449_con	GSM1205450_con	GSM1205451_con	GSM1205452_con	GSM1205453_con	GSM1205454_con	GSM1205455_con	GSM1205456_con	GSM1205457_con	GSM1205458_con	GSM1205459_con	GSM1205460_con	GSM1205461_con	GSM1205462_con	GSM1205463_con	GSM1205464_con	GSM1205465_con	GSM1205466_con	GSM1205467_con	GSM1205468_con	GSM1205469_con	GSM1205470_con	GSM1205471_con	GSM1205472_con	GSM1205474_con	GSM1205475_con	GSM1205477_con	GSM1205490_con	GSM1205510_con	GSM1205511_con	GSM1205512_con	GSM1205513_con	GSM1205514_con
EPS8L1	11.42	7.51	11.16	11.13	10.22	10.79	10.24	10.93	10.21	11.62	11.67	10.91	11.98	11.07	11.67	10.64	11.59	10.34	10.15	10.59	10.73	11.25	10.37	9.98	9.57	10.06	10.08	11.52	8.69	10.45	11.02	11.04	11.41	10.37	10.52	9.35	10.46	10.01	9.79	9.28	9.77	8.79	10.4	7.28	9.76	10.25	10.82	10.42	10
CHD5	10.29	6.5	9.74	10.62	9.57	10.23	8.25	10.37	8.05	10.35	11.41	9.89	10.68	9.45	10.42	9.95	8.82	10.66	6.9	9.86	7.09	10.95	9.53	10.03	9.89	9.35	8.51	9.9	4.36	8.96	11.12	9.23	8.23	8.79	9.07	9.21	7.76	8.32	9.95	6.38	8.98	7.33	8.44	6.69	8.61	9.31	9.49	8.49	8.68
NTRK1	13.65	11.84	14.095	14.55	13.77	13.685	13.94	13.845	13.71	14.425	13.785	13.015	14.665	13.455	13.68	14.575	13.335	14.075	12.955	13.95	12.14	14.615	14.555	14.21	13.655	12.41	10.25	14.225	11.36	10.52	14.665	13.205	11.9	12.605	13.6	13.17	13.295	10.78	14.745	7.67	11.785	12.615	12.73	11.135	11.295	14.225	14.355	13.925	13.2
SLC22A4	9.74	8.1	9.38	9.5	8.78	9.6	8.71	9.26	8.71	9.15	9.19	8.99	9.25	9.43	9.77	10.38	8.41	9.51	7.71	8.96	8.02	10.65	9.58	9.24	9.88	8.17	6.33	10.55	7.53	8.6	9.6	8.81	8.86	7.73	9.33	7.89	8.72	9.27	9.91	5.85	9.34	8.51	8.47	6.25	9.84	10.71	10.53	10.14	8.29
PLCD4	12.18	10.89	12.35	11.69	11.2	11.3	12.19	12.54	11.68	12.91	12.46	11.65	13.01	12.33	12.64	12.48	12.33	12.13	11.88	11.93	11.98	12.82	12.78	12.2	11.8	11.4	11.65	12.84	10.54	11.21	12.21	12.37	11.94	10.82	12.04	11.64	12.19	11.04	12.55	8.16	12.41	11.53	11.04	9.45	11.07	12.75	13.08	12.37	12.46
CGNL1	11.04	8.82	12.41	10.955	11.31	11.365	10.66	11.595	10.83	11.485	10.73	10.815	12.12	10.765	11.61	12.015	9.45	10.14	8.64	11.02	10.82	10.39	10.665	11.85	11.97	10.72	10.58	11.225	6.805	7.78	10.265	9.96	10.035	11.47	10.04	9.845	11.445	9.92	12.24	9.05	11.505	10.835	10.97	9.805	10.54	11.245	11.315	11.275	11.425
C5orf4	12.78	11.28	13.9	13.26	12.46	13.19	12.53	12.88	12.37	13.42	11.47	11.87	13.04	13.13	12.79	14.01	12.93	13.22	11.85	11.33	12.96	12.51	12.6	12.75	12.55	11.77	10.71	12.98	11.28	11.42	13.29	13.76	12.38	10.87	11.85	10.55	12.25	11.29	12.83	11.05	10.85	12.15	12.34	9.29	12.28	13.39	14.59	13	13.37
LOC100127887	11.07	9.305	12.005	11.98	9.98	10.645	11.07	10.545	10.61	11.855	11.46	10.37	11.55	10.71	10.87	10.745	10.68	10.015	11.46	9.715	11.005	10.435	10.965	9.58	10.17	10.69	11.23	10.35	7.05	9.42	10.175	10.41	9.595	10.475	10.69	10.4	10.57	7.685	11.315	8.08	10.285	9.225	9.435	8.11	9.34	11.66	11.46	11.235	10.965
PLXNA4B	10.14	6.96	8.23	9.78	8.37	9.35	8.42	9.09	8.8	9.57	10.35	9.55	9.97	8.81	9.18	8.33	6.78	8.22	9.19	9.03	8.74	9.09	9.42	7.64	7.06	8.41	7.22	8.59	8.17	8.23	6.14	7.07	9	8.43	9.26	6.73	9.03	8.88	8.6	5.66	9.35	8.14	8.34	5.64	6.62	8.02	8.92	8.01	7.98
DNER	11.81	8.63	12.16	12.22	12.28	11.48	12.35	11.88	12.48	13.48	12.28	11.59	13.54	12.37	11.98	12.73	12.6	11.79	13.16	11.48	12.39	12.08	12.03	12.02	11.34	12.58	10.29	12.51	9.2	12.19	11.78	12.66	12.41	10.44	12.03	10.95	11.86	10.9	12.68	8.6	12.61	11.1	11.16	11.17	11.63	11.68	12.8	11.84	12.18
PLXNA4A	12.29	9.63	10.56	11.7	10.33	10.24	11.36	10.74	12.45	11.77	14.06	12.09	11.82	10.71	11.3	12.14	9.5	10.44	10.97	10.7	13.03	11.08	11.08	10.49	9.02	11.09	9.73	10.79	11.82	12.72	8.12	9.47	10.3	11.36	10.86	9.54	10.89	11.14	11.36	8.02	12.24	12.04	11.33	9.09	8.84	10.94	10.8	9.92	9.91
RAB3B	12.6775	11.8025	9.57	9.9675	9.9	8.775	9.915	11.8125	10.1475	10.8525	12.1475	12.29	12.7175	12.08	11.75	11.1925	10.1225	11.04	11.605	12.3275	9.9275	11.565	11.9325	10.905	11.045	10.61	11.505	11.8275	12.6625	12.02	13.3875	10.46	11.3075	9.82	11.6075	11.08	9.2775	10.8625	10.7175	8.2725	12.38	10.445	11.695	9.4275	10.315	12.4775	12.6025	12.4125	11.505
TRPV2	12.82	12	15.07	14.74	13.2	12.42	14.62	13.89	11.81	14.94	13.98	14.15	14.23	14.31	13.81	12.2	11.48	14.21	14.21	13.61	13.05	14.62	12.82	12.45	12.14	13.97	12.8	14.24	15.48	13.61	14.68	12.64	13.27	14.03	11.79	13.71	13.56	13.85	13.8	13.68	13.99	12.64	12.7	11.56	14.1	14.72	13.44	13.19	13.27
PLXNA4	11.33	8.815	9.695	11.065	9.545	9.78	10.125	9.79	9.925	11	11.705	10.56	11.275	9.52	10.63	9.305	8.415	9.985	10.265	10.02	10.155	10.495	10.285	9.91	8.455	10.34	9.015	10.055	10.155	10.085	8.465	9.285	10.17	9.985	9.705	9.12	9.76	10.095	9.67	9.085	11.195	9.62	9.91	7.33	8.93	10.53	10.175	9.895	10.25
ANKFN1	10.37	10.2	10.96	10.635	9.555	10.295	10.655	10.315	10.435	11.03	10.88	9.475	12.125	10.61	11.73	10.95	11.475	10.645	10.32	11.605	10.925	11.205	10.65	10.145	10.145	5.47	8.155	10.305	4.805	8.415	10.2	11.74	11.355	9.05	10.765	8.73	9.97	8.265	9.795	5.165	9	11.255	9.415	10.52	5.42	11.7	11.75	11.135	11.165
RGS9	12.83	10.09	11	11.55	11.41	9.72	11.21	11.89	9.87	11.36	13	12.85	13.15	12.05	12.58	11.71	11.13	11.14	9.99	12.08	10.72	13.01	11.09	11.54	12.28	8.72	6.5	13.17	4.59	12.98	12.69	12.06	11.56	10.71	10.62	9.53	9.9	12.45	11.66	10.75	7.21	10.13	12.57	9.59	11.52	11.9	12.34	11.91	12.32
MDGA1	12.92	8.405	13.23	12.47	12.005	12.925	12.03	12.42	11.885	13.205	12.05	11.925	13.56	12.62	13.265	12.295	13.12	12.595	10.87	11.35	13.27	12.24	12.595	11.25	12.005	10.175	9.83	12.605	7.295	10.955	13.05	13.16	11.795	10.185	12.19	10.305	12	9.71	11.765	9.65	9.525	12.445	12.195	11.94	10.735	12.67	13.2	12.73	11.62
XKR4	12.435	7.985	11.68	13.225	10.33	12.935	8.17	11.76	10.195	10.975	11.19	11.455	11.495	10.945	11.655	12	11.63	10.99	5.655	10.5	11.425	12.025	8.715	10.36	11.725	12.105	8.555	12.13	12.46	10.955	11.26	11.72	11.835	8.495	9.64	7.95	9.51	10.76	8.805	9	13.04	9.455	10.44	6.315	10.945	10.755	11.065	11.085	10.61
FAM70A	10.97	10.94	11.65	11.73	11.33	10.96	11.38	11.38	10.65	11.15	11.55	10.5	12.1	11.05	12.12	11.59	11.16	10.35	10.95	10.54	10.95	11.11	10.8	11.79	10.6	12.36	8.81	12.02	10.33	11.67	11.28	11.95	11.44	9.93	11.27	9.57	9.66	9.69	10.79	7.12	10.9	10.68	10.34	9.6	11.01	11.38	11.63	11.2	10.4
EPB41L3	13.7	10.54	11.56	13.53	13.35	12.85	14.1	13.05	13.09	14.07	14.18	12.53	14.48	13.46	14.04	13.23	12.56	10.85	13.39	13.1	13.28	14.53	12.82	13.23	13.45	13.58	10.65	13.74	12.25	14.29	13.82	14.02	13.67	9.99	13.33	11.64	12.32	11.88	13.37	11.11	13.78	11.67	12.59	10.37	13.86	13.87	14.52	12.88	13.18
SCN7A	8.06	5.42	8.57	7.78	7.26	7.43	6.26	5.9	6.59	7.64	7.46	6.84	8.8	8.57	8.65	7.87	6.36	8.37	7.23	6.47	7.65	8.47	7.72	7.47	8.39	5.36	6.24	8.02	9.65	8.5	8.27	8.65	8.71	6.16	7.44	6.87	7.07	6.65	8.24	3.2	7.18	6.38	6.96	4.41	7.37	8.42	9.29	8.23	8.45
AMIGO2	12.43	13.78	10.34	9.17	11.91	9.41	8.32	13.04	12.76	12.13	10.48	12.96	14.33	11.99	14.28	12.82	12.82	13.56	12.47	13.26	9.99	12.61	12.01	11.29	13.54	12.92	10.64	13.24	12.36	8.43	14.23	12.39	10.13	9.28	12.43	11.03	11.75	9.22	12.99	10.85	13.96	11.51	9.12	6.98	12.42	11.9	12.54	14	10.16
POF1B	4.42	3.406667	9.073333	3.786667	8.063333	6.5	9.65	8.94	8.39	8.686667	6.63	7.976667	10.313333	7.523333	10.423333	7.353333	9.64	7.486667	9.393333	7.346667	9.616667	7.156667	5.093333	3.356667	7.253333	3.336667	2.126667	9.356667	3.49	3.226667	7.466667	10.55	6.786667	6.88	6.78	2.996667	7.173333	5.906667	3.756667	5.443333	3.093333	7.476667	7.66	4.68	5.75	9.416667	9.336667	8.72	9.163333
SLC18A1	12.07	10.44	11.54	12.68	11.89	9.43	12.57	13.23	11.46	10.29	13.59	13.82	14.61	11.28	13.92	12.5	13.94	12.39	13.77	13.11	13.23	13.17	13.04	12.2	12.63	9.25	9.93	13.78	10	11.67	12.4	13.1	12.45	11.45	13.28	13.69	9.3	11.65	12.36	7.82	8.59	11.5	11.77	10.73	9.07	12.38	12.09	12.85	12.25
MGC5457	11.21	9.58	10.21	10.78	10.21	10.53	9.02	10.11	8.93	9.14	10.89	11.14	10.87	9.9	11.22	9.28	9.71	10.11	10.94	10.39	9.55	10.76	9.84	9.24	10.49	8.9	8.58	10.76	5.15	10.76	11.09	10.21	10.5	9.26	9.3	8.87	8.49	9.68	10.12	8.45	8.74	9.25	9.65	7.53	9.52	10.38	9.95	10.23	9.22
FLJ14712	10.635	11.135	10.095	8.55	11.175	9.895	9.62	11.325	11.02	11.325	12.115	10.075	10.825	11.36	12.15	11.985	11.46	10.315	10.64	10.515	9.825	11.21	9.93	11.065	9.745	10.18	9.285	11.355	3.63	9.04	10.72	10.69	8.89	8.27	10.345	9.79	10.325	8.775	11.955	6.06	13.39	10.165	8.98	7.91	7.595	10.995	11.25	10.645	11.08
PTPRH	12.07	12.84	13.52	13.4	12.91	12.82	12.81	14.52	12.81	13.52	12.95	13.24	13.82	13.42	13.65	13.72	13.36	13.19	12.38	13.11	13.04	13.94	12.68	12.34	12.87	12.5	13	14.11	10.3	13	13.82	13.27	13.43	11.59	12.08	12	12.37	13.64	12.37	9.11	13.87	12.44	13.14	10.04	13.5	13.26	13.64	12.82	12.95
LRGUK	10.59	5.62	8.2	8.69	9.3	7.23	8.59	8.78	8.17	7.42	8.91	7.64	10.04	7.38	8.14	7.26	6.04	7.78	7.62	7.16	8.1	7.52	7.19	4.85	7.42	5.59	6.03	9.52	10.22	6.64	7.79	8.54	9.41	4.52	8.55	5.91	6.3	6.27	6.58	7.58	6.21	5.98	6.93	4.45	5.85	7.49	7.24	7.83	8.64
SLC18A2	10.82	10.52	12.03	12.24	8.53	9.5	10.83	9.97	9.26	11.73	11.37	8.41	10.88	11.12	11.15	10.72	10.41	8.84	11.99	8.43	8.93	11.17	10.57	10.21	8.6	10.04	7.64	10.77	6.88	9.03	9.52	11.19	11.18	8.49	10.7	9.3	8.95	9.01	10.63	6.34	9.93	10.32	8.94	9.21	9.94	10.38	10.95	10.26	10.24
KIAA0367	9.16	6.74	9.3	10.76	8.79	11.38	9.98	9.77	10.33	10.54	9.34	6.78	9.93	9.57	9.33	10.45	8.19	8.3	10.16	9.61	8.24	10.1	10.24	9.59	7.78	7.76	5.89	8.71	9.62	7.49	7.94	7.92	10.1	8.18	9.56	8.45	9.26	7.07	10.17	4.81	9.93	9.4	8.27	8.99	8.34	9.1	10.09	9.03	8.23
PRUNE2	13.42	10.97	13.29	14.595	12.34	14.185	13.04	12.595	12.895	13.965	12.74	11.215	14.17	12.745	12.775	13.43	12.935	11.81	13.54	13.13	11.98	13.205	13.345	13.205	11.265	11.195	9.055	12.17	14.455	12.31	11.915	12.055	12.85	11.55	12.27	11.605	12.415	11.035	13.24	9.03	13.635	12.97	11.805	12.21	11.84	12.72	14.36	12.255	11.575
CACNA2D3	13.343333	11.353333	13.433333	13.62	13.093333	13.33	13.633333	12.63	13.423333	13.76	12.796667	11.766667	14.196667	12.603333	13.44	13.15	12.94	13.59	12.21	12.29	13.403333	12.77	13.363333	12.356667	12.673333	12.08	12.66	13.22	10.566667	11.99	13.366667	13.396667	13.423333	11.966667	13.186667	12.686667	12.29	9.563333	12.79	9.166667	12.37	12.9	12.663333	11.886667	8.61	12.863333	13.496667	13.093333	11.956667
EPHA5	12.125	9.5	10.7	11.91	10.125	11.06	8.19	10	9.66	9.975	11.93	10.21	11.445	10.905	12	10.575	9.455	10.585	9.305	10.885	9.07	11.715	10.77	11.23	10.265	11.875	10.155	11.765	11.39	11.54	10.415	10.44	9.765	9.63	9.905	10.52	9.775	9.785	10.525	4.975	12.37	10.26	7.99	9.66	10.275	11.44	10.665	9.545	10.15
C8orf79	9.316667	5.453333	4.883333	6.416667	6.136667	3.88	4.7	5.576667	5.973333	5.03	8.38	9.003333	6.116667	5.506667	7.33	6.463333	5.173333	7.146667	4.393333	8.12	5.906667	10.543333	6.183333	6.873333	6.85	7.713333	4.813333	7.306667	6.523333	8.82	9.663333	5.896667	6.083333	3.163333	6.19	4.646667	5.126667	7.91	6.526667	4.263333	8.59	5.066667	6.916667	3.713333	8.086667	7.15	6.626667	5.736667	6.23
CREG2	10.44	8.91	11.03	9.9	8.99	9.42	10.89	10.75	9.97	10.74	10.07	10.24	12.11	10.35	10.88	11.78	10.99	10.06	9.78	11.05	9.98	10.42	10.48	8.61	11.22	9.51	8.43	11.33	6.07	7.89	11.23	8.1	10.33	9.64	9.29	8	10.06	8.1	10.32	6.16	9.28	11.22	9.21	9.17	9.84	12.28	12.02	11.22	10
HS6ST3	8.42	5.75	8.555	6.275	8.445	6.32	6.34	7.535	7.48	8.41	7.275	7.74	9.915	8.24	9.245	7.91	6.73	8.385	9.235	8.74	8.8	9.04	6.83	9.25	8.1	7.015	7.14	8.815	7.105	7.2	9.38	7.84	7.77	9.225	5.76	8.925	6.775	8.58	6.95	5.85	7.72	6.78	7.42	4.98	9.485	9.16	9.71	7.375	9.075
LOC388002	13.23	11.93	14.6	12.9	12.96	14.04	13.41	13.11	13.41	14.14	11.76	12.29	15.55	13.85	14.04	13.83	15.18	14.14	12.76	12.67	15.75	12.99	12.56	11.09	12.86	8.07	7.16	14.1	9.44	11.85	13.14	14.52	13.34	10.6	12.86	11.37	13.13	10.68	13.87	7.53	4.31	12.91	12.99	10.09	8.87	13.74	14.57	14.03	12.34
HPCAL4	10.37	7.86	8.62	9.57	8.86	9.01	8.32	9.06	6.61	8.25	10.04	10.91	8.62	9.67	10.06	9.41	7.63	9.16	8.82	8.29	8.17	10.33	8.92	7.78	9.62	10.53	7.72	10.12	5.52	9.51	11.23	8.91	9.09	8.23	8.66	9.21	6.66	9.81	9.66	6.46	10.18	7.18	9.3	7.08	10.99	9.64	9.41	9.19	9.59
CA10	11.13	7.08	11.27	12.8	11.85	12.75	8.2	11.32	10.98	13.13	10.64	11.25	11.61	11.43	11.75	11.63	7.86	10.69	9.54	9.2	9.83	11.46	8.61	9.31	9.86	12.16	8.62	12.49	7.75	11.74	11.44	8.34	9.65	9.45	7.54	10.1	8.11	9.87	10.04	6.35	13.14	12	12.22	9.02	12.02	10.85	11.97	9.85	9.81
ENTPD3	10.915	5.155	9.385	8.805	7.42	7.74	6.86	5.695	8.88	11.01	9.68	8.465	10.51	8.865	9.54	8.96	8.655	9.215	8.565	9.365	8.895	11.445	9.55	9.95	8.255	10	7.325	9.5	3.42	8.295	10.1	9.985	9.4	9.43	8.435	9.14	8.635	8.585	8.39	4.985	8.665	8.19	7.06	8.145	9.51	8.495	9.805	7.395	8.265
LOC339192	10.65	9.82	11.17	10.49	10.04	8.87	10.01	9.8	8.78	9.43	10.61	9.21	11.69	10.23	10.83	9.38	10.24	9.74	11.91	10.48	8.91	9.14	9.28	7.86	9.7	9.07	10.64	10.51	7.18	9.37	10.22	10.55	9.77	10.3	9.17	11.31	8.02	7.29	9.36	11.49	9.55	10.56	9.4	9.55	7.68	10.03	8.06	10.02	9.39
AKAP7	12.43	8.97	10.56	13.39	13.21	11.54	12.07	13.11	12.32	12.13	13.47	13.57	15.37	11.22	14.96	12.23	8.72	12.56	10.43	10.84	12.77	9.28	11.39	13.22	12.39	11.82	10.11	13.84	13.43	13.78	10.4	12.46	11.88	11.44	10.63	9.42	8.39	11.66	13.77	10.99	11.69	9.78	13.49	8.15	12.51	12.35	14.12	12.81	12.69
PKIB	11.96	9.33	13.83	12.46	13.15	13.01	12.48	13.73	12.05	13.23	11.9	10.41	14.49	13.44	13.15	12.65	14.06	11.65	13.1	12.37	12.45	11.78	9.68	12	11.27	9.14	11.03	13.16	12.05	10.01	10.72	13.62	12.53	11.93	9.76	10.86	10.55	10.69	11.59	8.43	11.01	11.88	12.94	12.1	13.1	12.3	13.61	12.12	12.67
VSTM2A	10.515	11.675	11.065	11.155	10.205	10.545	10.435	10.795	10.59	11.11	11.325	10.37	11.625	11.77	12.155	11.195	11.39	10.97	10.565	10.475	10.935	10.75	10.055	9.695	9.58	8.645	9.875	11.37	11.58	9.905	10.875	11.79	11.23	9.175	11.025	10.35	9.985	10.685	11.055	5.39	9.485	10.05	10.225	9.285	11.605	11.61	11.565	10.955	11.75
DUXAP10	9.22	12.49	10.06	8	5.66	8.25	7.92	7.25	6.93	8.52	7.7	6.7	8.84	6.24	10.31	5.06	5.93	8.44	6.74	6.35	6.97	6.23	5.56	12.01	4.73	12.16	11.41	7.21	10.87	8.95	8.73	8.8	6.67	10.61	6.59	10.28	4.91	7.31	4.97	8.16	12.87	9.71	10.72	7.72	8.31	7.25	7.21	7.09	7.33
CCBE1	10.04	7.67	10.48	9.66	10.31	9.21	9.93	9.5	10.03	9.33	10.55	9.31	9.77	9.97	9.38	10.32	8	8.61	9.72	6.71	7.99	9.09	10.6	9.8	9.51	9.5	7.4	10.34	7.73	9.31	9	9.58	10.14	8.65	10.45	8.7	9.77	7.85	10.74	5.73	11.59	9.87	9.42	7.06	7.69	10.96	10.43	10.3	9.04
KIRREL3	9.165	7.705	8.835	8.83	10.065	8.345	6.99	10.86	8.025	8.725	8.785	10.49	10.61	7.3	10.49	10.845	9.455	8.45	7.285	9.99	8.495	11.525	8.785	11.16	9.75	9.475	7.55	11.4	9.825	8.745	10.86	9.035	7.125	7.775	8.03	7.97	6.345	9.69	7.395	7.65	9.37	8.495	9.585	7.385	9.17	8.635	9.075	8.63	8.765
MYO15A	11.065	7.68	10.56	12.205	8.575	11.75	9.725	9.62	9.565	11.095	9.37	9.115	10.29	10.98	10.245	11.09	11.8	9.28	7.42	7.36	10.67	8.67	10.35	10.18	9.555	9.8	8.09	9.51	4.03	10.735	8.775	10.065	8.275	8.14	8.49	9.34	9.785	7.94	9.69	6.495	8.335	8.99	7.33	6.525	6.165	9.57	12.255	10.295	10.105
ADRB2	11.46	10.83	13.78	13.02	12.42	13.14	13.52	12.9	12.72	12.38	11.77	10.82	13.87	11.14	12.66	14.44	11.93	12.32	12.27	12.18	11.47	10.38	13.36	12.71	12.5	11.3	9.53	12.7	13.04	9.77	10.62	12.08	13.14	11.02	12.59	12.73	12.31	9.01	13.23	10.51	12.79	12.3	12.87	12.32	9.14	12.82	13.94	13.29	10.74
DIRAS3	11.56	5.58	6.37	6.75	11.24	6.24	7.08	8.85	10.14	6.79	8.75	9.54	9.26	5.26	7.25	10.85	9.13	8.55	7.68	9.9	9.69	12.7	5.99	14.68	9.26	11.84	9.33	11.77	9.46	7.84	5	9.03	5.75	10.39	8.09	9.54	5.43	5.16	6.39	6.15	12.34	6.7	8.11	8.19	10.94	8.75	7.87	7.24	8.53
KIAA0319	9.025	9.32	7.725	7.18	7.825	5.215	6.1	7.795	5.81	6.295	8.17	9.395	9.085	7.28	9.895	7.97	6.61	7.795	8.835	9.385	5.995	10.02	6.505	6.885	7.595	10.28	7.1	9.08	5.32	7.595	11.07	6.7	6.985	6.265	7.975	8.69	6.78	7.45	6.455	6.45	8.92	7.13	7.465	7.095	9.935	7.1	6.795	7.51	9.375
BAIAP3	8.95	4.86	8.68	7.91	8.25	6.69	8.35	8.19	7.45	8.16	8.78	10.16	9.06	7.5	8.24	7.15	7.8	9.31	9.15	9.42	8.03	11.45	6.89	7.5	8.45	7.29	8.73	8.04	3.1	8.62	11.56	8.32	6.97	7.99	6.88	9.52	6.86	8.49	7.46	6.94	7.2	9.14	7.96	7.02	9.83	7.72	8.33	8.27	9.43
MC4R	8.33	8.98	11.76	8.26	8.61	7.49	9.22	10.09	8.58	11	10.86	9.7	10.89	7.52	10.33	7.18	8.18	8.3	11.59	8.91	9.33	8.37	7.54	9.73	8.36	10.13	8.55	10.04	10.8	9.05	7.98	9.09	10.74	10.15	8.03	9.15	6.26	10.82	10.79	5.67	7.65	8.28	8.8	7.13	10.01	9.6	10.01	7.47	7.99
NMU	5.15	5.92	6.4	7.26	6.82	6.08	6.13	5.37	6.55	6.75	7.84	5.96	9	3.86	6.76	5.5	6.12	5.72	7.82	9.22	5.17	6.2	5.54	6.66	5.79	10.34	10.23	6.24	6.24	6.18	6.19	5.57	6.19	6.37	5.2	9.46	4	8.54	5.26	7.94	7.09	6.73	11	6.53	6.65	6.93	8.82	7.73	12.25
DGKB	10.67	8.505	8.69	10.595	8.715	9.175	7.78	9.14	7.905	9.23	11.43	9.73	12.1	8.37	11.52	8.135	8.405	9.815	9.38	8.96	9.73	9.815	8.53	10.27	8.54	11.145	11.29	10.85	10.635	10.235	9.435	9.05	9.945	9.13	9.245	8.71	5.98	8.925	6.785	6.45	11.695	7.28	7.165	2.61	8.19	8.59	8	10.22	10.315
TFAP2B	15.27	13.8	14.99	14.97	14.01	14.65	14.9	14.54	14.57	15.12	15.14	14.14	15.6	15.18	15.48	15.14	15.57	14.27	13.68	14.56	15.09	15.88	15.01	15.22	13.23	14.6	14.37	15.62	9.72	13.92	14.42	15.45	14.55	13.73	14.82	13.64	14.91	14.71	14.84	11.12	15.55	14.35	14.1	12.5	13.03	14.9	15.63	14.61	14.81
CDH12	11.52	9.9	5.365	8.52	8.97	6.195	8.01	6.985	8.985	6.065	9.39	10.335	11.41	5.235	11.925	10.615	9.385	10.995	10.275	11.94	9.635	11.36	5.69	9.055	10.76	7.35	6.66	10.865	11.315	9.83	10.795	9.685	6.7	5.88	6.255	10.62	5.54	7.565	8.765	4.235	6.43	5.64	5.57	5.925	5.31	9.345	7.92	8.99	9.51
RORB	8.015	5.035	6.64	6.775	7.735	7.21	5.89	4.645	9.345	8.85	8.225	7.845	9.745	2.64	7.555	9.505	7.35	8.045	6.84	9.405	7.04	9.99	9.35	10.55	8.145	9.6	6.445	8.245	10.675	6.855	9.55	7.54	6.345	3.115	9.335	7.73	8.625	2.59	8.28	4.975	9.325	4.615	4.575	4.08	5.19	8.41	9.95	7.92	8.955
S100B	9.69	9.48	10.61	11.21	9.19	9.63	8.4	8.53	8.86	10.52	9.47	10.65	10.68	9.58	9.48	9.67	9.73	9.22	8.68	9.84	10.07	10.93	9.08	8.96	11.87	12.71	10.87	9.69	11.41	8.98	10.85	9.59	7.96	8.96	8.35	7.53	8.18	9.37	8.49	10.09	12.39	9.29	8.07	6.14	11.51	11.03	10.51	10.99	9.93
CYB5R2	13.8	9.68	11.81	15.4	10.88	12.55	12.01	13.87	10.03	14.21	12.67	13	12.74	10.64	11.36	10.15	9.19	12.85	11.46	10.77	12.01	13.56	10.47	13.99	11.55	14.31	12.01	11.91	7.14	9.52	14.72	11.22	9.86	12.84	11.87	10.28	13.9	11.36	13.55	10.24	9.49	11.65	12.35	11.46	12.3	13.72	14.54	11.28	12.36
FAM19A1	11.88	3.7	6.24	7.14	9.57	7.35	7.26	8.87	5.79	2.96	9.12	8.63	10.4	6.97	9.7	7.82	7.68	9.46	4.97	8.66	8.31	9.86	9.64	10.82	8.53	10.07	6.69	8.75	12.14	13.01	8.38	10.06	10.31	9.27	10.6	11.78	3.78	9.27	5.23	5.69	8.75	7.83	9.99	8.31	5.71	5.12	6.08	6.5	7.33
ECEL1	12.76	12.75	13.53	12.88	13.38	12.99	12.65	14.22	13.26	13.44	14.89	14.13	14.26	11.81	14.36	14.1	12.53	12.17	13.43	13.77	12.26	14.76	14.33	13.08	13.02	13.93	10.57	14.12	12.18	13.26	14.05	13.42	13.88	12.07	13.5	13.82	11.74	14.18	14.18	9.51	13.68	12.58	12.99	12.34	13.94	14.37	13.55	13.49	11.76
TPO	8.83	6.64	8.32	7.09	9.69	8.54	5.55	9.76	6.99	8.89	6.92	8.32	8.87	9.34	9.39	9.73	8.93	8.04	8.09	6.97	9.48	3.94	7.65	8.45	8.88	9.46	5.24	10.83	4.61	5.86	8.57	7.62	8.98	6.77	6.92	5.68	4.79	5.43	7.06	7.85	10.58	7.09	5.89	7.17	3.79	8.36	8.24	7.63	7.7
SLCO4A1	6	7.52	6.64	7.33	3.81	4.26	1.93	5.22	4.95	2.72	4.95	3.79	4.68	4.41	4.15	4.83	4.42	7.12	2.68	3.57	6.03	2.91	3.63	3.78	7.05	6.35	6.72	4.05	8.33	5.37	2.51	4.46	3.93	5.99	5.07	2.35	4.89	3.61	4.78	8.88	5.78	4.25	5.52	6.33	4.7	5.39	4.33	6.49	3.93
LRRTM4	9.84	8.26	9.47	8.155	8.75	8.215	6.49	9.845	9.02	10.22	9.645	9.49	12.32	9.155	10.715	8.745	8.63	8.12	8.87	9.555	8.5	10.855	9.635	9.365	7.515	8.33	4.65	11.545	11.47	7.88	9.49	10.135	8.79	7.95	5.015	6.565	7.74	9.99	9.545	4.235	9.085	10.82	8.975	8.76	10.26	10.19	10.905	7.47	8.91
HOXC9	13.83	11.64	13.51	14.63	13.41	13.75	13.95	14.43	13.76	13.77	14.56	14.08	14.9	10.08	14.51	14.27	14.63	14.11	13.94	14.31	14.25	15.14	7.67	14.01	13.53	12.75	13.36	14.36	13.31	13.74	14.51	13.78	12.85	12.49	12	12.85	13.22	14.76	13.13	9.59	13.29	8.7	13.13	6.32	13.07	13.3	14.27	13.67	13.45
HS3ST5	11.69	11.735	10.235	8.18	9.355	7.89	9.2	9.4	9.675	8.68	11.775	12.27	12.465	11	13.04	10.57	11.78	12.185	8.395	11.69	9.93	13.855	11.125	6.48	10.61	10.565	10.585	11.11	8.47	11.57	14.52	12.33	12.025	8.74	11.44	7.47	10.14	12.375	9.575	7.92	9.4	11.285	11.485	10.36	10.4	11.985	8.895	11.465	10.535
PCSK2	9.76	6.16	8.92	6.85	8.01	7.43	9.34	9.44	8.97	8.14	10.07	8.86	9.83	7.83	10.83	7.42	9.09	9.05	9.96	7.16	11.85	10.75	9.39	8.22	8.96	10.24	8.94	10.89	9.6	10.68	10.84	11.29	9.14	6.45	10.12	8.49	7.11	7.31	3.98	8.11	10.36	10.2	8.36	6.81	7.01	10	8.74	8.77	9.91
ATP1A2	7.17	8.93	10.61	10.85	9.38	9.91	8.6	8.3	12.05	10.21	8.38	9	10.07	8.85	7.3	8.74	8.65	9.6	8.61	8.6	9.9	8.5	6.64	8.41	12.14	11.41	10.18	8.19	5.66	7.22	9.1	8.64	5.39	8.67	7.29	5.49	7.67	7.74	8.85	6.95	11.66	8.65	8.08	6.32	11.23	10.1	11.2	10.91	9.63
SV2B	13.22	11.19	15.08	11.23	12.85	14.09	14.44	13.55	11.19	15.14	12.01	13.08	14.99	14.7	12.32	14.68	12.32	13.72	15.13	13.14	12.75	10.38	11.18	14.26	12.64	12.05	12.27	14.69	6.74	9.11	14.79	9.28	11.04	10.26	10.11	11.56	10.69	12.3	12.64	10.1	13.19	13.52	11.87	9.73	13.96	12.77	14.18	9.99	10.77
LOC253012	9.13	8.36	5.66	6.98	8.42	7.72	6.34	11.81	6.09	7	8.4	10.03	6.36	9.3	12.62	7.59	7.93	6.65	5.77	7.42	7.33	9.58	7.19	5.87	8.97	7.07	5.49	10.61	7.27	9.28	6.87	7.44	11.5	6.79	8.01	6.84	6.46	12.41	7.22	7.93	6.94	7.44	8.47	6.26	8.69	7.4	7.92	9.6	7.51
KRT19	15.12	17.15	16.19	16.71	15.39	16.78	17	16.47	16.27	15.86	17.21	15.95	16.1	15.1	16.51	16	16.77	14.65	15.2	16.11	16.61	14.88	16.63	15.05	15.63	15.1	14.93	16.38	8.25	16.95	16.64	16.04	16.58	15.41	16.73	15.15	15.41	16.74	16.72	12.43	15.68	17.3	17.63	17.24	13.88	16.78	16.15	17.03	15.88
FAM5B	10.15	8.24	9.46	9.32	8.2	7.93	11.13	7.35	10.34	8.55	12.65	10.16	11.03	7.26	8.5	7.05	9.07	11.43	9.76	9.74	12.18	12.21	7.99	10.66	9.06	3.49	12.03	8.86	5.37	9.19	12.27	9.92	7.26	9.43	8.61	6.89	9.25	6.81	7.19	6.86	7.02	6.57	7.86	7.54	7.87	9.7	11.36	8.6	11.5
TMEM132C	12.69	13.3	13.46	13.71	11.83	12.87	13.48	12.91	12.44	13.65	10.87	11.33	13.06	12.08	12.88	13.29	12.85	13.05	13.47	12.65	14.56	12.95	12.3	11.77	12.04	11.44	12.3	12.79	9.07	9.44	13.21	13.04	11.89	11.53	12.33	12.8	12.97	10.43	11.95	8.73	12.38	12.3	12.12	11.18	10.42	12.77	13.02	12.64	12.56
SYNPR	9.05	7.6	10.55	8.95	9.25	9.39	12.22	10.6	10.29	10.02	10.58	12.12	12.57	8.9	9.32	7.55	7.32	9.14	11.75	8.93	12.37	11.34	8.07	9.86	9.79	11.02	9.28	9.78	5.42	10.14	11.41	8.23	8.06	11.74	7.75	9.69	8.34	8.66	8.38	6.22	12.47	10.49	10.9	4.58	12.46	10.02	11.94	8.68	10.26
EYA4	12.16	6.74	8.97	11.54	11.595	10.995	12.925	9.81	11.085	12.775	11.98	10.65	13.47	7.065	14.415	9.15	10.15	11.885	10.14	11.04	13.92	10.645	10.49	12.185	10.9	11.36	11.35	11.135	12.005	12.3	10.595	12.39	11.085	9.92	10.275	11.77	11.98	7.24	11.07	8.585	12.415	7.79	7.67	5.61	5.49	12.19	13.38	11.78	12.555
GRIN3A	13.28	10.83	8.22	10.06	8.87	6.33	7.71	9.72	10.01	6.19	12.15	12.59	13	7.36	13.06	10.79	12.14	13.07	7.83	13.14	11.64	13.19	8.75	7.39	11.92	11.44	7.39	11.53	5.87	13.11	14.02	12.6	12.76	9.23	11.29	10.89	6.21	12.93	6.84	8.15	8.68	8.82	11.46	7.51	7.03	9.37	7.69	11.09	10.71
IL7	14.31	13.15	13.96	14.58	12.5	12.71	12.38	13.4	14.24	13.68	12.92	13.23	13.72	14.13	14.7	14.45	14.42	12.79	13.91	13.91	14.5	13.44	12.36	12.53	12.68	11.65	13.51	14.54	11.05	13.58	12.36	14.66	13.75	11.83	14.29	12.84	13.89	11.77	13.37	10.83	13.61	13.5	13.09	13.24	9.49	13.45	12.9	13.04	12.54
LGALS2	13.46	12.22	14.62	13.51	10.37	11.63	8.18	13.1	11.24	9.7	9.72	10.85	11.39	12.78	12.44	12.96	13.18	11.46	8.67	13.16	13.14	10.93	9.98	9.83	11.33	12.45	12.46	13.41	9.17	9.38	10.12	12.62	12.12	13.53	11.07	10.77	12.9	11.97	10.43	14.89	13.12	11.58	10.67	10.97	8.91	11.6	7.58	11.64	9.24
NTS	2.795	5.47	6.77	8.42	2.945	2.945	2.885	4.02	3.235	3.09	3.825	4.3	3.61	1.445	5.47	2.895	3.15	6.72	5.56	3.52	6.785	3.68	3.155	2.845	3.095	4.68	6.695	3.6	3.275	3.485	3.345	4.47	4.86	8.26	7.58	5.94	3.84	2.41	3.485	11.1	6.82	2.755	6.05	6.135	4.755	6.11	4.5	4.605	3.78
CDH18	13.17	10.9	11.78	12.42	11.66	9.72	9.53	11.65	9.15	11.27	11.73	11.68	10.9	11.72	12.16	12.64	12.9	11.92	11.19	10.72	12.48	12.57	11.08	11.98	11.58	12.53	8.32	13.6	14.9	13.7	10.93	12.96	12.03	9.71	8.85	12.28	7.55	9.35	10.89	8.62	12.58	6.49	6.22	5.8	10.39	11.51	12.45	11.22	13.2
CLEC4E	9.43	10.96	11.43	8.66	7.6	7.48	7.91	9.12	9.88	7.69	9.88	9.67	7.61	6.54	8.81	7.55	9.47	7.92	8.18	10.23	8.19	12.13	8.75	5.63	9.73	6.72	9.03	8.81	7.29	10.58	10.91	8.55	8.23	7.87	8.54	10.15	7.57	10.35	9.58	9.8	7.88	7.48	8.71	10.26	6.68	8.34	6.9	8.48	7.77
TIMD4	10.4	7.6	10.72	12.28	8.79	11.7	6.24	9.38	8.49	10.58	10.66	9.83	9.52	9.97	10.89	12.13	7.04	11.23	8.51	10.62	10.92	8.36	6.26	10.41	10.53	11.02	10.37	10.8	7.46	8.35	9.43	10.4	8.6	11.36	9.43	6.61	10.43	5.38	6.94	14.24	10.14	11.33	10.26	12.1	6.08	9.64	10.48	10.93	11.35
RP13102H20.1	15.11	14.82	14.79	14.17	14.71	14.46	13.31	15.07	12.38	14.43	11.46	14.25	14.78	13.79	15.18	15.49	12.1	13.14	14.12	14.68	11.25	13.82	10.43	10.49	13.54	14.94	14.53	14.64	9.2	10.87	13.8	12.95	10	13.37	9.24	12.69	8.03	14.14	12.1	8.93	13.12	15.16	14.65	7.96	16.75	15.94	12.92	14.27	13.79
CALB1	9.43	6.37	7.91	8.85	8.87	7.56	10.17	8.95	8.71	9.09	11.58	10.31	13.18	7.48	12.01	9.66	7.96	7.81	10.88	10.51	10.19	9.63	6.17	14.31	8.79	12.24	12.87	9.87	13.53	10.5	8.13	7.86	7.53	10.02	5.97	7.59	7.22	4.96	7.71	8.24	13.42	2.87	4.55	3.28	7.47	9.62	13.3	8.19	12.21
BMP7	5.183333	9.966667	12.073333	10.97	5.463333	9.18	9.716667	4.696667	9.336667	12.116667	5.813333	4.146667	7.256667	3.94	6.11	4.453333	5.146667	8.853333	11.49	6	11.66	4.876667	4.403333	6.983333	3.623333	5.98	10.94	5.276667	4.363333	4.1	5.99	5.386667	3.706667	9.863333	4.363333	4.87	6.03	5.863333	4.8	7.136667	8.74	10.05	10.253333	6.406667	10.23	5.496667	9.02	4.723333	9.72
CDH19	4.44	6.64	8.325	9.75	7.205	8.035	6.26	4.295	5.86	8.765	6.23	6.15	8.505	4.03	3.51	6.655	6.425	8.605	5.08	8.085	8.35	7.925	4.73	6.85	10.56	9.045	8.8	5.125	4.73	3.03	5.395	6.505	2.415	7.095	2.195	1.9	5.78	5.15	6.605	3.32	10.605	7.08	5.17	2.555	9.425	7.645	7.895	8.69	6.325
POU4F2	13.03	6.88	11.88	12.75	8.75	12.3	10.37	9.85	8.76	11.55	8.62	6.95	10.12	12.2	11	11.1	12.36	11.07	7.05	9.84	11.48	10.77	9.74	10.65	10.29	5.93	7.24	8.24	6.27	11.55	10.85	7.64	10.08	8.95	8.43	10.92	10.35	9.91	12.17	7.18	7.48	9.6	6.19	8.37	7.65	7.03	12.16	10.14	8.38
GCGR	12.79	12.65	13.27	11.85	12.54	13.08	9.84	10.28	13.04	8.01	8.32	9.34	9.34	14.2	10.23	11.44	11.26	14.35	12.28	10.8	11.66	10.84	8.69	6.91	11.52	6.93	13.88	13.13	5.51	7.06	12.92	9.01	9.86	11.48	7.71	11.31	12.88	7.66	12.5	7.81	6.84	10.74	9.97	7.44	7.49	12.59	10.46	10.61	10.66
PLP1	5.2	7.94	10.54	10.97	8.69	8.83	8.15	5.28	7.54	10.02	7.44	7.22	9.34	6.69	3.12	8.33	8.88	8.4	6.46	8.94	8.87	9.4	7.39	7.92	12.08	10.65	9.96	6.15	2.93	5.47	8.11	7.32	3.64	8.52	4.68	2.43	7.65	7.55	9.25	4.29	11.09	7.91	4.53	4.91	9.97	9.9	9.51	11.05	7.82
CCL19	16.11	14.83	16.3	15.61	14.72	13.58	8.65	15.94	13.86	7.11	11.14	13.47	14.71	14.2	15.14	15.38	15.23	14.78	8.07	14.02	16.37	12.48	11.48	12.03	13.45	13.34	14.54	15.22	10.73	13.55	11.46	16.3	13.78	15.12	14.85	12.66	15.8	13.19	15.13	15.51	16.5	13.18	12.58	15.34	9.07	11.94	8.12	14.24	12.95
SEMA3E	12.515	13.435	5.32	4.775	9.105	3.615	4.32	9.89	10.985	4.22	11.475	10.735	9.22	8.455	12.21	5.48	10.705	10.655	8.46	9.94	11.315	8.705	10.145	3.255	8.685	5.01	3.75	11.07	14.6	13.285	10.98	10.66	12.07	4.895	12.19	8.065	4.61	9.95	9.99	3.8	4.975	8.89	9.025	10.745	4.965	10.09	6.04	7.415	10.7
ADCYAP1	10.185	12.845	11.025	11.255	10.095	9.525	11.215	11.175	10.785	9.88	9.095	9.985	11.845	10.425	11.12	7.91	6.515	9.88	11.79	11.86	10.5	14.335	7.89	6.51	7.38	12.275	8.005	8.015	7.305	9.21	9.925	9.02	11.8	10.825	6.565	9.775	9.06	12.11	12.345	8.08	12.55	6.985	9.215	7.75	9.64	9.025	9.665	8.445	7
PAGE5	10	10.78	11.35	5.73	5.84	5.15	8.29	8.91	5.27	7.98	7.33	11.56	6.38	8.85	9.11	5.07	6.33	6.79	11.13	8.81	9.08	9.22	5.27	7.93	9.48	15.42	14.66	6.95	16.96	7.08	12.35	6.34	6.03	13.06	5.62	16.02	4.54	4.98	6.56	9.72	14.37	5.98	12.07	9.28	7.13	6.43	5.87	10.04	6.52
[truncated: 449 more columns]
