# Supplementary material for: Feature Genes in Neuroblastoma Distinguishing High-Risk and Non-high-Risk Neuroblastoma Patients: Development and Validation Combining Random Forest With Artificial Neural Network
Source: Front Med (Lausanne). 2022 Jul 15;9:882348. doi: 10.3389/fmed.2022.882348 (PMC9336509; doi:10.3389/fmed.2022.882348)
Supplement: Supplementary file 6 [file Table_5.xls]

geneNames	GSM1897053	GSM1897054	GSM1897055	GSM1897056	GSM1897057	GSM1897058	GSM1897059	GSM1897060	GSM1897061	GSM1897062	GSM1897063	GSM1897064	GSM1897065	GSM1897066	GSM1897067	GSM1897068	GSM1897069	GSM1897070	GSM1897071	GSM1897072	GSM1897073	GSM1897074	GSM1897075	GSM1897076	GSM1897077	GSM1897078	GSM1897079	GSM1897080	GSM1897081	GSM1897082	GSM1897083	GSM1897084	GSM1897085	GSM1897086	GSM1897087	GSM1897088	GSM1897089	GSM1897090	GSM1897091	GSM1897092	GSM1897093	GSM1897094	GSM1897095	GSM1897096	GSM1897097	GSM1897098	GSM1897099	GSM1897100	GSM1897101
A2BP1	579	4083	4395	4265	10045	4320	11795	17640	8300	13485	8875	4690.5	21280	3587.5	7270	1976.5	2449	6285	29730	411.5	904	11245	3523	403	824	798.5	15345	11865	12555	4311.5	6700	11120	18595	17135	5969.5	15070	4910.5	28380	20460	4496	7870	3055	20705	1930	13590	10100	7845	46410	2980.5
A2LD1	571	168	200	308	289	207	522	227	269	499	198	397	202	440	481	246	251	188	187	72.5	240	345	454	510	155	276	210	424	1340	522	204	442	248	111	152	370	274	202	250	619	427	257	133	297	300	251	330	97.3	477
A2M	34900	9500	82000	76300	63700	14900	58400	25000	25900	215000	58200	52100	46200	67300	141000	39800	31900	27200	33100	30900	49100	42800	11100	77500	24100	38900	77400	55200	43900	61100	41000	33600	6090	9750	32900	78400	87900	49500	34400	43700	49600	1560	34900	33300	34500	53900	39000	50800	19500
A2ML1	1420	1050	1780	1070	961	1080	1430	2210	1950	1310	679	1220	1270	1600	2310	2050	1400	1930	1550	1400	699	1300	1400	1350	1180	2060	2070	933	1890	1040	1530	892	1580	1100	1610	1620	1880	3010	1750	2450	2470	507	452	767	579	1810	1120	3260	843
A3GALT2	9.07	24.6	47.8	158	8.69	50.2	6.26	58	12.1	54.6	15.3	44.7	165	7.98	156	91.9	7.05	29.9	96.6	7.41	13.8	5.35	26.2	14.7	138	182	6.2	8.33	5	6.77	104	17.2	4.76	22.6	15	40.5	21.4	80.4	20.4	15.7	87.7	15.6	7.12	10	19	7.02	29.8	59.5	24.2
A4GALT	593	200	585	618	269	144	394	92.2	144	174	257	361	166	363	755	385	435	172	207	213	415	230	161	455	181	238	140	441	120	415	312	108	86.8	122	170	298	281	583	146	93	295	40.7	173	286	138	233	343	161	954
A4GNT	17.4	97.5	145	133	41.8	48.1	103	56.6	43	87.8	29.5	92.8	101	42.6	182	92	25.8	54.3	140	40.7	48.5	33.5	96.3	75.4	53.7	215	49.7	123	35.3	27.9	114	36.4	33.1	24.6	52.2	76.2	49.3	92.5	63	54.2	82.6	47.2	36.6	13.5	37.5	56.3	36.2	48.3	45.3
AAAS	1910	1660	2970	2740	1890	3250	3050	2320	2710	2600	2410	2140	3120	1950	2840	3620	2500	1920	2400	1780	1460	2500	1970	2560	2770	3220	2500	1900	2120	2060	2600	2190	2240	1950	1430	4230	2200	2720	2730	2300	3120	2440	2840	3470	3210	2270	1790	3090	2960
AACS	1750	4570	2610	3060	2740	3220	3120	2980	3890	2950	3940	3010	3210	3840	5420	5930	4570	2540	3230	2970	1270	3600	5360	2660	4050	3390	3560	3450	3150	2390	4320	3830	2030	1960	1780	5450	3360	2960	4560	4860	3990	3570	3080	6770	3960	2500	2500	2060	2560
AADAC	26.7	50.5	62.3	80.1	20.8	1.98	47.6	29.2	107	19800	73.5	50.9	1060	19.2	6.85	52.3	17.4	28.8	257	12.7	9.77	55.4	53.6	35.8	45.9	59.4	3840	59.8	13.6	40.2	64.6	20.5	7.19	4.71	17.2	306	27.4	52.7	23.6	24.9	63.8	22.5	9.53	12.6	280	14.5	17.9	10.7	23.4
AADACL1	5180	294	1020	1100	1950	220	1160	450	1250	901	362	638	703	797	1170	1300	746	741	925	242	235	860	760	554	480	458	853	901	942	571	1080	775	435	107	832	622	1650	1330	602	577	753	211	817	578	986	1600	1240	594	599
AADACL2	3.63	38.3	118	76.4	13.3	41.7	28.8	12.8	4.8	59.2	5.74	52.8	72.2	5.89	82.8	30.3	6.01	42.5	101	3.87	3.63	5.48	67.7	13.5	70.4	40.2	6	70	5.24	6.77	83.2	40.9	11.9	9.29	23.2	26.2	10.7	45.3	3.22	6.84	17.5	4.8	7.8	3.19	6.53	33.4	19.8	10	7.73
AADAT	483	2110	3770	2220	6260	811	6150	5280	5460	2790	3980	2740	1770	4480	5470	9530	5390	4570	2900	1030	1470	5600	3820	1470	3870	10300	4000	4670	5190	3450	2440	4030	6700	3340	4480	8960	3500	5800	3320	7690	4890	3700	3470	3860	1940	4470	3510	14000	2840
AAK1	118.6375	183.475	343.75	341.85	134.8975	101.6075	308.375	141.75	159.14	132.2875	121.745	179.9	229.95	105.49	292.175	315.2	97.55	141.995	195.925	116.7	46.605	156.0775	187.85	243.2	167	220.655	107.37	269.55	117.1125	72.8125	219.5575	73.63	114.42	106	115.1125	193.7	113.3	185.6	95.7075	184.75	173.6	103.2525	93.75	66.475	78.44	108.1075	101.805	150.975	84.175
AAMP	4380	2750	5840	5220	6440	5070	6450	5560	9230	6420	7700	4190	4330	4770	3160	6620	6270	6310	5690	5560	2180	9120	3300	5850	4580	5390	4020	3270	5470	3510	5320	5710	3900	3740	4920	9850	6870	4990	5370	9450	12100	3720	4540	4900	4080	4090	4490	8900	7580
AANAT	519	500	790	1520	265	617	399	1230	304	847	496	609	1040	265	1420	1000	394	812	910	384	404	338	570	463	1260	1540	245	462	390	277	1080	444	302	581	321	1080	803	664	337	583	1490	294	301	228	534	504	565	1250	524
AARS	1480	1070	2540	1410	2460	1470	2730	2760	2030	1690	2470	1660	2000	1960	1460	2810	8280	2310	1560	3290	1210	1690	1240	1550	2550	2030	1980	1640	2670	1580	2460	1990	1910	1230	1170	4210	2280	2730	3250	4670	3860	1430	2260	1500	2160	2080	1360	3330	805
AARS2	2830	2780	5560	4340	4320	3430	6530	3960	5020	5120	2910	4250	6010	7500	5190	9150	4690	3820	5580	5380	1630	5640	8550	3930	4570	5180	3410	2680	4380	4270	8400	5410	5240	5380	2530	8800	4680	5520	4370	4300	5460	4730	4620	8000	2740	5040	4350	11600	2430
AARSD1	1342.95	2916.5	3041	1866.5	2963.95	3752.5	3600	2678.5	4290.5	2453.15	2876.5	3817.55	2681.5	2787.75	4808	7421.5	3675	3380.5	2903.5	3369.5	2488.2	3403.5	3997	3132.5	5846.5	2904	3506.5	4566	4141.5	2616.75	2636.9	3505.5	3176.5	3026.5	2295.35	4297.5	3387.5	3945	4116	5746	5183.5	2792	3388.5	4350	3251	3516.5	2418.5	4422.5	3061.5
AASDH	572.633333333333	803.43	725.823333333333	902.833333333333	756.306666666667	467.48	610.726666666667	924.993333333333	1116.07666666667	716.4	631.806666666667	818.58	936.566666666667	763.496666666667	880.3	944.566666666667	971.666666666667	583.033333333333	849.366666666667	502.966666666667	470.963333333333	772.84	779.36	504.19	1021.93333333333	1332.86666666667	864.283333333333	670.866666666667	584.673333333333	846.633333333333	840.766666666667	893.163333333333	750.263333333333	489.523333333333	369.04	1277.97	650.73	810.203333333333	509.75	888.596666666667	782.75	1132.98	557.496666666667	428.513333333333	298.54	725.193333333333	474.58	1454.43333333333	512.71
AASDHPPT	4230	3350	7890	4923.33333333333	11430	4000	5053.33333333333	12683.3333333333	8586.66666666667	6300	8636.66666666667	9326.66666666667	3656.66666666667	9736.66666666667	5486.66666666667	10480	8483.33333333333	8920	10570	2943.33333333333	3626.66666666667	6826.66666666667	6426.66666666667	4653.33333333333	10753.3333333333	14526.6666666667	6516.66666666667	4086.66666666667	19273.3333333333	7020	3953.33333333333	4953.33333333333	11743.3333333333	6483.33333333333	5856.66666666667	24833.3333333333	8460	17013.3333333333	11136.6666666667	14900	11110	10190	15190	11933.3333333333	10786.6666666667	12496.6666666667	7170	27466.6666666667	13210
AASS	246	66.4	311	313	254	36.7	210	130	184	1070	218	165	166	336	288	189	529	125	346	207	149	144	376	228	50.1	182	269	294	149	227	194	77.9	52.1	160	68	443	387	215	107	181	262	15.4	139	202	188	156	210	111	690
AATF	5715	3445	6595	4385	3840	3680	6550	3940	3230	3650	3365	4565	5245	3215	3855	10085	9320	3000	2895	4990	4660	3100	6420	7410	8555	4955	2725	3840	4220	2165	3430	3940	2525	2895	1420	8290	4290	4440	5030	7245	7355	3720	3900	5865	4220	4705	3730	5035	3705
AATK	614.666666666667	7780	6140	3565.66666666667	5747.33333333333	2310	6746.66666666667	4691	3929.33333333333	3215.66666666667	5498.66666666667	2826.66666666667	3130.66666666667	4378.66666666667	4619	7213.33333333333	4260.33333333333	4888.33333333333	3613	2754.33333333333	2956.33333333333	7510	2755	6623.33333333333	9100	6150	3848	5015	3647.66666666667	2228	5640	6408	3616	1231	3267.66666666667	5213.33333333333	4871	1261	3144.33333333333	6329	6046.66666666667	4568	424.666666666667	1079	1366.33333333333	1383.33333333333	2699.33333333333	5629.66666666667	2479.66666666667
ABAT	1537.5	4381.5	1047	2773	2524	1873	1456.5	3425	3055	8546	1894.5	707.5	1496	4336.5	4049.5	1358.5	1608.5	2586	6439	3445	519.5	2118	1509.5	1644	1122.5	1748	4656	1941.5	5318	952	2983	2353	3309.5	1294	1708	526	3957	3932	3281	4020	1969	3816.5	1388.15	2059.5	1174	1142.5	1172.5	9830	4183.5
ABBA-1	905.4	764.333333333333	1400.33333333333	1373.66666666667	781.233333333333	303.433333333333	1297	1081.33333333333	644.3	958.333333333333	609.333333333333	1018	1112.66666666667	813.7	858.966666666667	1559	898.666666666667	690	1131.33333333333	706.666666666667	496.133333333333	733.333333333333	884.333333333333	1325	1207.66666666667	1512	780.6	903.666666666667	880.633333333333	923.233333333333	1314.33333333333	586.066666666667	614.3	600.333333333333	567.033333333333	1696.33333333333	861.666666666667	1060.66666666667	873.3	1098	1287.66666666667	636.533333333333	592.966666666667	483	524.633333333333	1411	571.233333333333	1000.06666666667	534.966666666667
ABCA1	1129	147.4	714.333333333333	1132.66666666667	978.333333333333	67.6333333333333	1090.33333333333	573.1	589.433333333333	1462.33333333333	527.066666666667	414.1	409.9	494.766666666667	765	411.966666666667	853	275.133333333333	716.333333333333	157.6	216.066666666667	381.133333333333	202	325.366666666667	219.666666666667	249.8	707.166666666667	472	714.566666666667	427.533333333333	596.8	296.4	142.3	138.333333333333	232.2	1013.66666666667	653.633333333333	443.666666666667	561.366666666667	306.466666666667	483.833333333333	165.166666666667	365.866666666667	326.166666666667	424.633333333333	402.466666666667	824.5	863.533333333333	216.566666666667
ABCA10	277	109	457	289	266	51.6	434	199	315	377	148	82.7	135	237	231	639	69.1	302	218	105	56.4	372	220	114	211	327	236	181	394	178	203	165	330	204	220	375	306	217	114	324	264	131	178	133	177	200	225	363	115
ABCA11	906	249	772	650	463	338	1250	588	1480	927	450	287	556	563	1080	1440	339	1000	352	405	269	1830	725	298	837	1050	533	609	1070	655	518	465	1010	567	444	1400	557	802	510	1270	1050	493	700	669	564	503	493	893	559
ABCA12	47.5	28.3	43.9	38.6	40.5	14.6	37.6	6.82	17.2	275	11.2	44.2	14	371	48.6	168	425	10	15.7	14.7	145	1190	31.2	221	1230	1480	22.7	34.2	4.37	991	99.7	38.2	29.4	7.14	25	8.01	101	58.9	11.9	14.3	58.6	1380	6.65	28.4	5.88	10.4	11.3	46.8	115
ABCA13	36.8	14.9	33.8	30.6	35.5	22.8	36.9	20.1	3.25	29.1	2.94	6.07	50.5	4.21	57.6	62	43.3	84.6	63.6	3.22	8.06	4.15	11.9	6.13	38.6	38.7	6.36	37.5	4.57	6.36	36.9	12.9	3.69	3.33	15.6	50.5	6.82	4.36	12.8	67.6	62.2	3.86	66.1	2.42	5.51	4.55	10.1	10.2	108
ABCA2	550	577	977	1030	862	420	1460	1110	1420	1060	841	474	701	1500	1000	1190	546	1060	1070	1750	336	1060	543	1060	875	1420	1120	780	1550	611	1230	789	1400	674	704	1820	707	994	1030	1360	1140	643	878	349	628	764	512	1650	705
ABCA3	2520	7820	12400	10800	12800	11000	17500	14200	15900	6570	15300	10400	10300	19100	19700	15600	5110	11300	9390	8560	4910	7890	5900	7730	11900	13100	14100	7260	20900	8880	10300	5750	16700	12500	7960	27500	13900	18900	18600	19000	23000	9600	17000	11700	12200	11700	5550	26200	9440
ABCA4	69.8	15.7	54.5	161	28.2	91.5	55.8	14.5	69.4	59.7	23.7	197	63.7	28.1	168	13.4	56.2	26.1	24	31.1	166	48.5	8.26	15.8	53.3	80.4	47.5	55.6	12.5	40.2	79.4	34.6	6.03	17.6	15.4	63.4	30.9	84	15	25.1	51.5	18.2	23.2	225	5.96	25.3	30.3	72.5	46.7
ABCA5	1535	2760	4830	2915	5130	106.05	4265	4570	3850	4530	3120	1122.5	1690	2560	4405	8630	488	4070	3560	1350	383	1680	3245	2955	47.5	5105	5815	3290	3630	935.5	5660	2680	4895	2405	4600	4195	4440	6515	2150	7005	3865	1690	3195	292.5	2385	3360	2770	6785	850.5
ABCA6	2110	108	1920	1570	715	73.2	459	406	821	4620	499	199	460	942	866	1130	101	943	1010	207	342	74.1	159	630	76.8	245	1490	639	1910	578	652	207	187	251	459	1670	729	856	474	342	446	30.1	570	126	307	440	1140	357	428
ABCA7	3430	281	2020	1320	460	590	642	1090	527	691	968	473	578	532	537	851	291	651	603	442	533	796	407	584	187	205	529	494	1040	341	238	266	557	547	340	803	1050	794	1210	1190	1250	277	523	483	577	799	911	325	649
ABCA8	146	38	1100	575	88.1	27	79.3	137	167	1870	111	43.7	96	819	294	169	64.1	25.6	288	55.7	24.5	58.4	42	213	19.5	57.7	382	102	98.3	215	163	89.7	18.8	30.9	35.2	426	510	103	70.4	143	73.7	7.06	56.8	68.3	98.3	81.6	300	307	182
ABCA9	80.7333333333333	30.2	407	254	94.0333333333333	18	68.4	86.1666666666667	144.166666666667	379.2	103.5	38.2666666666667	88.7	208.933333333333	125.333333333333	180.033333333333	21	86.5	236.266666666667	31.1266666666667	65.8	16.22	34.1	113.3	22.0366666666667	70.9333333333333	222.4	148.9	145.033333333333	133.533333333333	130	35.9666666666667	19.5066666666667	68.8	84.1666666666667	342.1	123.363333333333	95.1	46.5433333333333	49.0333333333333	75.3	6.14	45.86	11.7	53.6133333333333	73.7	146.333333333333	55	59.1333333333333
ABCB1	1010	186	1880	792	2500	323	2350	350	4280	3120	2150	456	1270	2620	655	3820	4500	2380	1560	79.2	184	3210	212	357	160	5610	2750	426	707	1100	826	986	2170	351	680	761	2730	413	334	4180	5060	243	550	418	1450	1480	1050	3060	4370
ABCB10	759.5	523.75	1184.75	1135.5	1022.75	298.775	1108.5	879	1096.75	868.5	716.75	1017.25	863.75	782	1039.75	1495.75	1222.25	930	824.25	393	307	780.5	723	927.5	1059	1686.75	777.25	881.25	1055.5	605	634.25	930.5	898.25	559.25	611.25	1390	1037.5	1280.25	818	1555.25	1188.75	906.75	909	782.25	730.25	1009	735	1821.5	1208.75
ABCB11	25.1	49.9	67.4	233	31.2	82.4	19	138	20.6	832	44.4	70.9	199	12.7	222	84.9	5.54	90.7	163	40.3	20.1	5.21	38.7	49.3	153	233	191	62.9	21.1	9.65	176	33.1	8.34	42.6	29.9	83.5	55.5	180	43.1	54.9	149	31.4	27.2	21.7	20.8	12.2	56.9	97.6	50.2
ABCB4	327	40.3	110	88.8	95.5	36.9	86.2	59.4	124	383	50.6	149	49.6	57.8	85.9	61.8	172	90.8	126	19.2	35.8	77.7	73.9	45.1	33.2	109	179	69.7	83.8	20.7	103	70.1	68.1	51.6	34.8	34.5	50	110	32.2	75.2	70.6	3.97	21.5	20.9	35.6	53.3	80.8	89	54.2
ABCB5	3.96	6.51	5.86	26.2	8.9	25.2	5.18	31.9	14.6	24	13.3	4.78	37.2	5.56	43.1	14.2	5.97	16.4	45.9	3.89	4.01	5.51	5.54	4.57	36.6	49.7	5.82	9.34	8.89	7.34	27.3	14.1	4.78	14.7	3.15	60.1	10.1	50.8	3.26	6.81	38.6	4.99	7.42	3.72	6.63	5.6	13.7	32.2	63.2
ABCB6	1795	2685	4015	2870	4870	2435	6445	3045	5855	3720	4110	4160	2780	5505	3290	6255	10380	3710	2710	3810	2680	5315	3075	3035	5345	6225	2655	3170	3630	3680	2820	3375	3800	2995	2705	4895	4870	4705	3485	7160	6600	5160	2690	3325	2410	2730	3460	7405	5360
ABCB7	4030	1950	3130	2800	2390	1860	2880	2620	2180	2790	2030	2450	3260	2340	3560	3490	2840	2060	1960	1590	1650	2380	2600	3850	3510	3950	3020	1880	2100	1680	1880	2210	2480	1850	1510	7160	2450	3180	2840	3100	2920	3930	2170	3440	2210	2480	2310	5240	3220
ABCB8	520	181	213	202	195	191	208	125	248	188	265	101	143	123	307	331	211	203	119	197	83.8	255	185	177	83.9	197	177	150	154	181	186	138	173	122	119	190	170	193	179	345	521	88.8	112	166	146	127	142	102	201
ABCB9	86.95	314	370.5	296.5	371	182	228	380	148	229.5	325	226.5	328	133.1	553	258.5	994.5	250	386.5	176.5	110.85	155.3	256.5	121.05	340	190.05	356.5	219	253	87.3	422.5	171.5	228	221	165.5	484.5	328.5	414.5	270.5	279	471.5	123.15	367.5	74.8	218	295.5	174	317.5	133.55
ABCC1	689	458	466	551	426	611	610	387	312	404	333	865	434	434	675	442	869	383	404	511	531	448	357	684	822	649	304	471	375	536	491	386	234	373	176	1230	517	491	588	556	850	716	258	599	321	334	305	442	382
ABCC10	817	791	1540	1760	1340	899	1120	1360	1370	1420	1150	1020	1540	1310	1720	2040	1390	1100	1430	1560	511	1250	1230	815	1270	1580	837	1020	2230	838	1360	1200	886	1010	848	1840	1050	1780	1230	1470	1810	515	1150	1070	894	1330	1100	1170	1010
ABCC11	9.87	60.9	16.8	104	25.9	33.1	68.2	26.1	19	114	31.6	91.8	63.1	20.2	67.4	50.6	68.9	12.8	59.5	24.8	21.3	8.28	37.2	65.8	74.3	59.8	27.3	77.8	23.9	11.6	39.3	11.2	8.65	20.4	15.6	29.1	69	90.9	37.3	17.6	38.6	27	11.3	21.3	6.5	16.5	16.5	33.8	22.8
ABCC12	3.77	11.8	14.9	19.2	5.83	4.04	18.5	6.71	4.88	4.45	2.85	40.8	8.01	4.74	6.85	9.37	26.8	4.8	11.8	3.32	2.57	4.14	11.4	11.7	7.42	8.43	4.97	13.9	5.97	5.75	6.76	2.99	3.95	2.71	4.59	7.67	5.84	53.8	4.48	6.48	3.66	3.78	6.61	2.51	6.02	5.36	3.03	8.58	3.72
ABCC13	45.8333333333333	94.0966666666667	120.62	60.0133333333333	24.6866666666667	52.86	106.06	28.2033333333333	18.6166666666667	78.5633333333333	13.2766666666667	92.23	79.4966666666667	23.9966666666667	107.283333333333	104.51	5.16	18.7	105.933333333333	19.93	21.01	13.0833333333333	76.5633333333333	75.59	58.8766666666667	122.143333333333	27.7366666666667	111.58	37.38	39.5266666666667	48.2666666666667	16.9566666666667	10.2533333333333	15.37	16.2666666666667	14.45	30.5666666666667	41.3633333333333	29.01	24.6466666666667	42.8433333333333	87.0766666666667	6.39333333333333	22.63	45.79	22.39	23.4033333333333	36.7666666666667	20.62
ABCC2	219	121.95	306.5	231	54.9	75	199.5	132.5	118.5	1220	53.05	184.6	215.5	89.15	228.5	355	162	55.25	221	73.95	43.75	79.5	145.95	161.6	164.15	309.5	294	171.5	45.75	75.3	95.75	33.9	74.4	70.5	48.2	83.6	80.5	122.4	89	67.6	141.2	52.4	32.05	54.35	51.9	82.45	72.55	108.6	90.3
ABCC3	3760	153	2190	2520	1070	128	1660	693	3500	3680	1380	810	2440	960	1040	1890	396	882	4100	490	314	1490	453	1060	120	336	4810	1340	681	568	1680	622	268	90.8	700	1120	1310	1100	1190	1690	1480	20.4	755	525	4410	1320	2060	864	1570
ABCC4	51.2666666666667	40.7666666666667	17.5866666666667	30.1266666666667	12.8266666666667	49.2	21.6366666666667	8.66	10.13	27.69	10.4433333333333	82.9333333333333	79.9	39.96	36.8833333333333	10.0766666666667	170.466666666667	16.0666666666667	24.06	4.54	50.3266666666667	19.22	10.7366666666667	28.5233333333333	49.1433333333333	61.7433333333333	36.59	29.4	28.1066666666667	48.2333333333333	13.8333333333333	13.2233333333333	8	4.87333333333333	8.99333333333333	47.4333333333333	22.6233333333333	46.7	17.36	21.75	22.9166666666667	49.37	8.78666666666667	83.0666666666667	23.5666666666667	10.3266666666667	16.58	10.8266666666667	116.033333333333
ABCC5	1794	2199.5	5004	4191	3213.5	6004	4393.5	4361.5	4922.5	3943.5	3934	2023.5	4079	4422.5	5279.5	5662	5699	3817.5	3487	1959	2405	4064.5	1556.5	2201	4298	5734	5239.5	3245	3483	2353	5771	3224	3767	4983	3178	10035	2650	4864.5	4389.5	4241.5	5320	3135	3957.5	5652.5	5087	4443.5	3534.5	5102.5	3093.5
ABCC6	160.266666666667	261	359	450.666666666667	150	144	347.666666666667	253	184	2946.66666666667	102	259.333333333333	549	181.666666666667	326.833333333333	449	157.066666666667	187.333333333333	279.933333333333	202.666666666667	123.866666666667	146.466666666667	270	309	213.533333333333	416.333333333333	694.666666666667	315.666666666667	145.833333333333	112.966666666667	252	132.633333333333	102.666666666667	119.433333333333	166.333333333333	414	172.733333333333	336.666666666667	204.666666666667	240	327.3	156	106.8	121.166666666667	140.2	158	136.333333333333	317	148.466666666667
ABCC8	513	1830	4570	8750	3260	3170	11500	1100	6780	610	424	1230	6380	2000	1020	829	4730	1480	1320	2290	4580	850	304	1550	8730	4610	1140	6580	649	503	667	1690	2540	1210	4420	847	3430	1960	837	661	576	3820	2020	6710	1000	172	294	12100	9360
ABCC9	118.733333333333	68.5666666666667	217.133333333333	239	153.333333333333	39.9766666666667	225.333333333333	160.1	104.266666666667	217.1	119.366666666667	367.333333333333	86.2	147.633333333333	810.666666666667	244.966666666667	131.6	132.4	150.2	55.5	123.966666666667	91.4333333333333	80.4333333333333	240.8	141.6	199.866666666667	92.8333333333333	170.133333333333	173.766666666667	132.266666666667	114.7	63.4	50.0333333333333	87.7333333333333	70.7	332	141.4	203.1	108.2	130.366666666667	194.866666666667	20.7433333333333	113.633333333333	209.9	56.2433333333333	116.5	132.066666666667	317	96.3666666666667
ABCD1	367	309	231	657	265	194	333	443	320	350	317	312	572	294	546	472	228	221	463	169	108	238	277	250	247	415	331	410	307	138	473	205	126	181	115	724	236	412	296	508	603	117	269	203	277	219	304	496	145
ABCD2	100	38.4	69.5	113	100	32.3	35.9	19.8	76	27.9	25.4	29.4	14.8	20.3	18.8	82.3	46.2	136	70.1	7.72	31.6	53.1	48.6	186	76.3	156	112	83	28.3	9.46	41.5	43.5	78.5	14.3	102	36.5	37.6	37.8	19.1	82.5	45.6	230	13.8	21	20.5	35	73.7	27.3	17.5
ABCD3	644.4	474.85	1128.95	864.9	952.7	402.7	1421.85	583.35	948.55	1762.45	830	786.75	990.45	816.05	1096	1384.6	986.55	808	990.1	212.6	307.05	1218	737.4	840.35	1003.25	1612.9	973.8	592.55	802.9	487.35	999.2	758	986.55	767.5	500.25	1488.65	1101.4	1239.6	1176.55	1556.75	1525.6	893.1	984.9	508	726	1002.1	616.65	1536	968.55
ABCD4	3310	4660	5150	4810	7010	2190	4990	5430	4530	5220	3470	4860	4530	3260	13800	4950	5390	3320	4650	1870	1800	4300	3510	5150	3780	4940	6270	4470	4370	3200	6570	5160	4500	3610	3520	6600	3930	5230	4670	4280	4650	4060	3610	4470	2180	5080	3600	9870	3540
ABCE1	1489	988	1420	1187.5	1225	473	2120	1059	1565	1069	1034	1670	1650	1415	1640	2030	1910	1122.5	1525	502	1003	1925	1105	884.5	3125	5180	1136	1300	1029.5	2120	1289.5	1152.5	924.5	678	627	3585	1590	1285	943	2075	1525	2255	1060.5	2050	791.5	1440	1046	2790	1595
ABCF1	2863.3	1898.5	3650	2597.5	3108.05	3236.9	4093	2115.6	3153.3	3121.5	2401.05	2418	3464.5	2471.4	4414	5785.5	5057.5	3048.2	3100.5	4696.5	1638.35	4216.65	5496.5	3866.5	3121	3722	2235.35	2237.5	3565.15	3633.5	2736.5	4300.5	2403.75	1793.15	1855.35	4178.5	3897	3891	3057.4	4446.5	5209	2412.2	2417.1	4474.35	2320.65	3296.6	2534.2	5999.55	3448.75
ABCF2	1152	1013	1191.5	1390	1053.5	1925	1216.5	1075.5	1217	1066.5	1538.5	1214	1150	1022.5	1186.5	1650	1804.5	1138	919	1635	828	1459.5	1363.5	2020	1395.5	1788.5	781	932	1027.5	1513	1075	978.5	638.5	435.5	1035	1878.5	964	899.5	1213.5	2695	2970	983.5	601	1650	915	969.5	745	1095.5	886
ABCF3	4470	2680	5830	4170	3670	2650	3740	3810	4040	4380	4730	2520	4450	4210	6740	4160	4310	3250	7020	5260	1640	4960	2780	3750	2750	4350	4620	3590	3470	2100	6430	4490	1760	2430	2050	5410	4720	4220	2840	6150	6780	2040	3700	3080	3880	4200	2440	4690	2490
ABCG1	2910	1530	1150	2190	2470	442	1600	723	1290	1530	1380	1860	953	1730	1830	931	1200	1000	764	1180	769	790	508	998	903	1240	975	1450	936	1710	1720	1030	505	365	581	1990	2170	1100	1250	632	1380	468	1040	839	704	1230	1720	1410	908
ABCG2	341.55	265.05	966.5	830	527.6	141.85	676.5	301.85	481.65	2114.5	432.4	504	1049	735.5	1210.5	568	174.3	272.85	538	205.15	834.95	414	302.35	540.15	244.2	561	553.85	564	340.5	325.35	415.5	278.1	117.65	212.05	264.9	609.6	581	387.9	339.7	323.7	480.8	137.25	255.9	307.85	321.45	495.25	332.75	584.5	251.8
ABCG4	232	1230	3020	1690	3560	1610	2110	3880	3740	1890	4840	3500	743	2820	2360	3800	353	2910	2310	2550	707	1080	1950	723	1820	1410	1550	1160	3750	538	1430	1400	3400	1550	1240	6020	3570	6080	3000	6180	3610	1170	4140	1760	4080	4010	1910	7650	3720
ABCG5	67.6	63.7	171	477	22.8	176	151	486	762	8630	80.3	104	760	494	230	110	70.1	150	270	23.2	95	46.4	77.1	37.8	248	267	2840	155	842	36.2	203	96.6	55	193	48.2	582	187	101	105	299	208	83.8	45.9	903	105	166	89.1	280	169
ABCG8	3.42	4.75	5.86	18	8.35	1.98	5.18	12.9	8.67	68.8	3.63	4.32	7.3	5.19	6.85	10.3	5.61	5.92	7.25	3.54	3.41	5.15	3.27	4.57	7.85	8.43	21.6	4.41	16.9	3.56	6.03	3.28	4.6	4.21	2.9	10.1	8.6	48.6	3.03	6.23	3.91	4.88	7	3.03	6.65	5.53	1.71	9.46	4.58
ABHD1	172.55	435.5	336	490	294	141.6	493.5	376	430	322	319.5	242	270	179.5	281.9	377.5	182	347.5	296.5	157.25	86.6	280	355.5	433.5	262	171	259.5	483.5	206	152.95	302	213.5	145.3	186.1	277.5	317.5	265.55	271.5	209.5	677	439.5	191	93.25	132.75	138.1	176.5	191.85	381.9	211.5
ABHD10	1669.64666666667	1087.82	1360.95333333333	1525.68333333333	1636.28666666667	987.66	1143.06	1373.61	1285.07666666667	1205.75666666667	1306.54333333333	1180.25333333333	1100.19666666667	1693.51333333333	1295.28333333333	1636.86666666667	923.983333333333	1223.72666666667	1303.09333333333	902.956666666667	824.673333333333	1507.82666666667	1074.07333333333	1107.19	1606.38666666667	2576.14333333333	1502.94	1105.42333333333	1440.64	747.32	1234.68666666667	1299.17666666667	1061.58666666667	889.21	856.71	3246.7	1124.15666666667	1704.14333333333	1340.08	1945.92666666667	1693.34666666667	1426.66	1507.79666666667	1055.87333333333	1054.20333333333	1393.2	973.93	2890.43333333333	1003.8
ABHD11	1164.66666666667	1388	1265	1161.33333333333	2364	651	1545.33333333333	1665.66666666667	3179.33333333333	1989.66666666667	1665.33333333333	1239.33333333333	1251.66666666667	1780.66666666667	1217.66666666667	3106.66666666667	1994.66666666667	2097.66666666667	1196.66666666667	1812.33333333333	378	1446.33333333333	2664.33333333333	1867.33333333333	998.333333333333	1884	1678.66666666667	1039.33333333333	1859.66666666667	1430.33333333333	1270.33333333333	1399.33333333333	1745.33333333333	1025.66666666667	1714.33333333333	1529.33333333333	1979.66666666667	2460.66666666667	1578.33333333333	3320	3726.66666666667	733	1303.66666666667	1595.33333333333	1268.33333333333	1252.66666666667	1549.33333333333	1871.66666666667	1490.33333333333
ABHD12	1220.5	680.5	3115	1285	1655	967	3515	2055	1705	2955	1810	590	1220	2250	3245	4490	2725	2730	1490	1715	462	1760	1825	1395	2420	1980	1975	1515	2345	1434.5	1005.5	930	2160	1880	1945	1955	3435	1655	3665	4650	4360	654	2615	1378	2820	1830	968.5	2215	977.5
ABHD12B	3.59	5.15	5.86	7	8.43	1.98	5.18	5.98	3.92	4.67	5.65	4.21	7.44	5	71.2	10.2	5.67	5.66	18.4	3.7	3.41	5.11	3.87	4.57	7.87	8.43	5.63	8.15	4.99	3.52	10	3.29	4.51	4.13	2.86	9.29	7.35	32.5	3	6.43	3.98	4.6	7.11	3.04	6.2	5.21	1.84	9.53	4.53
ABHD13	419.666666666667	393	644	541	525	123.963333333333	735	323	532.233333333333	519	294.3	324	475.366666666667	335.4	683.333333333333	611	398.666666666667	299	555.333333333333	240.833333333333	138.633333333333	426.333333333333	337.7	528.333333333333	175.966666666667	252.266666666667	434.466666666667	363.633333333333	727.666666666667	231.066666666667	542	410.666666666667	201.2	336.666666666667	190.533333333333	470.333333333333	609.666666666667	539.233333333333	340.9	508.666666666667	345.433333333333	262.2	550.333333333333	382.166666666667	338.266666666667	594.333333333333	337.666666666667	552.333333333333	449.066666666667
ABHD14A	1270	1110	2730	3050	3070	3300	2830	3300	3330	2260	3960	2480	2450	4310	2900	4400	725	2730	3980	1820	891	2140	1850	2710	2220	3260	2930	1360	3040	1440	2860	3550	2390	1940	1930	6450	4010	3090	3170	6890	5660	2560	3560	1550	2740	2450	1630	7250	1660
ABHD14B	1025	198.5	760	644	200	295.5	308	421	229	801.5	323	391.5	425.5	355.5	756	456.5	224	317.5	535	289.5	256.5	223.5	223	351	354	596	440.5	417	265	189.5	546.5	373	255.5	215.5	152.5	614.5	362	318.5	229	374	559.5	120	202.55	157.2	290	284.5	316	571	347
ABHD2	938.374	1055.5	1459.172	1123.64	1142.47	552.472	1593.236	1109.05	1449.134	1526.934	982.726	1322.248	1299.236	1158.178	2084.52	2102.54	989.11	1237.856	1396.318	787.674	483.1	1784.982	1685.74	916.514	1148.306	2466.886	1112.382	1370.958	1682.016	905.798	1591.274	1045.536	844.68	990.352	919.456	2062.44	1404.306	1957.5	1054.896	2002.044	1649.236	813.04	1644.948	851.874	1170.594	1539.944	1031.278	2057.56	1053.288
ABHD3	1690	476	1250	1050	724	142	963	550	821	1240	451	558	823	820	1640	1520	2250	949	789	162	286	1570	1460	803	721	691	1120	850	1010	424	1570	625	474	775	409	653	1030	1240	866	1450	847	339	1120	423	526	1090	898	793	857
ABHD4	1550	1070	2550	2330	1640	280	1590	1790	1370	1720	1370	1240	2030	1030	2050	2080	984	1070	1530	1240	558	911	1580	1690	748	1430	1260	2850	1050	827	3560	1460	710	656	964	2280	939	1470	793	1480	1980	643	747	439	1130	1080	950	1780	847
ABHD5	887	393	718	786	709	864	588	691	600	736	804	1070	669	752	1730	1030	655	589	817	332	444	1040	696	674	886	1290	1140	803	579	622	1040	546	481	460	310	1690	1080	736	622	1180	1460	435	660	709	803	973	620	1300	601
ABHD6	3070	948	2460	2620	2000	2890	2340	1230	2040	3140	1460	1620	2620	2520	3370	2060	2790	1140	2360	1360	1280	1840	994	2140	2880	2770	1890	1460	1580	1570	2020	1540	638	592	1090	2790	2370	1820	1390	2410	1980	1410	1720	4290	1500	1790	1510	3500	2240
ABHD7	124	433	746	725	306	280	662	98.1	237	343	141	625	281	403	865	772	325	160	254	119	153	145	462	378	160	695	205	432	372	149	409	183	232	187	171	378	343	543	266	473	198	154	271	116	163	236	200	692	113
ABHD8	628	576	944	762	1040	872	1040	861	855	712	727	790	532	850	612	850	746	696	977	846	269	979	569	710	379	495	683	469	1040	428	909	954	811	713	762	1260	566	938	949	1050	1120	364	557	513	668	578	509	1310	514
ABHD9	5740	6280	8910	7910	4000	3920	7050	7380	5580	4860	3880	5860	6050	5590	12800	10900	4310	5210	7430	6250	2230	5020	6510	6480	7010	13100	5600	5120	5020	4760	5780	3120	4190	3760	4670	5490	8000	7300	5920	6770	11200	2070	3180	2360	4820	6640	4210	6220	3270
ABI1	6825	990	3724.5	4738	2642	817.5	4635.5	3092	3730.5	2699	2685	1756	3497	2746	3727.5	4038.5	2379	2203	2351.5	1245	1195	2894.5	2347.5	2889	1961.5	3643	3144.5	2995	4019	2146	3015.5	2680.5	3395.5	2214.5	1576	5720	3463.5	4890	2919	3398.5	3116.5	2172.5	3838.5	2903	3774.5	2772	3152.5	6940	3959.5
ABI2	1305	2920	4285	3545	4470	2880	5490	4250	5050	4255	4680	2885	3205	3820	3710	6610	5165	5275	4070	3080	1830	7325	4205	4890	3640	5830	3420	3115	4830	3645	3670	3465	4520	4160	2950	6750	5730	5840	5120	6390	5975	3880	4285	3500	3040	4155	3400	4885	5340
ABI3	2330	599	2000	2400	909	651	1390	619	986	1340	704	1010	1160	1150	1980	1950	619	586	924	663	521	685	907	1160	812	1200	1040	1320	733	918	1210	399	441	281	697	1480	1020	1400	862	712	1370	180	478	892	736	1220	1290	978	715
ABI3BP	996.25	44.4	573	892	160.7	52.65	71.65	95.85	149.45	314.95	153.45	306.65	171	575.35	519.45	411.9	80.5	101.6	244	101.3	152.45	61.01	175.4	686.75	74.15	240.5	64.85	310.7	152.4	829.35	554.5	158.2	59.1	40.4	77.4	794.5	278.6	93.75	63.4	42.75	65.9	18.155	109.71	106.7	153.25	232.25	722.9	580.5	193.15
ABL1	537.56	580.66	993.38	1180.04	667.4	835.48	1158.02	921.54	874.18	970.34	947.58	672.08	782.44	986.58	1141.28	913.6	1166.66	912.82	880.88	966.8	616.76	1272.52	856.64	820.6	1010.74	1280.84	1224.32	821.92	1055.52	594.2	1046.14	593.48	899.48	882	593.8	2739.78	751.12	885.2	982.66	1228.74	1753.02	647.42	944.2	919.56	889.36	865	564.04	1386.98	647.06
ABL2	124.05	239.75	468.5	330	326.5	224.2	427.2	223.5	252.65	253.75	315.7	371	345.6	305.25	532	348.25	416.5	212.3	434	274.25	180.25	494.7	277.7	301.45	282.45	404	270.75	265.95	320.75	394.55	225.4	206.75	194.95	361.1	189	564	1078	472.75	209.3	466.85	519	278.85	278.65	283.5	273.8	582.2	260.85	298.9	323.35
ABLIM1	36400	4360	18500	24000	15400	10500	35100	11800	32000	25900	12900	11200	15500	33300	19600	40300	13400	9220	13600	7730	9380	7720	8050	18500	15400	4500	25000	17800	29000	8440	11100	3880	16900	3390	8050	19100	22300	27600	16400	12600	13000	24800	18600	31100	20300	16000	22000	29000	23400
ABLIM2	544	1320	2690	2920	3270	728	4210	2910	7020	2820	4900	892	1640	5110	3510	4250	1020	4390	2180	2370	626	2350	493	945	989	2420	2340	1400	6170	738	2280	844	3280	1450	4360	4290	2780	5100	3690	6830	4640	779	1590	319	2720	2960	1990	2020	1910
ABLIM3	1129.5	2328.5	5454.5	6918.5	4993	2966.5	5027.5	5447	2727	3535	5259	3761	3374	3036.5	3280.5	3859	2269.5	2996.5	2810	1576	364.45	253.1	1439	2093.5	298.05	824.5	5311	2341	6203.5	486.85	3406	5010	7746	1299	4649.5	4230	4016	7335	5861	5109	4253	656	2704.5	854.65	2957	4140.5	2407	4181	2745
ABO	31.1	37.5	221	138	13.2	104	17.7	112	13.3	145	37.4	67.5	167	28.3	131	12	12.6	91.3	178	12	43.1	24.6	55.5	24.6	167	33.7	70.6	59.1	50.3	12.8	182	38.6	24.4	49.3	24.9	112	79.3	63.2	18.9	31.6	141	26.8	8.64	5.21	38.6	53	62.1	106	37
ABP1	164	390	546	578	109	60.2	446	188	103	165	68.9	356	484	73.9	676	536	117	142	516	115	65.4	137	431	352	288	567	100	491	88.6	96.7	344	80.6	82	42	70.8	302	147	143	94.4	152	276	99.8	67.8	63.3	92	83.2	129	94	142
ABR	18200	8310	26400	14200	78200	22200	26400	36800	66600	62000	66100	5730	9200	65100	5870	71100	18200	53500	44900	28500	19200	81700	27100	20700	29200	86600	18600	14100	47700	41900	35700	16700	43200	28300	61400	41800	42600	45000	41100	84500	107000	32300	32900	16000	31200	40800	51500	42800	18500
ABRA	3.38	26	48.3	31.8	7.26	16.4	51.9	5.95	4.19	33.2	10.3	44.9	43.9	10.5	63.7	30.2	4.96	13.8	53.1	3.35	5.4	9.85	21	19.4	25.4	52.7	8.44	48.2	4.63	13.3	47.2	6.16	13.9	10.7	5.37	8.22	6.25	33.8	5.39	5.87	18.6	8.29	6.19	2.55	11.3	17	24.2	41.2	4.15
ABT1	512	326	547	564	374	304	654	288	318	522	259	370	620	201	582	733	298	318	438	314	234	476	719	462	475	685	391	313	444	271	313	366	306	342	173	626	410	481	428	290	386	337	479	676	377	524	276	640	303
ABTB1	2900	709	1326.5	2175	1232	472.5	1194	2045	1474	1504.5	1216	854	1526	1518.5	1650	1762.5	661	1229	1116	952	842	1508.5	1244.5	1427.5	1102	1665	1548	1274	849.5	750	1792.5	1649.5	796	1147.5	872.5	2245	1455.5	1341	970.5	1234.5	1996	657.5	1048.5	704	888	1035.5	1127	3180	967.5
ABTB2	1650	382	1280	1170	327	351	987	380	2220	2290	691	467	780	1290	6110	1270	2610	441	828	650	433	1050	480	1730	335	971	696	715	452	619	1280	671	352	641	398	652	619	874	452	784	580	705	383	871	504	437	460	810	2440
ACAA1	6705	1597	4925	4815	4585	3430	4205	3860	4755	13335	3990	2445	3580	3580	5035	6055	3550	3500	3980	2134	1669.5	4830	3210	2541.5	2845	3236	7860	2615	4440	2310.5	4295	4045	3442.5	4210	2255.5	6570	5045	4420	3870	4790	5020	2399.5	4360	1727	3735	4580	3985	4445	2912
ACAA2	2353	1292	2263	1492	2485	1510	2723.5	1913.5	2919.5	8190	1638	698	3380	3330	4060	4455	6895	1839.5	2056	1580	1672	5020	1423.5	1924	3815	6835	4940	1426	3500	2346.5	3830	2131	1710.5	1999.5	1551	5105	3400	2312.5	2164.5	3540	3105	2898	3330	4480	2267.5	2655	2251.5	4800	1976.5
ACACA	61.65	184	265	157.5	165	150.05	219.5	186.5	175.5	124.5	195	274	236.5	104.5	215	328	572.5	190.5	190.5	128.65	128.5	166.5	204	327.5	357	189	93.05	184	163.7	91	182	191	116.6	119.1	88.85	297.5	143.5	233.5	208	395	509.5	135.35	124.2	124.75	123.5	138.1	116.1	196.5	195.55
ACACB	1343.5	986	2957	1779	1547.3	542.4	1538.5	801.2	3740.5	5641.5	1369.3	1111	1276.5	1506	3826.5	2236	3238	1062.1	1927.5	387.9	857.4	1103.9	721	2080	814.5	1331	2016	1338	532.25	1306.1	1955.5	1752.8	814.85	1120.35	660.65	3887	1092.65	866	559.15	1358.1	1071.5	731.75	540.85	1908.45	2965.35	794.45	1150.95	833	2200.8
ACAD10	675.4	609.833333333333	931.4	1082.33333333333	792.1	578.233333333333	707.633333333333	1657.16666666667	687.933333333333	1024.36666666667	1386.6	692.933333333333	744.5	547.333333333333	1539.66666666667	827.666666666667	829.133333333333	713.266666666667	1111	906.833333333333	398.4	814.9	898.666666666667	820	650.866666666667	777.266666666667	1039.26666666667	517.966666666667	1408.06666666667	454.433333333333	1245.33333333333	878.766666666667	798.7	540.1	607.266666666667	2015.16666666667	865.533333333333	1245.53333333333	1656.66666666667	1197.93333333333	1144.06666666667	380.066666666667	1266.1	369.266666666667	888.733333333333	1506.56666666667	591.133333333333	806.466666666667	422.033333333333
ACAD11	689	435	797	655	828	354	494	1150	560	1550	666	360	615	469	692	692	539	657	1050	429	367	834	293	561	440	883	696	469	399	345	725	602	462	478	663	1130	809	691	383	684	737	461	540	262	247	580	504	1080	280
ACAD8	940	477	972.5	729	1300	564.5	549.5	1260	802	1117	1235.5	1102	433.5	806	672	1211	803	718	1081	690	373.5	669	967	554.5	598	527.5	570.5	501.5	1435	534	677	669	879	446.5	423.5	1635	892.5	1240	946	1435	1695	574	1055	627.5	830.5	1107.5	690	1150.5	1515
ACAD9	4925	4090	3860	4110	5510	4215	4640	5320	6130	5345	4540	3570	6130	5790	5730	6175	4255	3810	3640	5015	3232.5	7605	5540	3995	4910	6860	5140	4600	6195	6535	7645	5080	3880	3571	2958	10600	5905	5640	4905	6850	7185	6000	6640	7730	5295	5875	4625	9035	4885
ACADL	8	7.51	22.4	16.1	6.8	12.1	22.7	13.7	20	197	2.74	20.2	71.4	92.7	20.5	14.7	4.74	4.66	158	3.22	2.5	6.87	13.2	7.73	150	21.8	91.4	13.9	6.65	93.9	6.12	2.94	14.2	2.82	40.6	19	6.91	33.9	2.44	5.66	4.54	3.77	5.97	5.83	7.14	4.49	10.4	23.2	33.4
ACADM	4130	2680	6200	3450	8760	1720	6060	4920	4470	7530	5230	2930	4970	3490	5190	7240	3610	4720	4240	1130	1370	3370	3160	4180	4900	7900	4690	3630	5000	1780	4080	4110	5850	2580	4090	8580	4340	5870	4980	8440	6530	2010	4380	1550	4350	5990	3510	11900	3390
ACADS	395	247	1730	369	454	224	488	454	621	1500	446	201	234	450	537	655	253	417	541	389	74.5	351	308	254	107	179	667	224	322	161	516	412	393	213	330	571	885	385	279	542	548	151	441	322	586	366	364	359	273
ACADSB	471.666666666667	141.5	420.766666666667	411.666666666667	345.833333333333	107.3	494.333333333333	392.2	340.9	2873.33333333333	227.266666666667	208.066666666667	323.666666666667	195.666666666667	447.333333333333	478.333333333333	444	209.6	320.533333333333	230.2	105.2	161.666666666667	238.666666666667	304.966666666667	157.066666666667	689	465.666666666667	354.033333333333	329.333333333333	115.266666666667	325.5	447.533333333333	522.033333333333	307.3	108.9	454.333333333333	277.9	473	293.266666666667	243.933333333333	361.866666666667	223.1	385.333333333333	254	260.066666666667	245.1	341.266666666667	510.666666666667	133.166666666667
ACADVL	28400	19400	38500	30600	51300	11800	37500	37700	49700	67500	43000	14800	26700	40800	30000	62100	25500	27000	44600	35100	15300	45900	32500	26800	14300	19100	37900	20000	39100	21900	36500	29600	25000	25100	26500	44100	40100	24600	41000	57300	57900	12000	28600	20100	39300	39900	36400	41600	38600
ACAN	172	666	558	1140	592	612	1640	1900	346	574	728	1820	935	558	7200	634	3280	384	1200	668	847	8270	448	462	2010	10300	275	496	155	894	1410	262	66.9	268	823	863	2930	823	1040	3130	8420	280	413	242	470	457	287	458	389
ACAT1	5930	2998.5	10145	8130	10525	9260	6820	11970	12085	29385	9015	9685	5305	16560	6330	13805	6190	10875	6245	4681	5143.5	8115	10865	7290	15350	22745	11575	5715	18005	7705	4635	3878	14650	6654	6661	21150	8705	21740	10465	19475	13690	12080	14760	12890	16300	9380	8385	20910	9915
ACAT2	7440	5160	10000	8510	7520	15000	21000	7020	14200	15300	6360	7620	12600	20800	11100	25800	15300	13700	9250	6030	4160	16000	28000	12200	20100	12000	7930	14800	35700	14200	7260	12800	21600	14300	5120	14700	19200	24000	15900	18300	14800	17400	24400	31900	35900	13900	11800	17000	8760
ACBD3	2253.5	1594.5	3215	2408	3450	1310.5	2902	2106.5	3243.5	2926	3340	2266.5	2681.5	2206.5	3750	3495	3340	2821.5	3475	2022	1748.5	2566	1639	3720	2553	4825	2698	1669.5	2910	2865	2667	3755	1973	1345.5	1866	4730	2865.5	3495	2570	4780	3950	2094	3080	2856.5	2341.5	3475	2286	6620	2995
ACBD4	1507	460	1212.5	903.5	970	233.5	692	920	595.5	600.5	449	585	641	411	997	1449.5	356	528	661	804.5	291.5	367	478	889	959	1167	538	499	356	233.5	756	581.5	319.5	194	387	816.5	466.5	585	387	757	879.5	298.5	249.5	210	269.5	670.5	357.5	905.5	356.5
ACBD5	762.15	387.65	1262.5	1140	899.5	600.99	1656.8	1324.5	1844.97	1159.66	1080.05	734.4	1186.6	1223.65	1287.6	1802	761.7	1239	806.5	586.1	606.64	1006.55	690.8	1157.55	1072.45	1910.5	1302.875	846.75	932.3	640.4	936.95	752.4	986.3	888.445	548.435	2132.95	884.65	1987.5	674.28	1450.3	1593.65	921.5	1098.75	642.875	806.1	841.05	811.3	3330	1187
ACBD6	6440	6240	7620	11900	9200	13700	9780	10300	11400	5460	8610	12900	9160	10900	9410	14700	8020	7630	5820	8330	7630	12000	9650	13500	18200	30200	8590	7180	7980	14200	5900	10200	8010	7360	5850	18600	10300	9680	10200	16900	16100	21000	8160	19000	11800	7170	7290	23700	8230
ACCN1	469	1510	2110	2370	1780	824	3820	6880	1710	776	4940	1280	5420	486	1430	4160	673	1110	5950	350	222	661	1330	707	418	929	2390	2980	8870	220	1530	896	1210	1390	702	6680	3420	4240	18200	5530	5310	383	2250	774	4460	3830	1240	2090	2300
ACCN2	1070	3220	9440	8980	8560	7540	13300	14900	7940	8500	6640	6630	4900	10200	7860	13600	3780	6280	7540	16500	1720	4700	4060	15100	3230	355	7800	4930	10500	1590	8630	5490	7410	4870	6550	7280	15500	12600	8770	9440	5390	5730	11500	7490	6270	10300	7880	14600	7880
ACCN3	202	268	731	994	1250	132	844	636	950	668	892	276	474	320	868	1510	178	873	291	802	244	1090	230	877	435	466	337	226	335	303	1340	829	1240	594	1510	413	465	327	1050	1080	1490	316	192	99.5	191	328	489	705	481
ACCN4	108	1420	1780	1610	796	148	2360	845	1300	675	1400	1040	1960	1670	1560	1470	2130	1140	750	2320	590	1080	296	3020	3420	3200	797	663	628	1600	1880	1420	352	1120	1110	2960	1250	971	633	1750	1090	1500	892	2310	218	1100	641	149	211
ACCN5	30.9	100	150	141	23.8	19	124	46.4	34.5	75.6	9.92	102	41.7	26	129	123	35.1	40.3	14.4	29.9	15.3	23.4	109	170	79.3	127	135	90.2	56.7	24.3	44.1	8.1	30.1	12.8	36.1	59.8	31.6	89	47.2	29.3	66.9	29.3	31.7	12	87.7	33	20.1	27.9	23.8
ACD	2470	4360	4570	4390	3490	2500	4140	4300	3920	3500	4330	3800	4230	3640	3440	4660	5650	3320	3070	3440	1640	3540	5150	3740	4040	6640	3140	4250	4700	4250	3820	3750	4470	3320	2500	8780	3230	5480	5220	6090	4930	4090	4080	3910	3120	3390	2370	8170	2810
ACE	73.8	280.9	402.15	384.25	88.55	79.8	247.05	155.9	96.5	139.4	112.81	297.4	390.55	81.3	278.45	388.75	47.845	95.75	244.9	152.8	92.805	72.4	122.8	148.15	164	522.55	91.55	289.4	87.55	85.1	365.3	166.49	60.55	53.9	96.7	266.25	98.73	150.45	72.7	137.9	141.35	112.2	77	80.63	108.55	105.95	77.75	150.55	120.88
ACE2	33	51.4	132	71.7	27.5	83.1	155	91.5	55.7	312	62.5	81.7	310	55.8	244	154	44	55	214	48.7	33.6	28.2	69.6	53	115	204	179	47.3	22	52.7	160	31.1	60.7	45.6	47.7	67.2	47.9	110	46.6	50.8	85.3	27.6	45.3	24.9	28.4	58.4	43.5	64.6	77.9
ACF	197	1300	2080	1610	409	581	991	395	769	7620	258	1320	1620	313	652	920	104	387	1040	503	331	108	365	505	409	1760	1760	1420	395	762	2410	784	174	306	615	948	209	368	193	469	273	864	305	197	396	569	365	485	490
ACHE	446	364	1438	1294.5	1555	289.5	1620	1437.5	1412.5	994	2040	347.5	489.5	979	1725	2270	313.5	1595	1447	324	369.5	1715	629	418	295	1155.5	942	647	1510	1541	2025	148.4	1107.5	913.5	1022.5	1247	1780	2160	1282	3655	3610	400.5	1214	247.5	671.5	1667.5	889.5	1570	480
ACIN1	2080	2620	3000	3350	2350	2060	2130	3270	3110	2740	2260	2320	4490	1860	5880	2830	2300	2840	2830	2410	2720	2700	1980	2610	3690	3720	2940	2990	1580	4040	3220	1830	1370	2130	1880	5180	1940	2690	1850	3120	3710	3160	1530	2090	1180	2650	1830	3000	1520
ACLY	2500	1960	3470	1750	4760	3790	4390	3980	3590	3630	5330	2720	3030	3410	3470	6950	7690	3200	3110	3180	2580	4940	3660	3040	4240	1840	4600	3420	6350	2410	2640	5400	3800	3510	1970	5530	3400	4470	7410	9020	10600	2300	4180	6610	4840	4700	2970	2770	3340
ACMSD	3.72	13	13.9	12.9	6.16	2.65	8.34	6.99	3.47	2480	2.93	14	109	4.74	6.85	9.43	5.04	5.07	5.09	3.34	2.72	4.28	7.6	13.8	7.71	8.43	253	11.4	4.36	3.01	6.27	3.01	4.14	2.77	2.77	8.19	6.35	43.2	2.63	6	3.97	3.78	6.88	2.59	6	5.35	1.6	8.71	3.81
ACN9	2900	2510	2350	2560	2920	1810	1850	1940	2750	1840	2220	3350	2870	2200	4730	3380	4610	2750	1970	1320	1660	2990	5320	4530	4150	6900	2150	2140	1190	3340	2360	2290	1990	739	1580	3740	2350	2210	2230	5810	4210	4030	1130	2780	1580	1750	1940	2760	4470
ACO1	2320	1361.5	2455	2380	2285	1900	2600	1505	2380	8485	2025	1900	2740	2810	3735	2300	3305	1715	3930	1223.5	1076	1540	900.5	2315	2065	1615	3960	2100	3250	1406	1740	1530	923.5	704	920	4440	2365	1860	1820	2590	2870	1660	2390	2425	2965	2030	1740	2055	2895
ACO2	13850	10970	14750	13840	16250	18650	19500	15550	15150	16100	14100	12130	14410	13660	14385	27400	14365	19550	17350	14465	8435	12210	10350	14320	17650	13455	17300	11080	20650	11530	12725	16000	18100	13705	11580	23500	20200	17700	19150	21800	30700	13350	19500	16750	16850	16350	14850	25600	13795
ACOT11	132.5	309.666666666667	323.666666666667	227.833333333333	286.333333333333	233.6	359	203.866666666667	641.333333333333	367.333333333333	376.4	334.166666666667	136.233333333333	710.333333333333	395.866666666667	459.333333333333	365.333333333333	412	322.033333333333	302.666666666667	90.6333333333333	481	182.7	221.333333333333	177.966666666667	381.333333333333	220.233333333333	199.033333333333	208.633333333333	220.666666666667	375	539	196.333333333333	188.666666666667	198.333333333333	222.333333333333	505	397.7	194.4	750	859	102.4	153.466666666667	290.266666666667	141.4	197.666666666667	209.866666666667	242	248.4
ACOT12	106	456	1240	524	64.6	320	330	312	54.9	2630	122	358	808	74	893	601	136	238	852	67.9	188	84.9	370	246	905	457	1010	418	171	56.1	785	122	114	142	158	236	282	102	122	120	371	91.6	34.9	29.4	120	272	137	302	237
ACOT2	1946.66666666667	1646.33333333333	1550	2558.66666666667	2145	2357.33333333333	2558.33333333333	1914	1842	6920	2023	2726.66666666667	2656.33333333333	3618.33333333333	6933	1566.66666666667	3663	1729	1905	1043	1896	2111	709.333333333333	1684.66666666667	4578.66666666667	5139.66666666667	3571.66666666667	2562.66666666667	1991.66666666667	2404	2459.66666666667	1739.66666666667	1324	1267	1481	5169	2717.66666666667	2396.66666666667	936.333333333333	3847	4155.66666666667	3356	1526.66666666667	2216.33333333333	2642	967.666666666667	1513.33333333333	6402.33333333333	1783.33333333333
ACOT4	192	92.2	219	242	142	80.6	163	92.2	117	562	88.5	142	228	347	136	196	175	90.8	204	136	351	153	122	151	121	193	175	141	157	241	173	35.4	90.3	90.1	118	235	186	315	99.2	134	175	102	77.7	93.2	93.5	134	96.4	797	131
ACOT7	2900	2710	6370	3540	7810	7140	13400	8160	11800	4330	8200	3720	6160	14600	4950	11700	17600	8940	10000	13500	1960	7860	4400	4700	5270	3210	9460	5720	16800	3120	3160	5280	5660	7240	4520	16700	9200	9630	12400	21900	25200	4340	5650	4940	9330	4730	4650	14800	6400
ACOT8	1120	892	1250	1290	1020	1570	1340	1220	1780	1260	949	956	936	1410	1200	2210	1270	1260	824	1140	527	1320	1120	1220	1100	1000	1190	913	1480	740	1130	682	919	863	812	2030	1170	1440	1220	1870	1760	769	1300	1240	1160	1140	875	1870	780
ACOT9	4310	1218	2620	2965	2526.5	1610	2175	1995	1340	2192.5	1431	2775	2230	2995	3990	2820	3500	1959.5	1918	1316.5	1620	1238	1462	2615	3105	2540	2810	2533.5	1861	2111	1609.5	1103	836	797.5	1428.5	4530	3540	2625	1541	2635	3275	1552.5	1640	2675	1808	1995	1922.5	2480	1829
ACOX1	790.375	1635.275	1711.2	1613.025	1758.725	563.8	1665.725	1277.25	1506.7	2610.275	1494.225	1104.65	2211.7	955.825	1839.025	2322.575	1896.275	1260.825	1394.025	731.275	615.025	1404.65	1156.625	1670.975	1931.125	2288.95	1713.6	1243.525	1190.675	715.25	1913.825	2132.75	997.25	783.9	843.25	1736.575	1321.15	1586.1	1041.725	2283.225	1928.725	1066.2	1158.175	1411.375	908.25	1583.1	1185.45	1567.8	1043.1
ACOX2	635	181	989	714	547	146	609	394	746	12000	471	501	855	1080	909	503	249	284	955	279	361	380	255	432	126	392	1600	753	331	653	711	280	125	181	272	983	477	272	209	547	565	95.8	227	248	700	336	660	370	380
ACOX3	959	448	853	923	848	635	1240	462	969	1040	917	821	456	845	1000	827	663	521	721	827	408	1300	873	522	829	1750	702	416	1300	1490	778	266	424	386	415	1750	913	1650	875	1380	1180	768	767	716	478	837	496	1480	311
ACOXL	6.11	3.92	5.86	8.8	7.26	5.96	8.65	5.7	3.37	4.17	26.7	40.7	7.11	4.35	16.9	9.44	4.96	6.5	11.2	3.33	2.94	4.35	8.1	4.57	7.23	8.66	4.99	4.71	4.64	3.03	35.4	21.9	3.86	5.55	5.98	8.02	6.45	32.5	9.57	5.77	3.44	4.04	6.07	2.54	5.58	4.63	1.5	8.38	16.7
ACP1	5120.35	10917.85	7832.75	8831.65	8465.6	4907.3	10876.5	8419.8	13517.05	8172.15	7763.3	8926.3	14378.3	6407.7	7225.35	13970.5	6206.2	12266.35	6730.1	3254.52	4069.85	12578.4	14322.35	11191.65	13881.25	10820.35	9666.25	12770.25	8407.55	7560.9	6821.35	7464.25	8361.3	9914.35	7110.15	13829.55	10009.15	9629.5	9466.35	14169.3	9026.5	14938.35	8759.2	8006.1	6163.45	6919.15	5468	11077.8	8726.2
ACP2	614	203.85	492	474	556.5	287.5	847.5	419.5	554	683	554	448.5	376.5	680	792.5	528.5	482.5	375.5	441	436.5	234.95	498	368.5	484	288.5	370.5	454.5	577.5	638.5	309.5	701.5	429.5	249	174.75	294	732	623.5	665	579	727.5	907.5	236	405	314	391.5	531.5	424	639	379
ACP5	30700	3100	16700	23500	33000	3920	27900	3340	4190	17000	5410	15200	3800	12600	14500	13500	9440	11200	8060	3680	4910	12800	15100	6640	2510	6200	6320	12200	3980	15600	29600	6000	1690	2090	20100	9820	30100	150000	19200	8130	18900	2370	10900	9840	6920	21300	15200	3240	6390
ACP6	269	82.5	165	182	72.9	131	90.8	106	84.7	259	56.8	144	111	67.6	223	106	207	54.6	182	89.1	51	35.8	94.2	144	58.3	93.1	111	116	47.7	34.5	195	51.5	39.6	35.8	37	94.4	72.9	95.4	47.5	69.1	73.6	122	35.3	99.5	90.3	58.4	69.8	59.9	276
ACPL2	1980	4400	4440	3990	4800	5880	3820	3790	3040	4700	4200	2890	3270	4020	5070	6660	1870	3980	3940	2080	3690	6280	3650	5050	7970	5780	3720	3190	3830	2270	5580	7090	2770	2980	2010	4240	5120	3330	3540	7650	6630	6660	4260	8750	3190	3480	2760	8290	3580
ACPP	16.38	15.765	30.55	43.75	8.065	5.765	26.925	8.625	9.27	12.84	6.345	23.1	18.965	9.14	32.475	17.9	5.325	5.52	30.435	4.465	8.415	4.57	19.01	25.6	12.74	114.715	7.59	31	6.2	8.735	19.905	3.21	4.795	3.285	6.835	18	22.185	29.35	7.405	6.595	17.03	3.94	11.48	2.8	10.905	9.76	14.96	9.63	6.92
ACPT	145	402	190	526	230	216	490	288	224	387	162	447	327	205	476	443	209	254	418	191	164	126	334	356	303	428	93.7	510	81.9	95.1	475	157	71.1	201	203	361	209	375	259	322	380	224	134	108	75.6	118	143	322	146
ACR	208	381.5	688.5	681.5	207.5	102.15	590	269.05	275.5	352	160.9	350.25	431	216	627.5	902.5	232.5	330.5	484	209.5	137.9	209.3	411.5	567	307.3	559	211.45	426	221.5	223.5	350.45	204	395.5	124.8	187.5	375.5	375	282.5	224	280.5	332	165.65	141.6	124.2	174.05	214.5	141.55	383.5	220.35
ACRBP	625	456	1320	1270	1250	695	984	1260	1290	749	844	282	430	494	794	1250	318	900	864	366	473	1220	404	1060	838	491	692	450	300	386	3960	696	480	1380	497	1130	581	698	928	478	811	555	953	345	305	585	1110	1630	401
ACRC	2080	866	2410	1570	763	1260	1140	1330	6100	1320	1130	943	1320	1390	1510	2280	386	1080	1520	525	964	875	1330	1350	1720	1350	1590	1450	1450	676	841	969	1030	1110	1290	2340	697	2090	1080	1660	1580	1170	792	2050	1720	1490	1160	3120	1280
ACRV1	59.1	373	312	174	109	253	126	323	54.5	39.3	51	815	150	35.6	348	106	22.8	413	272	470	299	67.6	266	188	449	1000	59.1	242	230	258	52.6	44.9	61.9	54.3	35.6	70.9	278	671	53.1	121	65.2	453	313	734	311	26.6	333	142	1420
ACSBG1	31.03	30.245	168.93	142.84	62.525	27.09	72.3	146.845	67.22	24.9	82.08	482.45	43.2	249.245	73.35	80	37.12	27.33	154.35	91.615	15.84	51.89	43.75	54.285	30.33	38.765	42.375	57.75	112.255	28.31	58.77	28.25	35.215	40.22	33.3	244.7	130.735	101.85	98.35	115.87	113.135	24.575	66.125	241.75	97.935	106.895	56.24	362.42	72.5
ACSBG2	60	120	172	193	92.2	72.5	137	39.7	97.8	88	38.5	112	71.7	78.8	162	164	69.6	62.4	97.3	69.1	19.2	69.5	120	116	13.5	182	92.9	139	90.8	66.4	60.7	41	70.4	52.9	76.5	87.4	49.9	178	91.9	94.4	72	78.7	45.3	50.7	81.9	84.3	52.3	131	31.9
ACSL1	2010	2140	2420	2840	4080	1850	3450	2870	4310	12000	3230	2520	2080	3880	2450	4650	3620	3270	2200	2850	1540	3780	2330	1650	3980	9270	4030	4390	3200	3210	4130	3770	2740	2120	2320	8330	4790	3540	2810	5420	4780	2350	2200	2920	2170	2970	2250	9480	2260
ACSL3	1610	2170	2690	2245	4520	260	3085	1655	3775	3595	2740	2375	1910	2470	3345	43455	2465	3895	1620	1629	944.5	4385	2390	1840	2050	1900	2205	2250	3590	2060	2010	2215	3425	3245	2490	4570	4585	3705	2750	5290	3050	1575	2470	2070	2190	2100	1780	4225	2535
ACSL4	1110	604	1250	1270	1320	239	1350	1630	852	1780	1400	1170	960	1450	1180	1610	1080	1080	1430	596	418	722	657	1260	1020	698	1280	967	1520	524	960	814	1040	659	645	2530	1280	1410	1370	2120	1580	710	915	496	745	977	806	2820	524
ACSL5	1260	38.9	432	569	226	57.2	227	47.8	142	755	127	227	237	107	277	284	91.1	122	126	80.7	84.1	95.4	99.7	393	44.3	56.6	378	346	124	178	275	91.6	61.2	36.8	65.3	314	575	182	103	66.2	157	17.4	90.8	157	58	366	322	228	166
ACSL6	138.4	228	336	400	229.033333333333	57.9333333333333	329	135.433333333333	213.066666666667	130.533333333333	168.866666666667	146.2	120.7	141.7	320	319.666666666667	152.533333333333	150.6	200.733333333333	72.6	44.0666666666667	149.266666666667	239.533333333333	293.6	90.2666666666667	149.6	114.8	233.333333333333	221.7	72.5666666666667	343.566666666667	430.866666666667	248.633333333333	69.6666666666667	133.9	130.333333333333	361.733333333333	235.666666666667	118.566666666667	324	171.033333333333	106.433333333333	110.3	68.5633333333333	61.4333333333333	159.9	80.7333333333333	265.166666666667	301.1
ACSM1	80.9	69.5	58.3	173	21.8	41	179	60	37	110	104	69.5	156	35.7	168	129	171	40.9	151	32.5	23.1	28.2	78.5	85.3	79.1	156	101	116	15.7	32.7	85.2	11.1	14.7	39	32.2	66	15.6	91.8	42.5	42.3	91.6	19.7	7.24	12.8	45.7	24.8	31.7	48.4	42.2
ACSM2	141	258	428	318	105	252	426	248	158	42700	77	312	3450	193	368	379	53.7	220	380	181	116	99.3	387	250	202	329	12800	378	76.5	108	302	134	82.6	93.1	166	132	227	361	241	345	340	38.6	67.1	126	41.9	172	142	272	146
ACSM3	304	424	431.5	590	384.2	203.5	575.85	581.5	417.1	737.5	453.45	360.75	655.5	311.6	775.5	555.5	459.95	315.5	678	190.3	234.3	432.75	550.5	464.45	800.5	726.6	525	411	400.7	288.75	707	488.45	357.85	364	193.35	747	289.1	496.5	552	671.5	754	479.65	421.65	750.9	380.5	380.55	303.65	1224	470.9
ACSS1	5528.66666666667	192.933333333333	1678.33333333333	2414.33333333333	679.566666666667	471.666666666667	959.666666666667	498.333333333333	644.2	1447	688	844	673.566666666667	1039.8	1729	864	373.766666666667	413.533333333333	549.4	375.333333333333	653.933333333333	452.666666666667	328.966666666667	1145.33333333333	1050.33333333333	556.333333333333	1289.76666666667	1179	642.366666666667	593	829.666666666667	265.433333333333	334	204.766666666667	267.266666666667	1202	674.733333333333	798.233333333333	533.533333333333	549.5	989	319.966666666667	643.133333333333	589.733333333333	545.033333333333	1135.66666666667	1460	579.9	884.433333333333
ACSS2	586	425.3	1318.5	1166	1028.5	1226	1413	1179	2013	2015	1005	402	941.5	920	1238	1638	1045	1497.5	993.5	956.5	266.8	1084.5	787.5	1111	555.5	1002.5	1139	740	1371	499	1080	827	982.5	1174	1014	2445	1347	1486	1050.5	1733.5	1786.5	597.5	1038	646.5	1656	753	873.5	1276	511
ACTA1	44.6	372	288	342	491	218	194	373	320	232	531	306	260	354	303	182	159	580	452	145	276	174	315	141	301	442	216	214	938	260	224	205	256	219	566	295	396	498	515	1550	526	462	195	139	160	381	22500	429	317
ACTA2	19900	4830	5450	15500	16700	11200	13600	14500	14600	10700	14000	29200	16100	25000	26900	11800	34000	8010	23200	12600	28300	36300	3960	10100	9300	30100	21900	15700	6110	40600	19900	10400	3040	5850	12100	31200	24400	11100	17100	31800	68600	556	4710	8190	15300	10900	15500	5000	14000
ACTB	158875	99175	109075	152950	125325	160700	135750	154825	153575	112350	143075	120350	132625	129125	127975	171200	138950	120425	133350	106100	100825	146950	141025	111650	120825	119400	134425	137275	175500	121825	112925	93525	118100	119375	94825	185975	161325	137225	225500	193675	225925	101675	134825	168625	165775	133500	152250	131925	119625
ACTBL1	118	899	1260	156	108	252	1190	57.6	10.5	5.16	355	988	49.8	7.57	3960	611	1270	4.61	37.9	2640	319	23.4	5130	10200	1090	987	180	1290	4.39	201	180	2330	59.4	12.9	16.4	12.8	1390	392	81.5	86.5	19.9	9.95	7.92	163	251	20.1	184	16.8	10100
ACTC1	8904	5060.5	7667.5	13542.5	4753.75	11397.5	8656	7823	5463.5	4357	6123.5	9099	6422	6539.6	6783.5	7800	8796.5	4356.5	9741	6709.5	4258	8044	9843.5	6856.5	9417	3543	5484.1	7372.5	12569	5188	4650.5	3291.5	3196.65	3576.5	3010.1	12140	10089.5	6455.5	12843.55	11579	13831.5	6075.5	7536.8	4073.35	8386	7704.5	15750	5787	3352
ACTG1	175000	156200	199000	231333.333333333	160766.666666667	273333.333333333	211666.666666667	216333.333333333	211666.666666667	151366.666666667	181000	167666.666666667	256666.666666667	181000	201000	264000	226000	173866.666666667	284000	180933.333333333	161666.666666667	171000	171000	167666.666666667	274666.666666667	313000	206000	190000	269333.333333333	156066.666666667	93266.6666666667	100000	164566.666666667	204000	106366.666666667	334000	258333.333333333	238000	269333.333333333	237666.666666667	271666.666666667	251666.666666667	241666.666666667	193500	249666.666666667	220666.666666667	187000	249000	159100
ACTG2	9875	5360	5737	14110	5885	11045	8630	9325	4865	3120	6415	14650	9095	14450	11585	9515	13900	2980	12020	10425	8425	12400	6095	5220	12345	25250	5455	8790	11085	12300	5085	5655	3810	4430	3710	22700	10685	6235	10935	19500	31450	5038.95	7310	3710	10180	9630	7790	4379.5	3745
ACTL6A	3372.9	2429.65	2952	2912.35	1811.85	4502.9	4020.5	2105.5	2747.55	3333.15	1837.05	3318.05	4517	3898.65	4469	3550	10227.5	2196.15	2858.5	1487.95	2877.7	5120	3993	3191.4	5745.45	5390.75	3697	3009.25	2706.45	2605	3273.5	3424.9	1818.6	2602	929	6570	2879.75	2622.8	2842	3952.9	3850.7	6230.55	4821.95	5623.45	4377.5	3765	1943.1	4397	4617.5
ACTL6B	587.5	3340	4730	3150	5875	4250	6055	6565	6645	4430	5915	2510	4295	2610	4270	6945	2262	5470	4120	6025	803.5	5550	6255	4995	2905	5560	3650	2190	6700	3985	5035	3835	4680	3850	4400	4795	3525	5390	7375	10405	11200	3160	4130	1631.5	2465	5280	2909.5	3520	1975.5
ACTL7A	151	176	352	274	113	136	234	225	198	283	44	186	141	147	317	281	107	62.5	83.8	144	49.7	113	194	235	157	360	194	205	169	99.4	139	74.9	118	62.9	171	143	169	368	176	149	313	57	85.1	80.5	66.7	174	113	283	74.5
ACTL7B	81.8	73.4	140	96.2	23.7	31.8	80.5	55.9	41.6	65.8	29.9	69.9	86.8	48.3	135	239	33	49.7	93.9	44.9	39.2	30.1	77.9	88.5	69.8	120	52.1	79.3	19.3	32	65.9	31.3	23.9	41.4	48.1	64.4	62.7	139	48.9	51.3	79.9	41.5	28.2	22.2	19	55.1	35.1	46.8	42.3
ACTL8	45.5	143	176	139	33.2	117	121	57.1	31.4	47.5	31.1	84.6	43.4	39.7	148	109	49.8	70.8	227	110	226	812	113	113	37.5	96.1	35.7	127	27.2	28.5	66.8	26.9	33	34.6	39	29	82.4	142	86.2	885	666	38	20.4	41.9	38.5	39	39.3	22.8	28.1
ACTN1	4576.46666666667	2410.63333333333	3914	5739.66666666667	3535.23333333333	2075.86666666667	3968.2	4906.2	4630.03333333333	6527.03333333333	4701.73333333333	4728.66666666667	5118	7152.33333333333	7912.66666666667	4123.9	6215.36666666667	3488	4596.2	3297.53333333333	3689.13333333333	4967.03333333333	4541.73333333333	2491.9	2709.66666666667	4666	5369.03333333333	4204.33333333333	2359.16666666667	4766.53333333333	4818.96666666667	3571.63333333333	2655.26666666667	3444.3	2814.83333333333	10569.3333333333	5363.76666666667	2807.23333333333	3427.8	6075.33333333333	8886.6	2313.56666666667	2329.43333333333	5318.33333333333	3203.16666666667	4289.66666666667	3425.76666666667	3032.23333333333	3157.26666666667
ACTN2	546	7890	4350	4570	583	402	5850	3830	125	237	446	7490	2340	791	8670	3820	744	991	6010	2390	566	7550	4440	1580	726	1750	9540	5010	7570	4750	5780	5410	2780	7730	1320	197	3300	11700	2040	997	799	353	7070	775	8090	802	10400	895	461
ACTN3	223	239	242	355	77.1	41.1	208	294	51.1	87.6	112	339	188	107	413	205	165	79.7	398	191	61.1	186	212	124	112	157	134	183	175	176	236	161	92.5	111	55.3	270	156	250	53	137	261	50.1	158	58.9	148	113	344	70.3	50
ACTN4	1913.5	1036.5	1915.5	1854	1550.5	1425.5	2407.5	1784.5	1890	2392	2011.5	1852	1703	1803.5	2322.5	1988	2244.5	1300.5	2272.5	977	1352.5	2730	995	1448	1537	2340.5	2038.5	1602.5	1395.5	1636.5	2074.5	1245.5	1189	1195	1053	3645	1798.5	1379	1620.5	2440	2905	861.5	1093	1530.5	1311	1685.5	1225	1525	1169
ACTR10	7765	8145	12150	12900	15200	9195	15550	15950	16500	11425	13650	11750	16150	16700	24700	16400	15900	12820	19650	6265	4340	9695	10745	10005	10880	16550	15250	10825	17350	8060	12635	14900	11315	9865	10555	27800	15150	17500	14650	22200	17100	9795	14300	13700	13600	17250	11140	25150	9945
ACTR1A	2590	1706.33333333333	4213.33333333333	3413.33333333333	3933.33333333333	4296.66666666667	8523.33333333333	5160	6153.33333333333	2736.66666666667	4570	3456.66666666667	5243.33333333333	4740	3780	7993.33333333333	5600	4550	4210	5976.66666666667	1527.66666666667	5933.33333333333	4646.66666666667	4563.33333333333	2646.66666666667	3766.66666666667	4300	4313.33333333333	7546.66666666667	3163.33333333333	2956.66666666667	2701.33333333333	4386.66666666667	4450	1938	10430	5833.33333333333	6703.33333333333	4706.66666666667	7913.33333333333	9483.33333333333	4170	6710	4520	6093.33333333333	3523.33333333333	4393.33333333333	7760	2408
ACTR1B	3620	2760	3860	6720	5240	4460	6430	5000	7470	3560	6240	3760	2570	5210	3820	6020	3090	4820	3340	3690	1870	7770	4710	4980	4580	4800	4080	3560	3270	4100	4480	2780	3980	3060	3940	11200	5450	4490	4920	8330	9140	3450	4440	3100	3150	3160	3490	8400	3490
ACTR2	4745	1427.5	2239	2277	2725.5	710	3435	1613	1881	1865	1783.5	2028	2276.5	1876.5	2622	2617.5	2126.5	2189.5	2253.5	819.5	797.15	2481	1411	2946	2277	1937	1609.5	2108	2542.5	1125	1741	1532.5	1914	1513	1288	2811.5	2511.5	2025	2428	2665.5	2847.5	1162	1903.5	1478	1822.5	2069	2408	3025.5	3289
ACTR3	25266.6666666667	6556.66666666667	11866.6666666667	14163.3333333333	11240	4773.33333333333	14576.6666666667	8110	16330	9366.66666666667	10113.3333333333	9366.66666666667	8420	9793.33333333333	10330	14590	8710	13450	8186.66666666667	5160	4550	14233.3333333333	9423.33333333333	10000	7723.33333333333	11063.3333333333	9213.33333333333	10776.6666666667	14890	9213.33333333333	7913.33333333333	6386.66666666667	10170	8396.66666666667	8850	15020	14370	16446.6666666667	11460	18106.6666666667	16346.6666666667	7520	11250	9113.33333333333	10183.3333333333	12566.6666666667	10966.6666666667	15196.6666666667	12266.6666666667
ACTR3B	750.5	2499	2474.5	1837.5	4684	2334	3341	2788.5	3549.5	2393	3701.5	1983	2243	3069	3765.5	6620	2655	3641	2132.5	1798.5	1696	3172.5	3747.5	4776.5	2836.5	5289	1816	1534.5	4846	3360	2512.5	2751.5	2778.5	1104.5	2907	3620	2805	3116.5	4204	6970	5120	2521.5	2013	2001	1858	2556.5	2556	5770	3979.5
ACTR5	1210	656	1640	969	864	1400	1370	840	1090	1090	900	740	1190	817	1020	1680	2670	966	758	1260	613	1360	874	1030	1290	1400	817	646	873	724	866	841	808	1220	582	2270	864	1320	865	1240	1500	851	1060	893	603	1080	766	1260	869
ACTR6	4030	3920	6350	5490	8230	3300	7020	5170	7020	6260	5620	3330	7190	5210	8270	9290	9660	6600	9000	4050	2450	5120	6910	8030	5950	8120	7390	3730	7090	4420	6800	10200	6470	5070	4910	8150	6720	8470	7410	6870	5990	5210	8450	8190	5300	6410	5690	17700	6670
ACTR8	804.5	338	780	874.5	962.5	710	938	963	842.5	873	897	725.5	724	916.5	1070.5	1049.5	682	752	865.5	501.5	414	1315	845.5	1115	1061	1385	964.5	567.5	1003.5	566	877	901.5	644	598.5	465.5	1670	897	1028	748.5	1575	1285	835	1114	851.5	950.5	1104	620.5	2205	870.5
ACTRT1	8.01	31.1	64.6	78.7	6.69	22.5	36.8	9.93	8.46	10.8	6.64	34.7	20.8	5.78	14.5	59.8	12.5	11.3	18.2	4.78	6.19	4.9	37.8	41.6	8.58	22.7	7.34	47.5	8.69	7.87	24.3	3.3	5.78	11.3	6.35	52.5	8.67	38.1	13.2	7.64	12.1	7.88	8.79	7.2	7.23	7.35	11	11.2	4.32
ACTRT2	475	205	360	360	171	124	337	303	128	182	104	143	256	79.5	535	453	78.9	146	319	231	81.1	105	299	49.7	211	311	104	311	88.7	105	992	321	56	144	140	240	144	233	101	182	213	138	54.6	62.3	55.8	138	115	168	111
ACVR1	1330	734	1970	1840	3680	522	1840	1340	2350	2630	1850	1270	1280	1710	1260	1920	3370	1910	1710	506	1230	2980	667	1340	1460	2350	1550	955	1870	1800	2100	1640	1250	1090	1360	3240	2460	1910	1050	2680	2870	1100	1540	839	989	1730	1570	3110	2260
ACVR1B	644.566666666667	988.633333333333	1596.33333333333	1464.33333333333	936.166666666667	1153	1269	2339.66666666667	1012.03333333333	1890.66666666667	1269	1297	1481.33333333333	857.766666666667	1641.33333333333	1478	813.7	1356	1948	1332.33333333333	701.633333333333	993.333333333333	1128.66666666667	951.733333333333	1435	1503.33333333333	1095.9	998.366666666667	1307.66666666667	635.333333333333	2394.33333333333	1146	743.233333333333	788.033333333333	828.4	2557.33333333333	1369.66666666667	1606	1722.33333333333	1438.33333333333	2442	1170.33333333333	1549.33333333333	386.866666666667	1090.66666666667	2193	1313.66666666667	1660	735.2
ACVR1C	41.4	49.3	181	208	71.3	103	111	95.3	79.1	314	36.6	85.4	141	52.8	182	180	174	106	232	72.8	53.2	139	147	313	127	165	57	58.1	67.1	45.3	170	91.9	66.2	88.2	78.1	864	95.1	128	58.8	151	159	46.5	36	35.9	31.3	103	99.9	188	237
ACVR2A	450.5	1398.5	2768.5	2169.5	3720	1152	2943.5	1915.5	3576	2323	3121.5	1706.5	1383.5	1676.5	1952.5	3865	1882.5	3299	2655.5	940.5	633.5	3244.5	1355.5	2270	1596	2364	2557.5	1575.5	3189.5	1668.5	2161.5	1522	2400	2112.5	2412.5	4710	2451	3835.5	2627.5	3260	2975	1608	2608.5	1106	1841.5	2348.5	2074.5	4155	2223.5
ACVR2B	2389	8566.66666666667	15056.6666666667	11930	15553.3333333333	16483.3333333333	13330	21776.6666666667	18380	11536.6666666667	16990	12720	12973.3333333333	7520	21456.6666666667	18176.6666666667	5075	15563.3333333333	15313.3333333333	4510	6553.33333333333	20280	16083.3333333333	6213.33333333333	15736.6666666667	16506.6666666667	19556.6666666667	8550	12656.6666666667	7173.33333333333	13136.6666666667	9066.66666666667	11906.6666666667	22273.3333333333	8810	37883.3333333333	11616.6666666667	16353.3333333333	19353.3333333333	20703.3333333333	27506.6666666667	16953.3333333333	26503.3333333333	12000	22036.6666666667	19390	11070	17243.3333333333	18413.3333333333
ACVRL1	2013.2	540	1064	3026	2340.06666666667	952.866666666667	1912.33333333333	945.3	714.966666666667	2096.76666666667	1407.1	3459.46666666667	1238.66666666667	2717.96666666667	3412.33333333333	1907	1613.9	822.566666666667	1244	1239.9	2262.93333333333	1222.1	840.766666666667	2390	743.333333333333	1482.53333333333	809.433333333333	1973.66666666667	1741.46666666667	1926.13333333333	2398	1577.83333333333	467.666666666667	564.6	723.833333333333	3556.96666666667	2163.53333333333	2250	985.866666666667	1358.03333333333	1865.13333333333	129.133333333333	1799.16666666667	1523.66666666667	1292.6	2504.56666666667	1450.16666666667	934.533333333333	1169.56666666667
ACY1	1520	512	1570	1980	1030	1560	1720	1640	1940	7680	1590	1420	1420	1700	1500	1700	1340	1080	1310	678	609	1750	838	2740	1880	3150	2790	885	1270	1330	1410	843	962	992	1140	3500	1240	1720	1460	2290	2320	1310	1100	2430	1480	1350	765	3750	1390
ACY3	142	85.9	99.8	176	25	111	64.8	124	20.5	329	68.1	70.5	155	28	174	114	17.4	114	178	22.2	67.8	17.4	96.6	91.4	120	190	48.6	53.6	39	14.6	167	65.4	17.2	85.6	34.6	82.3	95.3	69.2	34.3	39.3	157	13.6	24.7	13.1	13.6	39.6	76.7	138	69.4
ACYP1	7490	12300	13900	11300	13700	4690	12100	17700	18100	13500	11700	11100	14900	12600	28500	17400	9410	13400	18900	7000	5580	14200	12600	10700	17400	17200	13500	8110	13700	8590	13500	14000	10500	10900	7910	24100	11800	11800	12800	20000	21900	19300	13000	10200	11200	13100	10800	22500	8870
ACYP2	1265	817.5	2077.5	1387.5	2060	607.25	2345	1757.5	2425	2416.5	1747.5	808.5	1365	2253.25	1552.5	1870	1089.75	2575	1312.5	659.75	405	1912.5	1043	1430.5	954.5	2412.5	1272.5	1280	2159.25	1127	1190	1009.5	1922.5	2115	1972.5	2352.5	2275.25	2012.5	1208.25	2860	2120	623.75	922	482.5	1042.25	1571.25	1194.5	4237.5	800.25
AD7C-NTP	233	1753.5	1779	2078.5	332.5	554.5	805	585.5	654.05	993.5	196.7	1509	1475	284.55	1854	1521.5	408.5	322	1199	775	406.5	333	1122.5	663	884	2369	481.7	2277.5	431.65	706	1971	809.35	235	277	468.35	998	327.5	455.5	205	437.5	319.5	835.5	281.95	326.25	705.5	480.5	576.5	572	781.5
ADA	17800	736	7730	6870	3510	1100	5720	2010	3870	3650	2230	5800	3640	4110	10200	3670	5740	2910	1600	1180	3170	1360	1140	6390	1670	3250	3700	5900	3800	3100	3760	1170	1420	961	1130	6040	5220	3580	3010	1300	3440	708	4360	4450	1960	4930	6290	2360	4820
ADAD2	343	569	1430	896	404	403	997	703	434	404	205	929	759	463	3610	1090	436	311	581	542	447	158	616	3960	812	1190	411	845	543	263	813	248	242	224	244	448	812	1100	892	346	705	123	402	247	298	606	297	411	1870
ADAL	449	554.333333333333	849.666666666667	545.333333333333	437.666666666667	403.666666666667	502.333333333333	576	452.666666666667	481.666666666667	352	647	408.666666666667	634.666666666667	552.333333333333	1161.33333333333	550	595.333333333333	593	466.666666666667	372.666666666667	572	812.666666666667	739.666666666667	622	283.3	496	793.333333333333	690	209.633333333333	478	816	475.4	483.666666666667	519.666666666667	857.666666666667	886.333333333333	898.666666666667	381.7	834.333333333333	714	709	579.666666666667	359.666666666667	439	521.333333333333	458.333333333333	806.333333333333	1260.33333333333
ADAM10	792	250	394	597	514	96.9	661	384	343	436	358	467	562	399	862	496	774	297	390	121	256	490	418	496	285	361	522	397	434	288	493	477	393	352	226	770	719	725	446	527	532	279	533	682	542	567	426	689	1200
ADAM11	189.6	391	720	714	615	845.5	1263.5	673.5	472.5	336	551	568	297	255.5	794.5	1803.5	1049	539.5	368	248.5	510	468.5	878	1651	822	445.5	506	960	537	249.5	1119.5	928	370.5	257.5	937	290.5	449	325.5	661	1474.5	640.5	466	157	340	205	712	378.5	1032.5	35759
ADAM12	586.9	144.6	349.1	1071.95	443.525	211.6	380.4	333.27	288.4	200.05	232	731.8	329.45	364.2	709.4	208.15	528.885	360.345	343.1	132.315	524.375	124.55	218.15	279.35	339.135	263.05	142.235	822.95	282.69	629.05	814.7	144.91	102.17	238.5	117.395	1941.85	469.35	300.1	269.05	238.4	1012.4	56.095	284.63	185.055	97.3	362.18	646.4	227.695	269.79
ADAM15	559	243	938	740	569	344	971	391	645	797	589	816	897	996	822	783	964	301	724	828	357	414	309	1100	686	974	632	456	713	678	720	655	197	328	279	1880	873	445	690	827	1100	204	534	302	466	583	362	612	419
ADAM17	3014	3046.33333333333	2593.33333333333	2453.66666666667	3430	1942.66666666667	3156.66666666667	2888	2843.33333333333	2472	2866.33333333333	2263.66666666667	3600	1703	4636.66666666667	2893.33333333333	2350.66666666667	2535.33333333333	1800	1545.33333333333	1322.66666666667	3596.66666666667	2851.33333333333	3880	2571	2373.33333333333	2616.66666666667	4092.66666666667	2673.33333333333	2456.33333333333	3426.33333333333	2163.33333333333	1758.66666666667	2636	1522.66666666667	3736.66666666667	3020	2360	1987	3196.66666666667	3576.66666666667	2764	1853	3080	2245.66666666667	2232.66666666667	1589.33333333333	3820	4603.33333333333
ADAM18	4.15	6.55	12.8	12.2	6.07	1.98	5.18	7.31	3.7	4.95	5.69	4.35	8.26	5.7	12.7	9.61	5.29	5.4	6.01	3.62	2.82	4.57	8.21	4.57	8.26	8.43	5.8	11	4.99	4.43	6.65	3.15	4.86	5.05	3.04	8.57	6.36	99	2.85	6.33	4.17	4.07	8.28	2.79	7.01	6.83	2.93	10.5	4.13
ADAM19	8787	1884.5	4233.5	3889.5	2296.2	2397.5	2940.5	5043	1688.2	2085.7	3235.7	3783	2755.5	2795.05	5230.25	3308	1995.8	1458.2	3110.5	479.05	1669.3	1696.55	1099	2059.65	1671	2490	3907.35	5721.5	4928.4	1382	1830	3097.4	2282.7	1037.2	1259.5	8851	3243.75	2880	4245.35	3394.55	3847	1093.95	3842	2602.75	5248.15	5208.5	2007.15	1937.5	3748.2
ADAM2	4.4	5.75	5.86	7.85	6.97	1.98	7.17	8.11	4	5.26	8.81	4.57	9.4	6.31	6.85	11	5.88	5.84	5.77	3.76	2.85	4.99	3.51	4.57	8.58	8.43	7.21	11.7	5.32	6	7.11	3.34	6.08	3.24	3.39	9.3	6.97	63	3.33	8.16	4.56	4.35	9.11	3.05	7.41	7.53	1.93	11.5	4.48
ADAM20	51.4	130	160	196	134	70.5	95.8	169	122	126	126	98.5	69.9	113	303	174	59.1	104	104	101	98.4	106	144	91.3	65.3	103	116	120	113	73.4	98.1	54.7	132	71.1	202	154	70.8	183	95.3	135	117	181	59.7	73.7	47.8	88.5	88	163	50.3
ADAM21	90.6	191	578	688	57.1	301	908	255	58	543	97.6	243	793	81	991	1240	140	173	1150	202	145	74.7	885	202	577	1010	57.8	581	45.5	70.2	955	121	31.4	129	94.4	116	339	198	115	119	327	75.1	84.2	18.8	18.5	74.1	131	574	202
ADAM22	57.8233333333333	254.093333333333	245.62	145.526666666667	167.06	260.993333333333	250.393333333333	238.496666666667	181.486666666667	173.563333333333	209.703333333333	238.54	269.37	209.286666666667	624.283333333333	384.46	276.49	226.24	164.983333333333	112.82	204.363333333333	272.796666666667	416.1	379.19	466.786666666667	909.476666666667	141.37	152.646666666667	158.443333333333	294.406666666667	223.776666666667	123.06	300.186666666667	111.33	155.26	206.833333333333	276.71	307	144.923333333333	391.766666666667	534.086666666667	609.616666666667	120.833333333333	227.583333333333	149.12	148.643333333333	139.933333333333	753.7	373.693333333333
ADAM23	345	387	561	498	475	273	569	478	432	391	567	869	637	1200	378	744	1070	502	464	404	400	501	285	326	414	619	279	432	650	442	228	310	342	381	309	627	1110	613	253	997	1110	372	336	481	353	197	307	893	1390
ADAM28	3990	45.9	381.5	805.5	287.5	17.35	331	87	174	203.5	171.5	147	149.85	218.5	476	393.5	68.25	124.7	140.65	54.85	131	171.65	176.5	407	22.76	94.7	163	377	93.15	260	366.5	120.65	86.2	40.35	121.35	347	321	269.5	158	107.7	257.5	15.55	108.7	70.6	93.35	250	524	152.5	229.5
ADAM29	24.3	98.2	126	136	57.5	15.6	120	42.9	71.7	52.5	16	87.4	40.7	50.3	32.8	126	38.8	41.9	40.5	31.8	27	56.7	94.1	82.9	7.82	88.9	38.5	110	113	35.7	54.7	16.9	40.5	9.28	49.5	45.8	44	73	61.7	52.3	71.8	79.1	25.4	28.3	31.7	52.2	22.7	9.27	19
ADAM30	3.4	3.42	5.86	4.81	6.6	1.98	5.18	5.92	3.31	4.1	4.35	3.21	6.99	4.25	6.85	9.49	4.68	4.82	3.51	3.18	2.65	4.08	2.79	4.57	7.19	8.43	4.78	5.17	4.58	2.86	5.7	2.96	3.67	3.23	2.32	7.48	5.98	58.5	2.44	5.59	3.12	3.75	5.96	2.4	5.62	4.64	1.44	7.94	12.8
ADAM32	47.4	38.4	120	100	19.6	43.7	186	120	51.2	49.9	62.8	48.9	42.3	115	100	137	11.9	88.4	52.4	43.1	93.5	69.4	52.7	49	48.1	193	45.9	109	190	42	7.81	18.6	324	56.7	67.1	317	32.7	68.7	34.3	188	116	19.1	17.7	26.5	37.2	44	69.4	359	27.2
ADAM33	641	689.5	1122.5	1293.5	465.5	361	870.5	377.5	576	669	207	712.5	507	735	609.5	1001	473.5	206.5	579.5	491.5	434	431	775.5	807.5	403	530	733.5	894	520	488.5	655.5	280	388	386	402.5	1218	410	740	545.5	602.5	253.5	473.5	312.5	318	400	456	324.5	736	398
ADAM3A	10.8	14.7	28.6	18.3	6.41	2.93	14.2	6.32	4.43	5.06	3.74	11.3	7.07	4.66	25.6	9.6	4.92	5.01	16.6	13.8	2.53	4.27	13.3	16.6	7.74	36	5.06	14.9	4.71	3	5.57	3.05	4.11	3.95	3.43	9.14	8.31	21.4	3.96	5.94	19.4	3.75	6.79	2.63	6.1	5.17	7.69	8.39	12.9
ADAM6	331.19	147	264	345.8	121.85	60.45	194.4	162.5	92.6	79.8	49.25	194	77.3	59.415	263.8	151.35	72.15	44.075	149.8	160.05	67	82.65	144.6	142.75	48.1	36.25	112.625	520.75	77.685	74.15	506.85	270.2	64.005	106.55	58.79	225.45	61.6	121.2	72.3	80.44	41.005	76.05	51.035	41.16	79.79	85.83	57.45	97.5	108.65
ADAM7	205	1210	2210	1380	185	490	1630	307	248	538	127	1150	1010	234	2020	2090	196	220	2030	242	110	158	1280	1170	1470	2320	280	1550	182	161	763	107	182	166	202	146	314	419	279	298	499	73.3	96.2	66.6	153	288	204	378	208
ADAM8	19200	4290	8190	20100	6500	1790	14900	6840	22500	5750	5580	5940	5770	5480	12400	11600	6380	6070	7380	3840	2500	9820	8660	9730	3010	5420	11100	17500	5080	11400	13000	4080	5840	8590	5200	9640	18600	5630	6910	4480	7140	4860	5020	3590	2870	8500	10100	27300	7500
ADAM9	503.5	330	725	804.5	1217.5	135.4	1153	834	787.5	575.5	541	605.5	662.5	524	1143	731	941	624	995.5	249	376	1064.5	463.5	525	505	868.5	693.5	709.5	539	857.5	870	545	776.5	1003	523.5	1445	1109.5	888	560.5	1216.5	982	370	520.5	450	375	621.5	728.5	1520	566.5
ADAMDEC1	3900	514	4470	2650	2400	341	3890	1040	2810	468	1430	1540	1030	2620	3580	8200	1220	2570	1050	185	259	1130	1840	2360	244	597	1160	2180	2390	1840	1190	979	543	235	1500	2740	3880	2340	3200	510	3530	76.1	2410	533	894	4190	5110	919	833
ADAMTS1	266	238.5	470.5	1000	906	239.5	769.5	822.5	1700	630	1490	303.5	365	1460	1036.5	439.5	451.5	446.5	782.5	157	533	1945	100.65	679	580.5	883	721	635.5	226.5	2840	281	246	217	179.5	322	586	6605	640	701.5	376.5	394	654.5	613.5	767	724	1615	590	383.5	259
ADAMTS10	2758	3103.5	5322.5	6745.5	5626	4073	5151	7617	4767	4834	5029	1495	5076.5	3774.5	2000	4933	417.45	4775.5	5992.5	518.5	4191.5	5271.5	3105	4494.5	4906	6647	5904.5	4435.5	5932.5	4640.5	1603	2045	5178	4572	5097.5	11363.5	2616	4557.5	4795	7322	8704.5	3941	3957	2065.5	3362.5	3695	4572	4814.5	2687
ADAMTS12	93.2	31.7	76.25	88.25	44.655	22.125	97.6	26.35	40.68	68.35	41.73	43.4	59.95	52.25	97.9	67.5	52.515	19.945	79.95	28.65	36.9	26.545	34	47.35	26.05	58.6	38.35	63.2	24.875	46.25	54.45	11.475	15.645	50.15	37.565	127.65	53.495	51.35	37.56	37.735	70.3	6.675	18.68	26.76	52	32.35	42.4	67.65	65.035
ADAMTS13	638	3957.66666666667	1196.33333333333	2483.33333333333	2400.66666666667	1204	2447	2401	4876.33333333333	5840.66666666667	2485	1502	1716	1825.66666666667	2929	2717.33333333333	1563	1998.33333333333	1863.33333333333	3368.66666666667	2268	4321	4211.66666666667	2183.33333333333	2924.66666666667	3856.33333333333	4365.33333333333	2979.33333333333	1811.66666666667	2421.33333333333	3387	2511.66666666667	2151.66666666667	1877	1440.66666666667	2421	1291.33333333333	1654.66666666667	2652.33333333333	3225.33333333333	3873	2976.33333333333	1570.66666666667	1781.66666666667	1156.66666666667	1760.66666666667	1285.33333333333	3713	4600.33333333333
ADAMTS14	488.05	139.5	335.5	354.5	308.5	92.2	282.5	272.5	145	233	190.5	466.5	220	178.95	315	271	1175	191.5	200.5	126.5	177.6	203.25	190.5	239	266	370.5	78.9	289	235	230.5	238.5	108.3	82.3	130	104.9	516.5	212.5	208	148	178.5	382	111.5	161	137.5	101.95	207.5	199.5	137	114
ADAMTS15	41.4	94.6	144	154	48	7.24	93.6	53	60.2	25.8	13.1	91.1	105	35.7	37.9	120	32.4	26.3	19.1	31.4	20.7	33.2	94.6	123	8.62	126	48.4	100	37.3	38	39.7	30.6	23.8	19	37.3	93.3	24.2	82	49.8	61.8	81.9	39.7	29	19.2	42.8	46.8	19.6	10.8	7.15
ADAMTS16	10.31	42.7	44.65	106.05	57.8	79	30.6	133.5	25.05	209	111.9	56.4	161	91.55	170.5	129.3	15.65	65.2	190	18.05	45.25	102.3	36.8	19.36	182.5	398.8	103.15	57.3	53.05	74.3	167	30.85	15.2	52.75	34.45	143.5	88.25	66.65	22.635	70.15	181	91.45	10.715	219	51.75	75.75	84.85	354.5	59.85
ADAMTS17	86.15	128	232	232.5	81.45	75.45	174.5	161	94.05	157.5	69.15	155	156.75	59.35	218.5	210.5	74.95	94.5	171.5	373	84.9	53.8	143.5	160.5	119.4	227	83.5	197	54.75	83.45	226	79.9	47.1	67.55	64.05	171.5	80.55	141.5	55.65	102.8	157.85	76.85	39.65	38.9	54.8	75.3	94.15	133.5	87.95
ADAMTS18	23.8	112	70.8	194	21.2	54.5	157	50.4	40.6	57.3	28.1	155	139	26.1	205	169	52.1	45.7	153	34.8	31.7	12.4	124	129	101	239	14.1	161	13	40.2	130	43.4	4.63	42.6	34.4	99.7	32	165	36.9	36.2	81.9	49.4	24.2	14.8	7.07	10.5	34.6	68.4	50.2
ADAMTS19	20.2	119	255	241	57.6	25.3	127	39.4	35.6	39	72.7	97.2	71.6	116	69.1	169	103	35.5	44.2	50.2	216	23.9	118	233	50.3	211	38.7	119	27.2	179	67	13.9	30.1	8.44	48	171	41.6	63.5	35	45.7	65.3	88.8	22.8	243	32.6	33	16	2200	41.6
ADAMTS2	206.466666666667	345	406.666666666667	675.333333333333	304	255.533333333333	417.333333333333	776.666666666667	382.666666666667	1096.33333333333	363.133333333333	414	1226	340	1014	651.333333333333	579	554.133333333333	605	371	464	330.333333333333	411	256	359.166666666667	616	593	339.333333333333	248.666666666667	349.333333333333	552.333333333333	375.666666666667	109.866666666667	550.333333333333	446	1269.33333333333	465	890	486.333333333333	560.333333333333	1059.33333333333	298.566666666667	296.666666666667	126.966666666667	215.333333333333	376.666666666667	388.333333333333	629.333333333333	397.333333333333
ADAMTS20	3.565	8.405	17.83	15.375	9.025	11.73	15.375	6.24	4.92	8.295	3.04	11.64	8.675	4.725	18.075	24.465	9.685	5.045	18.85	3.795	16.93	4.36	22.93	13.185	54.725	19.5	5.6	14.68	4.845	11.895	5.95	3	7.2	3.505	3.295	8.05	6.415	18.45	7.84	5.87	3.63	52.47	24.25	5.085	6.025	5.145	2.765	18.32	5.755
ADAMTS3	60.85	22.05	64.55	183.15	61.15	44.9	69.1	52.05	104.45	119	58.95	118.25	77.25	234.8	99.55	98.75	28.4	22.715	142.8	25.7	203.9	58.5	79.4	34.05	521	107.05	151.5	81.8	42.595	45.8	139.35	118.2	16.85	13.85	18.25	115.25	132.75	70.15	34.95	29.7	48.8	1119	56.055	138.65	57.4	64.25	48.15	358.35	79.45
ADAMTS4	401.8	1399	815	1735	2320.5	550	2851	1277.95	2924.65	592.5	1445.6	3316	1250	1880.95	5239.5	1141	3248.2	1468.2	1363.5	1306.95	1612.35	2876	831	3215.5	1544	4177	747.1	753	1290.5	6525	1755	1594.55	543.3	2328.5	1528.45	2196.9	23545	2073	2167.5	1938.85	3330	194.85	1376.75	2944.95	459.6	6500	1375.6	595.5	420.75
ADAMTS5	1330	542	985	1470	962	1120	900	1060	905	4010	993	1840	1710	2960	5740	772	828	1040	1420	624	1390	2180	780	891	866	2930	2510	767	840	1290	1580	1150	278	381	265	1810	2250	1070	631	1460	1620	888	528	6740	821	1320	1080	416	454
ADAMTS6	78.75	39.45	151.45	87.5	100.55	2.935	76.95	21.25	49.8	51.7	28.55	46.75	52.85	25.25	42.425	87.85	105.9	19.15	51.55	16.05	36.15	40.35	53.6	47.55	27.55	36	31.9	64.45	22.35	87.55	73.55	47.55	12.35	14.37	76.55	79.9	52.7	42.75	42.85	40.45	38.35	17.5	9.415	85.8	13.345	40.75	44.8	21.95	30.5
ADAMTS7	10424.8333333333	4160.66666666667	8039.33333333333	7544.33333333333	11275.0666666667	4296.96666666667	7124.33333333333	5793.5	6237.26666666667	6695.06666666667	4172.46666666667	7166.33333333333	5361	4973.23333333333	4457.66666666667	6535.33333333333	4329.83333333333	5021.63333333333	9306.33333333333	7169.8	5280.16666666667	5179.86666666667	3556.66666666667	5655.66666666667	5477	7327	5713.66666666667	3821	5279.2	3211.53333333333	6296	5241.7	2548.46666666667	2335.66666666667	4935.86666666667	7435.9	4630.23333333333	2809.33333333333	2102.76666666667	7740.83333333333	9496.03333333333	2510.63333333333	3380.6	1514.43333333333	1919.16666666667	7094.73333333333	4486.8	5721.93333333333	2218.96666666667
ADAMTS8	66.1	163	258	211	60.3	568	189	436	79.8	65.8	189	702	136	241	468	64.2	261	35.1	263	22.2	110	20.4	75.4	40.4	141	65.2	130	183	278	35.5	65.5	56.6	5.01	74.8	58.7	1230	174	65	344	287	179	37.4	93.1	122	213	215	36.6	82	400
ADAMTS9	486.9	423.9	816	818.5	887.9	944.5	1149.45	487.65	420.55	1504	400.75	3859	2797	2096.5	2150.5	946.95	992	416.05	2575	286.25	518.95	1120	991.5	798.95	599.5	2082	838.6	553.9	1838.5	1153.25	1117.5	1535.5	122.64	275.2	256.85	1943	3667	600.5	685	743.7	1087	1364.45	750.4	1009.85	209.1	1925	498.4	330.2	414.15
ADAMTSL1	172.32	143.733333333333	230.286666666667	264.433333333333	116.393333333333	77.1933333333333	145.933333333333	418.096666666667	124.35	127.923333333333	96.6266666666667	138.066666666667	176.2	105.463333333333	373.283333333333	261.1	134.026666666667	84.5066666666667	151.5	130.93	81.7833333333333	104.663333333333	143.4	130.766666666667	406.166666666667	210.8	129.266666666667	158.533333333333	155.493333333333	111.893333333333	169.92	93.3333333333333	145.986666666667	132.043333333333	121.353333333333	264.666666666667	126.926666666667	227.3	127.963333333333	124.133333333333	148.466666666667	117	93.8333333333333	92.0966666666666	92.0366666666667	168.573333333333	117.256666666667	122.633333333333	95.7433333333333
ADAMTSL2	608	849	1280	1840	699	380	891	847	1210	4520	1100	1020	1250	1480	986	644	1120	621	1100	844	1140	965	417	470	397	942	2120	1100	1150	578	1240	936	326	394	724	1600	434	591	659	1170	1440	628	398	349	1100	955	491	475	831
ADAMTSL3	356.8	139.2	1113.66666666667	1058	364.033333333333	180.133333333333	299	284.133333333333	288.8	2423.33333333333	339.7	418.566666666667	434.733333333333	1333.66666666667	783	306.166666666667	187.566666666667	315.1	929.333333333333	217.2	206.966666666667	103.133333333333	154.833333333333	355.4	325.866666666667	464.333333333333	466	571	299.066666666667	370	436.866666666667	168.366666666667	62.9566666666667	104.333333333333	140.866666666667	856	515.5	277.4	133.3	227.666666666667	414.7	96.7	142.833333333333	241.8	328.166666666667	432.466666666667	440.7	360.766666666667	323.433333333333
ADAMTSL4	951.425	835.6975	1705.175	1555.25	568.0475	330.23	817.1	1311.675	939.445	797	350.7	834.475	1257.875	538.35	1221.175	1781.3	524.7	642.2175	1095.5	684.255	242.1625	488.35	824.0675	807.5125	546.7075	771.1075	858.475	691.775	733.8375	545.25	913.325	520.935	692.45	598.3175	606.0525	1803.225	616.05	990.5	576.65	604.54	775.175	551.02	742.795	274.8475	627.175	870.1675	600.775	953.475	271.1
ADAMTSL5	245.333333333333	464.666666666667	727	694	179.633333333333	234.833333333333	423	494	239	321.333333333333	159.9	392.666666666667	499.333333333333	200	867.666666666667	452.333333333333	229.9	244.4	454	325	152.9	321.9	482.666666666667	387	462.666666666667	347	288.333333333333	491.333333333333	247.766666666667	185.6	412.333333333333	196.833333333333	250.266666666667	192.633333333333	185	412.3	305	348.333333333333	184	322	417.333333333333	151.766666666667	132.3	113.233333333333	239.966666666667	289.033333333333	261.2	359.333333333333	284.766666666667
ADAR	9642.5	7250.5	11204	9853.5	12980.5	6643	9071.5	8389	9715	11341	11553	9614	8009	8546	10724	13528.5	8724.5	8807	7002.5	11034	3880.5	10333	7011.5	7677	6719	14874	8897.5	9765.5	13288	10861.5	9350.5	11149	6210	5488.5	6983	12925	9506	10822.5	10974.5	15072	13456.5	6268.5	8342.5	8010.5	6455.5	11092	9400.5	12987.5	4918
ADARB1	2278.25	591.0225	2575.725	2303.325	1852.3275	480.055	3239.2	2222.6425	1663.5475	1284.6	1326.9025	1642.625	1141.5275	2663.4775	2410.125	3501.775	1258.05	795.875	1609.825	727.7075	546.45	1080.9925	494.165	1088.4175	683.15	2079.65	1775.755	1729.25	1960	2268.9425	1221.25	790.85	1718.97	937.7475	653.195	5800.675	2249.3	1365.0125	1887.66	1673.2375	1937.3725	391.375	3057.8	1449.55	2234.6575	3043.195	1938.1	2855.25	1545.55
ADARB2	395	153	465	328	237	182	348	168	379	208	93.4	211	249	108	1140	388	153	200	229	189	121	165	443	152	250	386	90.1	316	32.2	78.1	785	185	83.1	127	130	318	130	142	54.9	145	252	110	95.7	90.2	51.7	76.1	146	487	168
ADAT1	935.5	793	810	961.5	780.5	630	717.5	976.5	926	531.5	736	910	777	749.5	774	925	1621.5	647.5	798	936.5	376.5	915	1207.5	1377	1025.5	655	781.5	710	954	820	901.5	838.5	509.5	753	457.5	1503	808.5	1060	1156.5	1570	1690	763	980	768.5	562	894.5	604.5	2975	912
ADC	490.5	894.5	1288.5	2050.5	1820.5	354.75	1499	923	1983	1365.5	1565	469	884.5	1071	1150	1448.5	585	1005	1172.5	1159.5	571	1221	756.5	1371	237	963.5	965.5	1243.5	1196.5	842.5	1693.5	1173.5	465.05	584	746	1767.5	1133.5	1010.5	1366	1607.5	1056	157.55	370.1	596	382	1139.5	1123	1651.5	852
ADCK1	262	623	254	653	277	331	342	511	276	286	328	386	841	300	705	268	452	180	329	219	168	228	179	223	309	338	325	356	259	241	525	428	126	158	294	595	277	219	450	488	586	144	222	286	173	297	187	361	159
ADCK2	1415	1635.33333333333	1620.33333333333	2453.33333333333	2980	1374.66666666667	2770	2473.33333333333	3800	1642	2643.33333333333	1441.66666666667	1571.66666666667	2852	1982.66666666667	3823.33333333333	1538.66666666667	2446.33333333333	1217.33333333333	1403.66666666667	639.666666666667	2037.66666666667	2891	2216.66666666667	1566	2731	1680.66666666667	1497.66666666667	2830	835.333333333333	2049.66666666667	1285.33333333333	1901	1111	2004.33333333333	3080	1847	2612	2089.66666666667	4496.66666666667	5126.66666666667	901.666666666667	1392.66666666667	1015.33333333333	1004	1689.66666666667	1781	3863.33333333333	1272.33333333333
ADCK4	152.8	153.8	185.5	202.55	132	150.6	136.25	198.7	153.05	203.6	157.35	184.55	188.45	129	140.65	178.5	129.75	126.85	232	145	75.1	217.7	198.1	127	182.7	149.45	135.55	175.8	218.9	112.7	232.95	134.8	116.9	97.65	96.3	328.5	130.95	238.7	192.3	213.4	295.45	111.95	94.65	86.4	133.75	144.95	97.65	255.1	116.7
ADCK5	1780	1090	1440	1060	1900	1030	2740	1730	2440	1400	1420	867	1730	1660	1970	2080	1100	1630	1270	1580	468	1220	894	1100	848	946	1310	1240	1690	890	1170	886	1430	1020	1570	2620	1740	1770	1340	2820	2290	847	1450	1160	689	1500	1320	1490	1910
ADCY1	547.233333333333	3655	6553.33333333333	2882.33333333333	14481	1076.83333333333	7450.66666666667	9399.33333333333	7582.66666666667	6161.33333333333	12217.3333333333	3612.66666666667	4413.66666666667	2756.3	1232.3	11315.6666666667	3465.03333333333	10297.6666666667	5974.33333333333	1617.73333333333	1010.56666666667	5273.66666666667	4724	2026.33333333333	1730.76666666667	4780.66666666667	4325	1495	10141	2990.13333333333	5278	4872.13333333333	9257.33333333333	5711	12164	15071	4234.96666666667	10759.6666666667	7956.33333333333	17870.6666666667	24369	869	7408.9	933.066666666667	4054.16666666667	10110.6666666667	6428.43333333333	23645.3333333333	1636.76666666667
ADCY2	29.695	61.265	874.5	370.1	74.14	16.06	500	81.255	439.37	17.35	9.48	1275.6	131.6	260.29	28.55	228.4	522	22.82	273	158.58	58.15	27.195	68.55	1069.425	44.75	49.165	27.855	130.6	1066.1	31.05	62	251.57	68.985	52.08	55.66	305.55	396.97	211.85	104.245	231.7	58.3	52.08	176.685	11.685	23.76	132.425	53.285	5487	441.69
ADCY4	5190	477	5240	5160	2760	890	3650	977	2090	3190	1980	3770	1710	3750	6040	3680	1230	1220	1150	1560	3060	1860	775	3440	1130	1630	1970	3690	2140	2730	3230	1700	550	722	1520	5320	4330	1670	1770	1810	2150	120	2000	4080	1280	3570	2240	2630	2020
ADCY5	54.74	154.3	155.35	253	293.1	212.5	141.5	141.05	177.95	225.65	247.7	100.75	168.5	153.45	157.15	230.5	31.9	146.05	172.6	72.5	192.45	291.35	127.3	74	172.35	244.35	157.5	145.35	141.15	79.35	153.65	116.85	60.5	77.95	88.9	168.5	165.65	161.3	67.15	310	435.5	75.8	106.4	50.295	86.9	99.75	113.4	249.5	90.5
ADCY6	921	1410	2990	2720	4060	2790	2690	3790	2340	2840	3670	2430	1960	2000	1990	2730	1310	1880	5910	1310	1150	4550	1740	757	2300	1730	2700	1710	2330	1800	2940	3620	1370	1280	1550	3590	3370	2550	2510	3770	3990	2370	3280	1200	1900	3100	1710	4600	1330
ADCY7	2983.5	926.5	1459	2266	1527	341	1563	1163	1283.5	948.5	858	1977	1058.5	1284	1340	2335.5	2306	674	968.5	260	645.5	428	973.5	868	1442	1339	1046.5	1802.5	1725.5	547.5	1259.5	854	671.5	474	577	1600.5	1051.5	1285	1304.5	1195.5	1052.5	1102.5	649	812.5	634.5	1257	1458.5	1760.5	1278.5
ADCY8	21.4	48.8	137	118	7.89	1650	16.2	101	3.57	25	30	59.6	111	4.7	1490	9.74	5.36	5.49	129	3.5	4.29	4.74	13.5	4.57	88.6	82.6	629	194	4.81	3.32	41.1	3.18	4.23	3.95	2.63	39.6	10.9	75.7	70.3	185	20.4	17.6	12.2	612	46.4	10.6	5.7	1290	4.45
ADCY9	324.6	1124.9	1769.4	1187.3	1330.75	1337.1	2543	1539.1	2053.9	1702.25	1447.5	1606.6	1662.75	1683	2612.5	2449.35	1577	1215.2	1854.85	1259.65	498.9	889.1	926.35	893.15	1522	2376.8	1823.4	1118.45	1952.55	1198.25	1206	629.8	1700.05	1170.85	767.7	3750	2209.25	2016.5	1983.85	2289.55	2565.5	939.85	1764.75	1534.2	1558.55	1297.9	991.55	1972.05	1690.55
ADCYAP1	271.5	2430	1590	264	1190	1115	244.5	1100	27.55	526.5	3375	78.1	479.5	1660	157	4530	2055	527	1790	48	534.5	27.75	7075	111.2	194.5	124.4	596	1350	1820	28.95	140.4	50.25	371	57.25	52.2	227	2360	5025	1850	705.5	548	614	2055	2280	3235	4390	138	6180	1775
ADCYAP1R1	167	511	632	1040	284	447	283	636	339	590	293	521	982	289	1120	577	270	448	780	394	224	311	370	229	1020	1280	199	271	208	278	850	253	194	274	331	553	365	564	272	487	974	328	195	178	247	245	288	887	284
ADD1	8258.2	3020.8	8708.2	7798.6	9151.2	6586.2	10643.4	5759.8	11717.2	8444.2	9205.8	6398.6	5848.2	9727.6	11780.6	9980.4	8393.8	7421.4	6719.4	7434.6	3684	9535.4	5966.6	4516.2	5477.8	7413	7493.8	8752.4	8282.8	6452.6	8614	7613.2	6144.2	6090.4	4619.8	14230	8699.2	8294.8	8459.8	11845.8	13010	5576	8040.2	7551.2	6864	8745.6	6369.2	13595.8	7332.8
ADD2	315.666666666667	601.666666666667	1064	613.333333333333	588	982.333333333333	1726.66666666667	778.333333333333	666	342	861	554	802	555.333333333333	1338	1002.66666666667	739	791.666666666667	660.333333333333	930.333333333333	249.333333333333	897.666666666667	814.333333333333	1161.66666666667	1494	759.666666666667	635.666666666667	1290	637.333333333333	533.333333333333	1420.66666666667	629.666666666667	602.333333333333	760.666666666667	380.666666666667	1350	522.333333333333	1012.66666666667	522.333333333333	1466.66666666667	1853.33333333333	705.666666666667	790.666666666667	543.666666666667	516.666666666667	654	628	709	673
ADD3	16950	4335	12250	15300	7900	2730	18100	10420	19150	11200	7960	6295	7980	12150	13900	11800	6120	8020	7610	2172.5	3500	12550	7570	6385	3225	5670	14550	7370	16000	8210	11050	9190	16850	9845	4240	11165	14550	8790	8355	13300	8965	23100	12500	12700	8925	8535	9300	13350	9105
ADFP	2070	767	1790	2200	3180	569	5340	1140	1610	4890	1140	2580	1120	1350	3450	2480	4190	1350	1240	552	2500	2950	1540	1430	1950	1800	3590	1290	1350	1220	2470	396	965	1250	1230	1890	2490	1390	2120	1280	2110	1310	923	1210	944	2500	1780	1530	1440
ADH1A	872	71.85	1220	1635	166.5	177.5	76.05	636	636	63400	469.5	198	1820	199	216.5	1011	37.4	234.5	1630	130.5	267.5	203.5	111.4	781.5	59.85	72.25	6565	334.5	148	662.5	464	163	169.5	98.8	78.5	4145	333	129	55.6	195.5	398	30.9	101	30.9	1025.5	60.6	291	635	485
ADH1C	1470	219	2800	2850	386	347	298	1140	1450	49400	976	429	2940	539	556	2320	123	571	2790	307	660	420	324	1660	163	333	9660	669	318	1570	920	346	456	137	287	7690	783	437	240	503	773	76.7	327	93.3	1810	268	662	1250	764
ADH4	32.9	20	48.5	120	10.2	62.5	20.5	78.1	12.4	32000	36.8	31.1	576	19.2	170	114	17.2	52.8	129	13.4	26.7	12.1	40.4	26.9	114	180	2140	55	38.5	16	109	32.9	15.9	42.8	14.1	96.7	44.1	56	10.4	26.1	104	42.5	10.4	10.7	22.2	27.4	43.5	80.4	40.7
ADH5	2913.33333333333	2330	4290	3580	4106.66666666667	2700	5530	4686.66666666667	4550	4533.33333333333	3333.33333333333	2973.33333333333	4806.66666666667	3883.33333333333	3333.33333333333	3710	6653.33333333333	2813.33333333333	5930	2090	1813.33333333333	5680	2413.33333333333	2493.33333333333	4290	4866.66666666667	4936.66666666667	3213.33333333333	5190	2713.33333333333	3696.66666666667	4270	2626.66666666667	2046.66666666667	1720	8576.66666666667	3370	3873.33333333333	3840	5556.66666666667	5090	3490	3256.66666666667	3580	3280	4120	2656.66666666667	11860	3780
ADH6	3.36	14.21	14.38	16.53	7.61	16.89	8.89	18.98	5.585	1201	8.375	19.88	90.175	4.68	54.925	21.195	5.325	12.16	36.145	4.955	6.68	4.66	16.865	8.985	42.62	57.715	136	8.105	4.705	3.285	41	16.53	4.2	6.905	11.095	12.015	7.69	34.855	7.14	18.51	21.815	6.94	6.765	2.675	5.945	5.025	8.715	15.44	4.8
ADH7	5.11	3.27	5.86	5.43	6.4	3.25	5.18	9.74	3.46	4.23	8.12	3.15	7.61	4.45	6.85	9.42	4.88	4.88	4.32	35.4	2.62	57.7	2.78	4.57	7.5	8.43	4.72	3.25	4.33	10.6	6.12	4.74	3.84	2.83	7.4	97.3	6.12	74.6	2.54	5.81	3.74	3.76	6.4	2.5	83.1	4.77	1.48	8.25	3.74
ADHFE1	966	426	1040	1250	365	130	534	363	386	1810	252	348	594	328	500	863	250	183	585	175	126	396	404	683	213	526	426	720	165	329	578	348	378	185	300	678	264	231	189	901	444	130	155	210	169	155	333	1160	476
ADI1	3223.33333333333	975.666666666667	2118	2050	1607.66666666667	1536.66666666667	2310	2010.66666666667	2363.33333333333	7896.66666666667	2046.66666666667	1290.33333333333	3213	1783.33333333333	2485.33333333333	1489	2726.66666666667	1733.33333333333	1933.33333333333	957.333333333333	949.666666666667	2090	1317	3273.33333333333	2293.33333333333	2856.66666666667	2483.33333333333	2330	860.666666666667	3152	2160	1486	1108.33333333333	1182.33333333333	1151	2903.33333333333	1756.66666666667	1287	1234.33333333333	2680	3346.66666666667	1198.66666666667	1030	2399.33333333333	2233.33333333333	1353.66666666667	1409	2646.66666666667	1330
ADIG	14.4	49.3	93.8	90.7	6.1	1.98	57	10.9	14.4	13.3	7.78	46.7	46.2	10.1	42.4	64.7	4.61	4.76	77.4	11.6	4.52	8.03	42.2	75.2	31	65.1	10.2	49.8	5.81	10.3	17.2	2.98	11.1	2.95	17.1	11.5	44.2	74.6	22.8	24.6	20.5	7.57	151	5.83	10	8.04	7.03	9.4	13
ADIPOQ	277.15	786.5	489	621.5	301.75	140	575.5	291.05	224.8	398	177.8	769.5	500.5	198.35	1044	747	746.25	242.5	503.5	197.7	300.35	557.5	1046	510	738.5	472.5	212	494	212.45	216.15	464	253.1	264.4	287.45	188.45	652	391.15	421	217.2	258.75	215	290.55	173.95	132.55	248.95	258.9	328.5	186.8	187.45
ADIPOR1	2810	2580	3380	3380	5020	1970	3620	3760	5010	3820	5080	2610	2820	3010	3550	4890	3730	4880	4830	2450	1630	4490	2370	3550	2340	4120	3050	2410	3640	2730	4310	5560	3060	2420	2100	5090	4340	4270	4070	7390	7390	3280	3430	2710	2940	3770	2650	7610	3540
ADIPOR2	2398	2171	3383.5	2734.5	2610.5	2277.5	2870	2085	2542.5	4012.5	2887	2289	2341	2048	3834	3860	4537	1958	4162	2086	1169.5	3669.5	2283	2685	1860	2955.5	2837.5	2095.5	2558	1753.5	3371	2990	1720	1160.5	1260.5	4242.5	2920	3346	3375	3305.5	2791.5	1856	3176	2406	3159.5	3240	1777.5	3582.5	2725.5
ADK	3570	1210	2920	2600	2390	1000	4430	2410	3360	4390	2150	2390	3340	4350	2490	6020	5000	2770	2940	1270	1420	3270	3060	4040	2410	3900	2800	2080	3960	2680	2450	2440	3160	2540	1350	6800	3990	3980	3160	4840	3290	4550	3010	4170	3110	2220	2590	5200	2610
ADM	4750	7880	8800	14100	5360	11300	23700	4070	7440	13600	8250	22800	3690	13000	66100	7610	15600	11400	4950	6160	3610	12600	3250	11500	67800	36300	19900	12700	2890	13700	26900	43200	15600	10100	11300	13500	15300	3870	3540	8000	22600	9780	9220	26800	14300	9470	3190	45300	6690
ADM2	52.9	78	102	148	19	13.7	89.7	7.52	26	33.4	13.8	69.6	40.7	12.7	52.3	115	46.5	18	29.9	24.9	12.1	23	84.7	93.6	45.4	81.4	25.4	111	15.1	19.2	39.8	5.5	5.36	11	17.6	59.6	21.2	90.1	27.2	25	15.8	30.9	9.1	8.64	12.1	7.54	11.8	11.5	5.81
ADNP	8660	13005	16355	14200	14905	13850	19150	15135	18900	15350	14200	12385	15100	11780	14385	20900	19150	18200	15355	11350	7325	16275	12295	11680	15215	21750	15940	10775	21900	12830	12695	13290	13800	11100	11100	24150	14800	19600	15345	20170	17770	17150	18550	16700	13755	15535	11120	25550	9160
ADNP2	985	1170	1660	1520	1320	1550	1890	1740	1980	1910	1470	1460	1770	1180	2290	2130	3730	1900	2980	1270	1160	3210	3160	1380	3000	4160	1470	1430	2340	1550	2160	1430	1440	1460	1390	2020	1430	1830	1710	3400	2760	2200	1360	2800	1280	1420	1540	2090	1920
ADORA1	65.8	159	111	246	100	36.2	151	86.5	61.1	152	79.3	155	178	97.4	38.1	101	75.9	88.2	233	251	154	81.2	115	155	172	121	140	229	42.1	88.9	113	73.4	29.8	82.2	60.4	136	81.1	184	65.9	65.3	92.2	101	35.7	46	63.4	63.1	44.7	99.4	136
ADORA2A	1895	1026.5	1594.5	1329.5	419	857.5	1294	2310	817.5	1188	1100.5	5740	1570.5	999	1575	1373.5	501.5	979	1800	1018.5	686.5	3180	774	815	1600	1439	1389.5	950	1105.5	512	1295.5	1586	1038	926.5	583.5	2615	1471.5	1710.5	1177.5	2650	2570	893.5	934.5	345.5	1347.5	2180	898.5	1175	4805
ADORA2B	190	185	320	191	187	137	416	106	140	109	99.3	163	293	113	321	257	327	106	190	65	268	275	7240	1050	365	355	158	179	115	188	156	129	48.2	80.7	53.7	222	190	186	150	385	200	293	111	238	78.8	204	119	142	1150
ADORA3	89.45	98.2	319.5	292.5	330.5	47.05	172	149.3	154	188.5	165	106.45	160	87.05	86.8	327	129.5	52.55	141	146.65	35.6	172	106.65	108.55	78.35	107	120.5	165	87.9	135	344	45	35.9	38.045	69.65	245	68.55	197	85.05	225	227	41.5	43.3	53.6	279.5	215	147	102.5	21.35
ADPGK	6280	1190	3200	3510	2140	1390	2970	2370	1670	2180	2380	2590	2220	2200	3190	3880	3650	1330	2060	1350	1060	3050	1980	2380	2830	2000	2290	2520	3090	1420	3050	2610	1580	1300	1270	5320	2820	2910	2030	3220	3880	1680	2440	2130	1620	2540	2220	4000	2530
ADPRH	113	23.9	45.7	94	36.5	36.2	31.5	45.7	23.1	72.3	47.5	66.9	64.4	57.5	41.8	43.7	38.6	51.2	82.9	23.4	29.6	27.6	34.9	45.6	54.8	36.2	39.2	93.8	30.9	45.2	94.5	39	21.6	30.5	31.2	66.5	72.2	125	29.5	31.8	84.1	14.5	26.7	27	40	49.7	62.6	48.5	34.2
ADPRHL1	203.5	494	1504	955.5	1456.35	407	2425.5	1266.5	2936.5	1550.5	937	273	531	948.9	1801.5	2944.5	1037	1014.7	881	197.6	417.95	1417.5	783	555.95	580.5	422.5	1079.35	1544.5	3029	1134.3	1011	466.35	1940	966	942.15	2213.5	718.55	2448.5	1310	1407	2849.5	680.15	2533.5	1105.5	1313	1881.5	1208.5	1028	1376.5
ADPRHL2	2110	1050	1820	1520	1860	1180	2120	1780	2470	1830	2220	1000	1420	1450	2560	2320	2720	1770	1680	2120	625	2780	1430	2110	988	1290	1610	1190	1760	854	2210	1690	1060	846	1370	2750	1490	1900	2300	3280	3730	773	1460	1120	1550	1730	1310	3420	1910
ADRA1A	11.1	41	16.4	17.4	12.3	57.5	21.4	36.5	13.6	95.9	22.9	48.3	52.3	9.61	66.5	10.7	11.7	27.7	91.1	9.09	24.7	4.54	39	17	69.5	64.8	14.1	17.1	5.56	6.39	70.1	23.8	8.14	21.7	21.9	12.3	28.5	50.5	22	21.3	46.9	15.9	10.8	5.91	5.86	11.8	23.8	33.3	27
ADRA1B	895.8	569	1275	650.5	1781.5	203.5	1022	436.85	475.05	1751	427.2	523	843	774.6	2640	1988	494.7	404.7	1379	424	366.8	1175.85	354.5	500	534.5	782.5	2245.5	795.5	278.6	677.5	521.5	197.7	154.85	209.4	780.2	578.25	1429	1392.5	599.65	1340.5	1143.5	61.95	307.25	530.45	744.9	625.9	564.75	818.4	424.05
ADRA1D	836	1630	2560	3020	809	337	2360	1230	799	743	297	1690	2290	785	2340	2630	785	687	2290	976	536	737	1800	1930	1840	2920	1040	2020	796	578	1330	597	695	233	792	1470	870	1310	1060	1100	1670	700	446	385	491	718	366	363	403
ADRA2A	2670	402	2180	3990	815	167	767	411	268	1100	1390	1460	1520	1190	2770	735	1030	735	755	439	438	438	220	1770	437	523	1110	923	1990	455	1020	915	420	112	302	813	1030	881	1030	1090	426	54.7	334	822	346	802	1250	15000	4090
ADRA2B	36.4	40	113	134	109	46	121	123	75.3	200	111	82.6	119	108	244	138	58.3	51.8	145	42.8	33.7	44	33.8	66.9	109	149	272	45	79.6	57	119	98.8	18.4	55.5	35.1	105	81.2	185	43.4	118	140	18.9	53.1	16.7	41	85	39.2	60	79.3
ADRA2C	770	1050	1820	2420	757	923	5770	1250	899	5620	1230	1730	4460	4890	5980	576	4430	301	2940	8280	7770	234	292	1350	2890	4220	4550	1700	2310	12700	936	1780	874	1050	180	2750	3470	600	937	1890	845	222	985	5170	651	2810	574	15000	8790
ADRB1	20.6	5.37	5.86	17.1	7.57	6.6	8.64	22.7	4.98	5.74	13	5.4	8.93	16.1	6.85	11.9	6.2	6.43	5.99	4.82	9.67	5.24	7.58	9.95	9.58	8.43	7.19	19.9	5.74	8.99	7.47	3.5	8.77	11.9	3.63	9.99	7.29	101	5.06	8.07	5.1	4.46	10.5	3.46	8.15	19.5	2.4	14.2	9.27
ADRB2	1460	727	9150	4490	1990	659	6880	12300	1530	3290	4020	7880	11600	2440	1860	1330	48.7	1550	2360	248	109	84.7	2600	782	262	321	7460	2210	2240	262	1180	6720	2910	749	1260	22200	2730	3930	5290	3050	3500	33.1	3850	249	14800	6990	959	3510	774
ADRB3	52.7	94.8	74	141	87.6	240	87.3	260	153	314	159	221	261	58.3	269	104	81.3	237	322	60.5	177	39.4	188	80.4	226	309	38.8	98.1	77.4	61.9	274	151	31.2	193	55.5	342	170	161	207	210	321	173	88.9	34.2	87.7	63.2	146	301	140
ADRBK1	1101	445.5	886.5	966	317	189.05	810	301.95	350.5	333.5	292.35	527	435.5	377	903	744.5	334	226.05	467.5	281.5	140.5	396.5	488	780	294	662	357.5	669	399.5	255.5	674	262.4	307.5	242.75	255	536.5	472	491	436	491	567.5	262.5	267.5	251	307.5	378.5	318	280.5	276.8
ADRBK2	1293.5	1365	2575	2300	3065	1975	4245	3640	663	2065	2395	1735	2515	1510	1400	4065	526.5	2900	2605	406.5	740.5	1875	970.5	1660	1355	1995	2650	1880	3435	1460	1545	2260	5135	3675	1680	7275	2380	4495	6670	3750	4530	2525	4085	1016	2685	4485	3180	3625	1505
ADRM1	3595	2320	3375	3160	2275	3060	4330	2495	3890	2995	3010	3010	3410	3175	4255	4625	5220	3320	2375	2620	2345	3775	2885	3625	3030	2785	2870	2860	3085	2995	2985	2100	1755	2455	2075	4565	3790	3380	3085	5120	4960	2290	3035	3830	3105	2825	1875	4500	3200
ADSL	4230	2200	3190	3170	3130	5890	5820	3980	3380	3950	2780	3780	5310	3980	3780	7780	9680	4050	3370	2000	2430	3650	3360	6460	5330	5670	3560	2710	4360	3830	3390	4230	4010	2820	1870	11100	5700	4020	4560	5490	4930	6090	5710	4690	6420	4550	4340	14700	10400
ADSS	3094	1954.5	3510	3928	3800	1776.5	3525	2956.5	4046	2653.5	3121	2482	3255	3216.5	2655	4405	4515	3545.5	3060	1270	2362	3200	2142.5	5025	3910	7340	3344.5	2342.5	3881.5	3914	1827	3126.5	4208	2625.5	1725.5	7940	3739.5	4780	4230	5065	4400	3850	4300	3293.5	3300	3900	2734.5	7215	4135
ADSSL1	644	3640	2420	5060	3540	1090	4130	2860	2410	3630	2720	2310	3900	3570	8820	1640	3840	2250	1720	511	515	2700	971	2880	1700	2030	3470	2250	5010	1440	3090	4670	2080	2030	1570	6060	3360	3070	2830	4720	2520	1450	2040	1140	1720	563	1810	6530	2880
AEBP1	5570	3437	9475	22105	18340	2485	10335	4785	9405	12680	11455	7980	7670	13490	12145	11515	8490	7245	8765	5970	10240	10495	4590	6240	3440	6125	12415	12900	3435.5	14595	15610	3345	2433	3838.5	7245	17005	6575	4705	3925	10415	17475	2400.5	2501	6415	8920	6630	10815	4905	6985
AEBP2	1906.5	2086.5	2197.5	2450	2088.5	663	1999	1785	2068.5	2187	1759.5	2277	2125	1776	2795	2516	1545	2057.5	2625	1132	1015	1942	1773.5	1680.5	3040	3900	2113	2327	1809	2039	1955	2618.5	1805.5	1379	1053.5	3055	2416.5	2620	1992	2112.5	1770.5	2373	2442.5	1683	2240	2685	1615.5	3430	1745
AEN	2740	2000	2350	2090	544	1690	2280	986	1990	1570	743	1780	4030	1110	2510	4330	4190	1380	2300	2470	1580	1900	1460	898	3740	2310	1450	2490	428	2030	1700	1800	334	926	686	1610	3210	531	570	1730	3400	2730	617	2230	803	1270	1310	1680	2140
AES	15240	5124.66666666667	21056.6666666667	21203.3333333333	22530	8453.33333333333	23530	17850	24046.6666666667	19623.3333333333	15833.3333333333	14660	14113.3333333333	21606.6666666667	13203.3333333333	20186.6666666667	11763.3333333333	15093.3333333333	18530	10903.3333333333	9719	21016.6666666667	15013.3333333333	14836.6666666667	8837.66666666667	18326.6666666667	15923.3333333333	14880	24533.3333333333	10386.6666666667	16603.3333333333	25723.3333333333	18773.3333333333	18633.3333333333	13332	23203.3333333333	15176.6666666667	23096.6666666667	19280	21753.3333333333	17620	12390	13210	8117.33333333333	16470	13030	13606.6666666667	22610	13446.6666666667
AFAP1	330	370	1920	1110	2150	979	3050	790	2820	1180	2310	1190	677	2080	1290	1540	3560	1920	989	1280	726	1810	585	664	1390	770	1100	705	2080	1330	1100	661	1240	1790	1380	4170	1350	1750	1740	2760	2430	1270	1330	473	1250	2090	1110	1890	1500
AFAP1L1	1020.35	295.75	1126.5	1480.5	1181.1	384.3	2022	572.5	548.3	1195	900.8	1677.5	1052.5	915.35	2885.5	765	822.05	431.3	751.5	414.4	1027.7	696.05	315.95	838.2	518	891	712.2	624.25	1136.75	558.65	884.5	679.65	388.65	445.1	414.5	2277	1606.5	969	740.25	908.8	1031.5	78.25	1049.8	897.05	480.75	1378	703.85	476.6	676.4
AFAP1L2	555	255.25	913	877	966.85	301.05	1075.5	622.15	712.05	619.35	580.75	490.7	452.85	1528.55	866.6	1125.35	470.35	637.3	517.25	196.9	824.35	733.75	310.85	626.95	322.3	651.8	601.25	483.25	802.3	531.65	550.95	302.55	550.6	549.45	733.4	1494	1048.5	728	384.4	879.7	919	203.7	521.05	700.3	429.45	761.35	742.2	663.55	599.9
AFAR3	5070	3210	5970	5600	4710	3950	6540	4750	7100	7340	4730	3410	5500	6560	7270	8020	5620	4690	4310	3710	1550	5320	4350	6650	3410	4670	6030	4120	4520	3160	5210	3250	3690	3590	3120	6800	5630	6390	5640	10000	11700	2290	4480	2750	4560	3890	4030	6890	5020
AFARP1	675	523	804	678	571	396	609	672	655	774	625	479	657	707	923	1120	699	548	513	585	220	682	489	801	514	677	530	520	626	489	545	405	424	333	330	1290	533	618	496	1150	1520	304	455	226	422	412	462	1070	448
AFF1	744.333333333333	429.466666666667	861	656.933333333333	601.4	224.5	724	879.666666666667	492.966666666667	650.8	543.766666666667	506	488.2	480.6	932.666666666667	622.6	503.7	385.666666666667	689.4	254.766666666667	361.466666666667	743.333333333333	487.333333333333	525.333333333333	681.666666666667	359.733333333333	391.766666666667	424.666666666667	341.5	291	618.266666666667	419.6	405.733333333333	276.066666666667	233.966666666667	1759	628.666666666667	609.266666666667	632.733333333333	664.1	774.666666666667	420.633333333333	583.633333333333	641	414.5	580.566666666667	529.166666666667	323.3	486.966666666667
AFF2	175	29.2	416	142	658	48.5	18.4	46.1	10.9	70.4	15.5	353	86.8	27	136	67.4	646	21.1	125	464	36	5.75	198	526	129	133	6.17	34.6	330	8.04	107	183	309	34.9	9.72	46	109	29.4	33.7	25.2	60.1	215	129	12.7	15.6	141	17.8	945	936
AFF3	808	1077.5	2077.5	1891.5	692.5	613.5	1126	855	856.5	1134	493	1052	1594.5	389.5	1377	1420.5	295	753.5	1383	778	363	414	514	1007.5	686	2192.5	641	1291.5	503	763.95	1935.5	879.5	559.5	465.5	702	1641.5	468.5	677	286.5	562.5	898	899	369.5	515.5	672.5	728.5	971.5	938.5	1035.5
AFF4	752.56	756.02	1686.2	1426.4	1333.74	611.3	1473	1300.14	1078.3	1328.5	1163.74	991.88	1095.4	889	1462.4	1861.6	1829.6	971.4	1430.2	684.32	520.62	1001.58	957	912	1009	1375.8	1061.86	783.64	1413.58	988.76	1363.12	1106.74	1345.2	906.8	897.98	2151	1939.6	1652.2	1396.8	1488	1450.2	1038.78	1458.16	811.4	959.6	1809.2	750.04	1768.8	1221.6
AFG3L1	13305	10030	11635	13265	11230	7270	13080	11875	13840	12730	11135	9110	11655	8970	15005	15775	19850	11475	11700	7600	7355	18245	14390	9695	14550	13375	12760	9605	11610	15055	19435	14905	13525	12580	7185	18285	9855	13630	17370	15150	18240	6635	14745	17885	9615	14710	13305	10345	9830
AFG3L2	1265	859.5	1695	1350	994	1019	1990	1265	1365	1805	881	1675	1490	1795	2085	2125	2135	1125	2180	2080	560.5	2275	2715	1555	2240	2800	1125	1265	1975	1073	2485	1320	676.5	857	1037	2975	1600	1970	1400	2695	2380	985	1500	1119	1275	1375	1465	1810	1056.5
AFM	3.34	22.5	42.6	13.7	6.65	6.45	26.8	6.33	3.5	7720	2.91	20.5	153	4.44	22.4	13.7	5.18	5.23	13.1	3.32	2.9	4.26	18.3	13.2	7.89	22.6	645	19.4	4.35	3.08	13.7	3.13	3.97	3.17	2.62	8.48	6.5	43.2	2.62	5.94	3.9	3.82	6.73	2.56	5.71	4.83	1.57	8.91	4.01
AFMID	199	177	339	326	202	391	373	279	511	569	474	537	240	414	480	364	440	360	332	290	232	500	178	745	656	1080	513	254	461	423	612	603	417	165	255	578	169	346	544	708	418	614	158	432	323	264	188	521	197
AFP	4.31	17.3	27	29.9	6.69	21.4	16	8.93	6.04	22.1	7.16	26.4	9.61	5.57	23.4	21	6	6.25	90.7	5.4	3.17	4.89	14.7	16.9	8.87	8.43	8.54	25.8	4.95	8.83	14.6	3.37	5.87	3.4	3.08	10.8	7.7	83.2	3.39	7.68	10.2	4.33	8.82	4.08	7.28	7.47	7.18	11.9	7.51
AFTPH	5823.33333333333	2963.33333333333	5336.66666666667	4923.33333333333	4893.33333333333	2216.66666666667	5493.33333333333	3756.66666666667	5406.66666666667	4920	4956.66666666667	2976.66666666667	4780	2943.33333333333	4733.33333333333	5903.33333333333	4633.33333333333	5750	3293.33333333333	3330	1376.33333333333	4916.66666666667	3193.33333333333	3620	3490	3950	3926.66666666667	3973.33333333333	4953.33333333333	1670.66666666667	3663.33333333333	3790	4513.33333333333	4323.33333333333	3550	6380	4606.66666666667	6450	4123.33333333333	5726.66666666667	5440	2790	4596.66666666667	2313.33333333333	2880	4540	3606.66666666667	7933.33333333333	3140
AGA	2510	362	1190	1440	997	367	956	329	994	1840	738	574	973	923	1860	905	1920	733	569	303	551	587	487	953	635	1520	1070	1370	874	864	1060	795	469	462	352	1470	1120	856	522	906	802	239	582	1010	661	662	822	1610	1530
AGBL2	706	222	470	533	86.7	95.8	318	102	207	502	81.3	226	275	84.3	563	528	759	120	344	59	60.6	101	145	243	205	307	178	350	142	55.3	579	251	102	65.7	72.4	87.3	125	72.5	61	102	160	28.7	73.7	52.2	101	95.7	215	238	380
AGBL3	375.25	457.85	703.5	890	342	298.655	621	520	311	544.5	401.5	461.35	661.7	222.15	733.3	1102	228.3	363.25	673	379.8	204.85	294.5	532.35	501.75	592.15	725.65	242.3	349.85	249.1	166.45	715	237.35	160.95	184.05	279.2	664	301.85	493	410	579	856	175.3	251.45	148.73	272.2	294.5	308	587.65	193.15
AGBL4	38.15	454.5	403.5	387	174.6	77.4	522.5	466	563.5	390	274	151.8	135.15	174.45	335.5	792	68	173.5	334	191.7	16.04	479.5	484.5	169.3	39.175	137.75	325	289	601.5	47.15	689.5	267.35	785	233.95	247.4	314.5	261.5	298.5	626	246.75	229.25	78.25	269.5	33.15	403	456	162	343.5	121.75
AGBL5	572.666666666667	1049	1365	1022.33333333333	1220	1852	2273.66666666667	1656	2485.66666666667	1539.33333333333	1366.33333333333	973.333333333333	3500	1085	1880	1868	1165.33333333333	1753.66666666667	1982.66666666667	1881.66666666667	628	3190	3147	2668.66666666667	2738	1948	1515	1405.66666666667	1746.33333333333	1389.33333333333	1671.33333333333	1131.66666666667	1133.66666666667	1638	911.333333333333	1927.33333333333	1726.66666666667	1470.66666666667	1537	2743.33333333333	2843.33333333333	1687.66666666667	1350.33333333333	1951.66666666667	1372.33333333333	999	1069.66666666667	2165	2649
AGER	3870	1670	3280	3840	2050	1450	3750	2790	4320	2040	1880	1430	2460	1540	2560	5160	898	3000	2710	1500	1630	3840	2590	3160	2400	2780	2500	2030	1630	2710	2720	1670	3550	4920	1870	3150	1810	1860	2770	3070	2960	2450	2370	2570	1000	1570	2410	2860	1500
AGGF1	1063.66666666667	720	1495	1308	1349	337.333333333333	1294.66666666667	1202	1291	1233.66666666667	895	1028	1613	819.666666666667	1148.33333333333	1855.33333333333	974.666666666667	1056	1430.66666666667	744.333333333333	474	857	909.333333333333	1129.66666666667	985.333333333333	1371.33333333333	1090.66666666667	983	1253.66666666667	768.333333333333	1084	2043	1415.66666666667	578.333333333333	802.666666666667	1678.66666666667	1317	1848.66666666667	912.333333333333	1549.66666666667	1440.33333333333	869	1126	843.333333333333	649.666666666667	1290	739.666666666667	3841	1222.66666666667
AGK	384.55	452.05	436.35	590	707.75	385.1	506.65	737.55	479.5	443.5	779.75	506.7	386.45	346.2	434	719.5	823	532.45	618	238.35	319.15	613.87	516.75	637.9	545.25	788	363.8	386	457.65	337.15	516.75	643.45	495.6	275.1	386.95	1073.6	516.85	450.85	562.3	1261.15	1182.1	391.2	335.75	379.16	228.78	388.45	347.9	842.7	377.15
AGL	2860	1130	2830	2200	3890	387	2460	2140	3020	3880	2190	2140	1910	1860	2410	4210	2310	3350	2070	813	1190	2520	1360	1970	2170	5050	2130	1760	3760	1010	1510	2850	2240	1870	2560	3780	2680	3760	2690	5280	3930	2080	2890	1860	1170	2580	1970	9460	1790
AGMAT	804	51.5	181.4	307.5	40.65	78.9	65.4	83.1	83.5	2042.5	39.45	96.85	181	79.35	241	116	159.45	78	129.4	38.6	84.65	38.5	69.3	83.75	95.3	165.5	371.5	104.05	44.9	34.05	172	37.4	49.25	32.95	35.2	115.5	55.05	71.9	51.25	50.35	124	38.55	32.2	39.4	42.6	58.9	161.8	118	155.45
AGPAT1	4070	8800	9220	8820	11600	7340	11600	8580	14500	6820	10000	7370	13200	9380	10500	20700	6630	8330	6380	7770	5880	10100	16400	9070	9120	10400	11400	12100	13000	9200	9380	9290	13800	12000	6890	13900	10600	14600	13000	13000	11700	6090	11600	13700	9590	9230	9030	20800	9960
AGPAT2	237	51.7	139	172	118	35.3	210	83.4	91.9	796	85.1	128	209	308	96	121	281	114	216	169	77.9	79.7	53	102	35.1	64.1	395	177	63.7	117	180	40.9	24.2	69.2	60.1	598	122	176	85	111	209	19.4	38.6	91.3	119	100	99.7	230	421
AGPAT3	1729.33333333333	562.433333333333	748.566666666667	1752	1812	679.933333333333	1338	1241.76666666667	1961.33333333333	2128	1176	818.6	973.166666666667	1625.66666666667	1031	2339.33333333333	1025.13333333333	954.8	1269.23333333333	646.166666666667	802	1775.66666666667	895.933333333333	532.233333333333	1322.66666666667	974.366666666667	1602.66666666667	1401.66666666667	834.133333333333	1583	1419	449.6	577.2	596.933333333333	982.666666666667	3147	1047.66666666667	721	566.533333333333	1895.33333333333	1725.33333333333	1107.76666666667	758.566666666667	1419.46666666667	803.266666666667	581.433333333333	1133.66666666667	3112.86666666667	1034.8
AGPAT4	1105	2515	8260	5690	13335	3305	8375	8905	9805	5710	7930	1810	4785	8400	6350	9865	4805	8425	8240	5935	2745	7255	5325	5020	4170	6030	4085	4855	16750	4105	4340	5920	11790	7660	7825	11675	8080	13190	9500	10145	8545	3775	8585	3650	7285	10075	7895	8210	5070
AGPAT5	2719.5	2172	1984.5	2237	3852	1444.5	4352	2593	3168	2190.5	2166	2137.5	2956.5	2249.5	3901	3993	3525	2932	3795	979	1661.5	4130	3099.5	3215	4175	4910	2585.5	1786	2890.5	2887	2814	2871.5	3069.5	2142.5	2059	4474.5	3247	3163.5	2558.5	5130	3310	4751	3033.5	3695	1487	2680.5	1685	4764.5	3890
AGPAT6	1995	1975	2475	2180	3050	2890	3875	2795	2975	2245	3060	2475	2115	2705	2830	2895	3300	2155	2770	4135	1080	4130	2180	1690	2255	2025	2230	2100	3415	1255	2755	1520	1750	1710	2055	3790	2895	3855	3130	5410	5295	1405	2710	2250	1845	2525	1925	1950	2130
AGPS	644.5	863.5	1190	951.5	908.5	451	1760	1135	1325	955	1023	1330	1007.5	987	1245	1290	1257.5	1035.5	1032.5	423	394.5	1315	926.5	1185	956	1085	1535	920.5	1455	731.5	859	643.5	784	800	583	1815	1215	1450	1245	1750	1580	871	1210	1450	1535	1215	822.5	1061.5	1740
AGR2	32.6	89.8	116	113	13.4	155	76.8	152	45.2	242	60	80.9	245	22.4	266	49.1	10.7	103	237	13	58.7	21.2	102	36.3	171	240	42.4	128	34.7	13.1	231	63.4	19.2	84.4	33.6	131	76.4	43.3	18	72.3	190	25	7.53	16	58.8	39.8	83.9	142	82.6
AGR3	4.11	33.9	89.2	38.3	8.04	33	27.9	16	5.81	48.1	19.6	31	67	4.74	78.7	33.9	5.46	13.8	75.6	3.58	5.5	4.85	25.8	14	45.2	74.5	13.7	40.8	5.71	15.6	118	11	9	11.9	9.9	9.07	14.7	53.2	5.39	13.3	17.8	4.39	6.95	2.8	5.95	12.3	9.51	9.06	4.38
AGRN	606.666666666667	1192.33333333333	2221.66666666667	1808.66666666667	2314	333.466666666667	3921	2206	900.666666666667	1785.33333333333	2467.33333333333	932.666666666667	1996.66666666667	2112	1185	2350	2172.33333333333	1457.66666666667	1963.33333333333	457.6	1229.66666666667	2396.66666666667	789	678.4	715.666666666667	1199.66666666667	1800.66666666667	1605.33333333333	2418.33333333333	1532.66666666667	685.033333333333	624.266666666667	727.2	1696	709.5	3814.33333333333	2161.66666666667	1787.33333333333	2585	3968	3128.33333333333	451.3	1815.33333333333	594.833333333333	1280.33333333333	2000	1085	1603	1656
AGRP	155	503	935	918	621	75.9	803	547	1790	199	385	385	468	291	499	737	233	259	1200	324	95.8	244	421	1370	255	1110	295	488	431	528	719	405	505	220	450	403	308	660	303	465	364	193	188	184	1510	205	150	2420	95.3
AGT	1000	570	2800	1090	1910	416	1370	3240	2650	148000	2790	697	22600	1320	5960	923	1410	2150	1020	1170	221	7130	75.7	123	52.4	1860	66100	1020	411	2300	597	931	1920	881	2680	1230	1110	731	733	5930	5060	17.4	627	1980	2800	1240	824	3200	610
AGTPBP1	1059.2	1293.9	1722.4	1461.9	2032.75	693.5	4288.5	3381.9	3115.05	2303.95	1737.8	1168.55	2414	3358.8	2296.5	2329.5	1853.05	2682.8	2259	1572.6	900.6	4093.1	2336.5	1948.15	2164.3	4334	2775.55	1640.3	7678.35	3023.15	1767.5	1815.4	8233.75	3536.1	1479.6	4542	2517.35	3621.8	3850.7	3911.2	2771.95	3174.7	4627	2682.75	2746.15	3044.25	1555.95	4966.05	3316.6
AGTR1	67.6	63.7	248.5	132.15	69.3	36.8	578	175.5	280	2040	127.5	196.5	185.5	470	141.5	470	55.65	122.4	511	46.15	14.1	166	66.3	2425	351.5	869.5	562	87.8	62.45	147.5	108.45	39.5	84.05	34.45	73.8	296	137.5	102.15	48.5	1466	173	25.25	67.9	43	422.5	153.5	138.5	617	91.9
AGTR2	4.83	13.7	64	62.4	15.3	3.99	11.8	10.6	21	11.2	3.06	10.4	6.98	8.67	18.3	9.57	296	4.94	67.7	3.24	2.54	7.99	12	41.6	7.56	8.43	4.95	19.5	4.65	2.95	5.55	9.45	3.95	3.3	74.8	10.8	6.04	26.3	2.91	11.1	8.58	3.73	6.49	2.55	66.1	4.95	4.41	8.17	3.83
AGTRAP	668.5	551.5	870	896	405.5	353.1	755.5	558.5	302	730	373	620	797	538	807.5	902.5	624.5	461	692.5	427	337	496.5	465	608.5	591.5	762.5	534	799.5	512.5	393	776	302	294.3	310.5	270	595.5	590	343.5	338	383	771	222	250.5	233.5	395.5	543.5	415.5	503.3	426.5
AGTRL1	83.4	62.2	291	272	94.3	106	194	131	134	284	106	158	228	237	272	227	57.6	92.4	159	70.6	66.6	55.8	128	131	113	135	151	203	130	105	235	91	34.7	65.4	74.5	327	123	143	111	83	180	19.4	87.7	59.9	56.4	170	199	117	86.1
AGXT	25.945	51.85	61.15	69.55	33.3	52.1	63.3	23.885	32.55	3380	13.865	51.35	94.2	61	53.425	60.28	28.05	15.11	57.74	20.35	63.7	12.155	63.85	83.45	40.1	332.8	448.5	49.8	59.3	122.7	36.7	632.825	15.135	4.76	17.765	22.325	44.175	41.12	24	28.3	25.25	33.1	12.64	41.735	15.835	18.43	10.445	29.56	14.785
AGXT2	4.135	47.3	79.995	68.35	6.78	6.19	46.55	25.74	4.13	3125	5.925	34.125	123.85	5.415	59.925	42.55	5.425	6.18	61.85	5.87	8.02	4.825	40.9	51.985	29.165	60.95	512.5	47.45	5.225	5.81	38.75	3.315	5.21	7.76	6.655	70.25	6.71	43.1	6.67	6.585	17.565	7.015	8.38	6.625	6.74	7.75	4.11	9.925	7.09
AGXT2L1	47.4	97.6	105	203	37.5	33.3	103	14.1	58.8	1940	38.2	79.6	165	37.6	31.2	81.9	38.5	38	49.7	35.7	36	45.6	106	119	44.6	30.6	275	150	43.3	26.3	69.3	39.6	15.5	66.7	41.6	122	45.2	113	65.6	52.6	16.8	56	29.5	16.1	42.6	58.4	16.3	13	19.2
AGXT2L2	4690	1370	3260	3770	1400	1550	2310	2470	1760	2630	1930	1790	1770	1560	2560	2780	1390	1290	1850	1750	1120	1530	1890	2420	1900	2670	2110	1980	930	932	2280	1770	2510	569	1340	3780	2300	1760	1890	2390	2700	1280	1310	957	1080	2080	1540	2440	2810
AHCTF1	2048.66666666667	2073	3299.33333333333	2597	2041.33333333333	560.333333333333	2483.33333333333	2159	2470.33333333333	2500.66666666667	2182	2474	3203	1577.33333333333	2467.66666666667	3318.33333333333	3209	2265.33333333333	3308.66666666667	1275.66666666667	2010.66666666667	2576.66666666667	2108.66666666667	2859.33333333333	3248.33333333333	6053.33333333333	1935	1862.66666666667	1921.33333333333	2691.66666666667	2399.33333333333	3058.66666666667	1600	2062.33333333333	1265.66666666667	3270.66666666667	2352.66666666667	2997.66666666667	2069	3809.66666666667	3778.33333333333	2671.66666666667	2324.33333333333	2735.66666666667	1636.66666666667	2662	1583.66666666667	4169.66666666667	1956.33333333333
AHCY	7756.66666666667	5710.33333333333	6564	5851	4576	37930	7702.66666666667	7210	9493.33333333333	11010	5477.33333333333	10536.6666666667	14983.3333333333	12440	10296.6666666667	9536.66666666667	24570	7893.33333333333	6959.66666666667	6016.66666666667	10206.6666666667	9960	5424.33333333333	13243.3333333333	30763.3333333333	30003.3333333333	10786.6666666667	7013.66666666667	8076.66666666667	14113.3333333333	4326.66666666667	5871	5892	5465.33333333333	3914	25660	7500	5579.33333333333	8213.33333333333	10126.6666666667	11973.3333333333	21520	5959	26333.3333333333	10080	5596	4945.33333333333	16223.3333333333	13080
AHCYL1	5556.66666666667	4441.33333333333	6483.33333333333	6616.66666666667	5713.33333333333	4326.66666666667	6856.66666666667	4945	8823.33333333333	7396.66666666667	5536	5083.33333333333	6073.33333333333	4889.33333333333	8996.66666666667	7670	8980	4762.33333333333	4793.33333333333	3643.33333333333	3452	7750	3597.33333333333	5113.33333333333	5503.33333333333	9950	6126	5226.33333333333	5690.33333333333	4356.66666666667	5556.66666666667	4331	5170	6601.33333333333	3480	11366.6666666667	5675.66666666667	5129.66666666667	5600	7676.66666666667	8340	5477.66666666667	4926	7376.66666666667	4730	5833	4752.66666666667	8070	4053.66666666667
AHDC1	590.766666666667	1388.16666666667	1882.4	2308.9	1875.43333333333	479.166666666667	1459	1135.9	1912.53333333333	2022.16666666667	1532.7	979.74	1159.76666666667	1475.76666666667	2541.13333333333	2092.16666666667	1114.26666666667	1961.46666666667	1599.1	1541.2	509.886666666667	1158.26666666667	1146.53	1613.7	732.466666666667	1488	1208.93333333333	1780.5	1552.98666666667	1099.23333333333	2540.9	1094.96666666667	1185.87	1190.23333333333	1498.73333333333	1822.66666666667	1135.11333333333	1542.66666666667	1561	1616	1594.16666666667	616.936666666667	1092.86666666667	385.196666666667	898.066666666667	1356.5	1014.3	1711.43333333333	738.476666666667
AHI1	1094	1770	2918.25	2549.5	7255	545.6	3885.25	2609.75	4822.75	3406.25	3457	683.25	1528.5	1554	3132.25	5997.5	1519.75	5202.5	3696	936	636.9	4535.25	1891.5	1372.75	333.825	1650.25	2591.5	1312.5	6430	1249.25	1999.75	4154.25	4835	3812	4492	3407.25	3270	5700	4705	5215	3417.5	544.6	4154.25	521.875	1927.25	4055.75	2917.25	8287.5	1097.75
AHNAK	4597.6	688.8	4954.6	4905.2	3246.2	771.82	3212.4	1711.34	1750.3	4731.2	2233.34	2085.6	2109.8	4698.6	5610.4	2278	1673.72	2206.1	2526.8	1159.14	1607.16	1321.36	851.6	2584.8	815.04	2075.6	2806.6	3424.4	1895.3	2860.74	3397.2	2553.12	997.76	1341.4	1294.16	5767.8	4446.8	1754.2	1316.4	2428.6	2977.18	195.84	1308.92	1969.42	1629	2488.9	3295.32	6478.6	2096.72
AHNAK2	82.05	1092	249.6	1460	631.5	218	900.5	663	1486.5	193.9	790.5	149	614.5	2330	1060	573.5	144.4	614.5	492	209	53.4	107	150.5	112.75	253	1841.5	648	680	1208.5	277.5	539.5	206	239.5	364	128.6	1046	199.5	276.5	499.5	986	1091	266.5	236.5	132.05	587	125.05	312	300.5	864
AHR	3010	469	3750	4520	2520	267	2220	836	1500	3380	2050	1800	1490	4220	3990	2760	3620	1390	1500	467	1440	932	1210	1700	642	846	2170	3130	1960	2090	2080	1040	673	530	960	4240	3820	2610	1710	890	1420	126	1520	1890	1780	3010	2940	3330	1550
AHRR	21.195	103.9	79.75	162.65	105.1	19.18	58.1	73.645	242	42.9	94.45	54.25	47.5	118.3	107.7	47.88	151.45	260.95	106.6	20.18	21.9	138.75	96.75	270.5	34.3	171.85	63.75	122.1	203.35	110.6	171.5	47.55	81.45	21.835	31.25	181.4	24.65	77.8	22.315	31.07	45.8	36.85	29.21	31.05	34.445	42.45	71.6	963	1235.6
AHSA1	8020	4240	6860	7360	6780	8760	8580	9720	8640	6440	5970	7530	13800	12100	16700	10600	18100	7360	12400	4620	4270	7100	6210	10300	15200	11300	7690	5540	6830	5690	7390	7100	3450	5330	5180	16900	7850	9240	8700	12700	15200	9660	6560	14200	7350	10300	6760	25300	13400
AHSA2	22700	2820	8600	10300	5070	3250	11400	6850	10700	8330	5130	3800	5000	9660	12600	11700	5790	9390	4210	3930	4630	6820	7830	10900	5560	4230	7510	9580	4160	5900	6860	4550	8400	3380	5630	13800	11700	14500	3780	8350	11300	3910	7100	6540	7260	4950	5780	7320	13800
AHSG	136	370	629.5	762.5	89.75	947	404.5	727	132.5	276000	156.9	547	4835	162	1092.5	603	150	287.5	812	134	544	109.5	1439	305	708.5	1062	36650	670	265.05	97.05	549	200	107.6	243	129	1004.5	364	213	188.5	217	579	501	125.7	603.5	242.8	227.5	252.5	686.5	318
AICDA	2960	7.29	489	32.8	9.51	28.4	5.18	9.69	4.79	15.3	5.63	15.6	19.2	5.87	18.9	20.5	6.32	6.97	44.9	4.18	4.11	6.08	30.5	7.02	23.7	32.9	6.11	24.1	5.29	7.16	35	3.73	4.98	4.8	3.41	10.2	8.92	26.5	4.88	7.35	13.4	5.24	8.04	30.1	7.1	30.6	34.9	10.8	112
AIF1	23000	2230	15700	17900	12300	3100	14700	4950	10200	15400	8000	6420	9450	17600	15500	15700	5100	8040	6120	4330	2700	4760	5340	11500	2190	6000	11900	13200	9170	12000	12500	3650	4820	1420	7810	10700	16100	16000	11200	5010	9390	1020	8060	5470	11900	14200	18400	8830	6570
AIFM1	4250	1783	2812	2615	2899	2795	3315	2196.5	2734.5	4665	1994.5	2438.5	4195	2719.5	3329	2951.5	4425	2208.5	3065	1635	1356.5	1877.5	2015.5	2581.5	2710	2745.5	3459.5	2464	2837.5	1651	2320.5	2623.5	1753	1479	1206.5	3590	2316	2427	2407	3205	3335	2392	1769	5530	2845	1908.5	2299	3375	2405
AIFM2	1795	305	1079.5	1551	1108.5	250.5	2209.5	1018.5	1946.5	1430	960	647	822	2335	1204.5	1150.5	1370	719.5	773.5	391	463.5	1436.5	481	1110	195	683.5	1289.5	757	1733.5	1127.5	1076.5	782	723	356.5	994.5	1670	1175.5	842	664	1055	1072	209.5	507.5	509	961.5	689	1052	745	1127.5
AIFM3	71.3	122	80	189	19.7	45.6	188	89.2	41.4	97.1	41	120	177	31.4	165	52.7	43.2	28.8	134	59	31.8	24.1	59.3	104	106	174	79.4	123	58.8	57.9	147	185	39.4	18	17.6	74.3	71	120	48.9	13.6	66.5	12.1	22.1	58.7	32.6	26.8	73.8	219	151
AIG1	1940	6900	5760	7240	9660	3490	6410	7600	10200	13800	5960	4650	5810	6780	10000	12400	4570	7680	6410	3050	2050	5330	8440	4650	6220	10800	8560	11600	14300	5780	4770	15100	14300	4780	6550	12000	9100	15100	9350	11100	6100	4420	7920	3760	5450	7000	4430	14800	5550
AIM1	4210	102.7	922	1230.5	414	78.3	735	205.5	420.5	437.5	278.5	564	220.5	460.5	651.5	698.5	227.5	276.5	278.5	142.5	198.5	160	370.5	785.5	77.95	140.5	332	632	340	343.5	511.5	132	184.5	40.4	137	520.5	785	536.5	368.5	180	461.5	21.55	333.5	343.5	200.5	669.5	926.5	589.5	237
AIM1L	123.45	424.5	120.25	344	89.1	60.55	220	57.9	417.5	86	57.2	79.2	219.5	42.3	661	122.4	58.9	353.85	331.5	187	409	28.7	75.1	85	40.85	142.5	403	362	36.15	66.95	557.5	29.55	29.01	39.65	44.6	52.15	47.65	125.45	54.25	39.64	51.75	48.5	32.6	24.75	32.55	64.8	77.8	1176.5	965
AIM2	4320	122	1020	446	101	34.5	153	137	75.3	144	98.3	200	259	104	400	469	98.2	69	117	80.6	133	166	96.5	511	23.4	75.5	111	416	131	71.9	156	45.7	59.4	117	49	377	133	166	117	60.8	163	74.1	70.2	138	152	511	379	328	295
AIP	8230	3130	7005	10090	3015	7625	7650	5040	5700	4285	4190	5690	6430	7670	11500	7815	8610	3715	5425	4810	3770	5975	4020	8715	6730	10560	6840	5150	4595	5020	6920	3575	3800	3625	2680	12050	5345	6635	4660	6625	7590	6730	4855	6070	5780	5065	3740	14250	4035
AIPL1	3.525	43.55	45.55	42.4	6.59	12.745	24.1	9.36	8.585	29.95	32.45	48.8	28.3	6.085	39.1	31.05	4.83	12.97	40.715	5.17	6.095	12.7	23.85	14.8	19.415	40.7	7.53	31.55	5.225	4.21	28.325	7.905	10.045	7.665	6.085	7.81	12.85	18.45	11.6	36.25	14.37	10.545	6.35	2.495	5.84	14.95	5.735	13.165	6.015
AIRE	1025.25	306.5	561.5	755	121.15	117	391.5	261	210.5	295.5	129.5	314.5	443.5	197.45	640.5	530.5	109.55	187	533	179.5	117.45	145.2	302	360.2	356	585.5	171.05	309.05	112.9	122.55	395	90.05	122.85	120.25	189	270	201	385.5	197	245.5	343	146.5	118.05	86.6	84.9	129.95	138	252.5	316.5
AJAP1	403	319	367	269	1170	293	577	331	296	2050	330	105	406	229	680	971	870	451	640	412	124	3440	286	510	929	538	438	244	143	285	156	73	83.3	217	678	224	729	136	296	2900	4270	242	117	105	812	216	333	3350	2550
AK1	1142	1956.5	2615	3165	2240	2609	5135	3389.5	5385	2937	3263	2187	2710	2929.5	4130	4490	1875.5	4144	3465	4725	1489	3468.5	2963.5	3360	3290	3145	3104	3105	5725	2184.5	3540	2219	4634	3392.5	2855	5505	2538	3025	3520	6030	5455	2167.5	3244	2893.5	2969	2520.5	2249	4980	1835
AK2	3565	3227.5	4020	2860	3940	2325.5	4685	2945	4542.5	4637.5	3752.5	3087.5	3022.5	4275	6012.5	6500	5885	3395	3417.5	2070	2108	4927.5	4952.5	4147.5	4312.5	3912.5	3847.5	3240	3552.5	3517.5	3210	3255	2625	2627.5	1739.25	6452.5	4495	4120	4115	5802.5	6607.5	3822.5	3515	4642.5	3917.5	4640	3292.5	7052.5	4145
AK3	834	1080	1870	1830	2130	473	2090	2290	2850	3040	1910	930	1480	1410	2070	2510	1080	2660	2330	486	936	1980	1630	1520	2200	3160	1980	1090	4270	902	2500	2250	2700	2410	1050	4260	1350	2300	2600	2410	2040	2540	2440	1310	1550	2190	1300	2930	882
AK3L1	472.666666666667	2781.33333333333	2177.66666666667	1523	2273	1744	2332.33333333333	1743	2460	4380	2115	2434.33333333333	1874.33333333333	3092.66666666667	3056	3837	5767.66666666667	1865.33333333333	1721.33333333333	472.233333333333	2171.33333333333	3023	2291	1209.66666666667	2821	3393	2451.33333333333	1155.66666666667	4114	1696.66666666667	1038	1023	2392.33333333333	1860.33333333333	2194	5090	2352.33333333333	3575	3234.66666666667	5124.33333333333	2830.33333333333	1854	2409.33333333333	1221.66666666667	1923.66666666667	2452	1496.66666666667	7201	4150.33333333333
AK3L2	82.75	347.5	530.5	316	399	358.5	430.5	458.5	413.5	751.5	435.5	436.5	392.5	434.5	492.5	584	1190	317	367	88.95	276	829.5	551.5	222	560.5	501	433.5	251.5	632.5	329	265	205.5	340.5	319.5	260.5	960	424	586.5	626	940.5	548.5	255	339.5	243.5	380.5	623.5	277	1145	676
AK5	654.35	658	1303.5	825	967.5	245.95	1938.5	4150	1330.5	350.5	1326	978.5	932	1453	220.35	2159.5	746.5	1310	1314.5	90.95	283.15	521.5	265.5	287.95	367	1359	616	537.5	4115	191.85	715.5	788.5	2861	354.5	1683	1637.5	1395.5	1202	1819	3843.5	2317	439	947.5	39.05	706	769	1018	6545	1890
AK7	56.5	175	173	185	58.2	10.6	155	123	152	109	125	96.3	231	153	274	191	206	94.3	153	37.2	16.8	69.1	128	140	109	165	105	137	99.5	31.6	205	181	41.2	32.1	48.8	102	129	101	138	226	191	43.6	53.4	36.9	88.7	75.1	22.7	37	177
AKAP1	7250	23600	21000	17500	14400	19000	23600	13300	18200	19100	18700	19200	17700	11700	31900	32100	22600	16100	17400	13300	16200	12900	18800	25100	37100	52500	18600	12100	18300	14000	21100	14300	14500	13100	11700	18300	13500	19100	19600	25200	17300	28300	15100	21200	13600	15600	10900	22400	12800
AKAP10	2240	1290	3180	2120	1910	703	2510	3340	3070	2460	2110	1210	1620	1740	2340	3330	2680	1680	3020	805	979	3430	1950	1520	1050	2020	1560	1420	2370	1240	3180	1950	2020	1730	876	3310	1750	2270	2350	4020	3900	1970	1340	1600	1350	1800	1570	2310	2940
AKAP11	5715	3540	9830	8580	11105	1560	9075	7505	9200	7320	6195	4462	5855	7370	5395	9635	6635	5440	5485	4610	2031.5	6845	4705	4885	4670.5	6270	5835	4650	12550	3830	5350	7410	7335	4035	5765	11940	6090	11480	7040	9720	6355	5131	8280	3019.5	4621	8150	5250	15890	8465
AKAP12	733.666666666667	1080.66666666667	3570	1887.66666666667	4053.33333333333	2525.33333333333	4743.33333333333	2748.66666666667	3153.33333333333	1640	2125	1404	2219.66666666667	5083.33333333333	3520	4640	4896.66666666667	6110	2606.66666666667	1183.66666666667	2010	2759.33333333333	2506.66666666667	2209	3120	3070	2926.66666666667	2941	4353.33333333333	2070.33333333333	1863.33333333333	2620	5260	4070	2763.33333333333	5550	4103.33333333333	8203.33333333333	2283.33333333333	4826.66666666667	5810	3466.66666666667	4480	1530.33333333333	1760.33333333333	2640	2553.33333333333	15096.6666666667	2778.66666666667
AKAP13	8101.5	970.9	5778.5	5074.5	4111.025	1525.15	2992.75	4069.25	1915.425	4965.75	2975	4440.5	2399	6690.25	4074	2900	3927.85	1409.925	2880	1201.65	2282.325	2264.375	1524.45	2477.225	1225.35	2263	2979.35	2589	4211.675	2814.725	2684.5	2753.5	1946.975	1677.525	821.175	6403.25	7191.5	5551.75	1905.85	1704.3	2434.85	6834.75	1832.9	4114.575	2939.9	3828.15	2993.5	1566.425	3981.925
AKAP14	10.3	14.1	47.5	83.7	8.78	87.4	10.8	78.8	7.99	77	22.5	36.6	123	11.8	175	81.6	120	32.5	143	9.52	22.2	8.61	36.2	11.4	126	172	29	38.2	12.5	3.82	119	18.7	7.95	28.2	5.08	71	26.3	28	11.9	6.67	81.7	35.2	7.38	5.21	11.5	6.7	29.2	56.4	21
AKAP3	25.9	136	190	249	55.2	52.1	174	45.4	40.5	76.9	29.8	51.9	89.4	15.9	104	213	17.8	19.7	104	12.5	19.5	27	108	149	34.5	42.4	39.9	174	14	25	139	31.4	20.3	36.1	40.6	73.3	24.8	96.8	31	62.7	89.7	27.9	20	10.7	22.9	11.8	28.4	45.1	47.3
AKAP4	25.3	56.2	123	55.2	419	23.5	143	392	97.6	135	130	27.1	1130	39.8	193	287	77.2	371	50.2	20.1	4.22	4.65	26	30.1	39.4	171	70.2	59.2	4.77	8.63	116	126	198	107	208	1110	96.3	132	110	221	756	4.27	40.7	7.2	104	105	56.6	25.4	4.36
AKAP5	3.64	18.6	37.4	6.91	6.23	17.7	8.99	11.6	3.44	11.7	21.2	38.7	25.3	10.5	35.9	15.1	35	4.81	29.4	7.37	5.31	15.4	45.9	17	7.44	17.2	8.22	16.1	7.75	8.86	18.4	4.06	3.81	3.05	5.77	99.5	11.4	24.7	11.3	21.5	62.9	10	6.36	15.1	5.85	20.3	8.05	69.6	17.1
AKAP6	167.033333333333	796.366666666667	1783.66666666667	1595.66666666667	1667	473.8	1359.33333333333	1939.66666666667	1272	1012.33333333333	1348.66666666667	705.033333333333	1106.66666666667	1780	1899.66666666667	1963.33333333333	1163.33333333333	1555	1361.66666666667	968.666666666667	212.033333333333	670	711.1	1187	815.666666666667	1839.33333333333	1898.33333333333	1083.66666666667	2489.33333333333	567.466666666667	1196.33333333333	841.666666666667	2165.66666666667	698	1486	3047	1194	1855	1447.33333333333	2669	1334.33333333333	743.333333333333	1242	291.2	889.333333333333	1370.33333333333	855	4800	600.566666666667
AKAP7	2030	325	5120	1520	10300	767	7690	4350	3850	6030	15900	3480	3400	9600	569	7400	254	9400	3270	158	284	297	444	989	96.7	269	11500	1060	984	331	1230	192	31400	1420	4580	4920	5790	792	690	21300	11400	647	933	484	4750	3860	2240	5830	889
AKAP8	4470	2840	3400	3100	3110	2460	3240	2250	2980	3240	3090	3550	3130	2700	4430	3240	4730	2630	3810	1890	2190	4320	3420	3630	3290	4290	2870	2840	2750	3020	2850	2510	2200	1950	2260	4490	3500	2730	3300	3760	5450	3280	1990	3910	3080	3300	2210	2850	3580
AKAP8L	4750	6655	5475	7705	4760	4910	4435	4710	6045	5450	5320	4550	4165	4700	7875	5765	6135	4565	4330	4450	2940	7810	5095	3250	5075	5020	5170	5250	5315	5430	5190	3805	4205	6110	4550	7390	5200	5115	6410	5650	6830	4785	3840	4850	4095	6855	3500	3130	4610
AKAP9	3208.6	4545.66666666667	6647.33333333333	6570.66666666667	8224	1729.06666666667	6435.03333333333	7178.9	8702.66666666667	7035.66666666667	7723.53333333333	2977.66666666667	3601.03333333333	4517.26666666667	7361.33333333333	8611	4038.63333333333	7808.33333333333	6270	3437.16666666667	2402.2	6744.7	7215.66666666667	6217	4173.4	10095	5911.1	3151	9769	4192.86666666667	7464	6355.53333333333	5455.66666666667	3511.36666666667	6523.33333333333	7957.33333333333	5638.83333333333	9093.66666666667	7808.8	10632	8272	6606.33333333333	5919.36666666667	2974.6	4439.06666666667	6568	5408.46666666667	8158.8	5871.26666666667
AKIRIN1	720.5	809.5	775	706.5	874	454.5	945	816	1225	700.5	961	473.5	620.5	1045	1078.5	902	957	923	750.5	470	209.5	913	677	788	250	394.5	749	774	1170	472	753	666	524.5	870.5	564.5	1770	1350	956.5	905.5	2000	1300	354	786	284	708.5	1076	596.5	997.5	825
AKNA	2090.33333333333	142.5	663	848.666666666667	242.7	176.666666666667	317.7	230.5	291.666666666667	305	189.666666666667	323.633333333333	337.3	279.666666666667	623.666666666667	366.066666666667	612	223.7	323.566666666667	160.766666666667	266	129.646666666667	223.933333333333	390	213.1	379.5	320.4	472.666666666667	281.333333333333	183.3	404.333333333333	221.366666666667	249.366666666667	164.2	138	533.666666666667	350.666666666667	268.033333333333	269.366666666667	200.733333333333	344.566666666667	163.833333333333	258	150.966666666667	185.9	387.333333333333	512.666666666667	373.666666666667	281.633333333333
AKR1A1	6755	2897	4670	4955	5800	3660	6695	4245	5240	6950	4135	3535	4560	5205	5860	8740	9315	4600	4130	2595	2328	4160	4425	4610	4680	4970	6040	4655	5420	3560	3740	3256	2936	2587.5	3021	8805	6155	7250	7635	7400	7835	4130	4680	4385	4490	6060	4540	10650	4785
AKR1B1	7680	9870	11500	13100	17200	13900	15100	19700	28900	9200	19600	12100	13600	13500	11700	26300	22900	15500	14800	14500	7050	19200	21000	15800	15400	20600	14000	10900	18600	13500	17900	14500	13000	9250	11800	22400	9830	14500	19800	40100	35500	11100	10700	12100	35000	14100	11800	16700	9720
AKR1B10	7.315	49.5	110.35	72.3	6.965	42.25	69.3	26.96	10.54	177.5	11.485	122.45	1805	7.94	77.9	55.35	12.85	19.005	165	10.93	13.775	11.16	36.45	34.3	40.1	86.3	695.5	91.65	13.44	25.25	62.2	7.97	12.03	12.245	10.805	11.88	18.18	36.4	63.47	9.375	32.865	7.75	6.6	4.625	134.5	12.36	23.1	16.26	23.3
AKR1C1	992.4	1104	7990.4	4996.8	7398.2	2660	11795.8	8664	6558.2	9518.2	6558	2074	5422.2	4550.6	943.8	3364.4	1143	8381	4829	831.2	347	1019.6	1281.2	4322	2829.6	1853.4	12799.8	5445.2	10672.8	2048	1702.2	3029.8	8279.8	6323	4114.2	13510.4	6423.2	10600.8	6675.2	10490.4	8635.8	2633.4	8173.4	195.1	7605.8	4505.4	4121	11210.6	1888.4
AKR1C3	1810	627	4250	4120	4130	761	5380	5530	1780	8680	2690	2160	5680	2800	1450	2810	550	3030	2770	989	527	478	885	1820	2240	1170	10200	3120	4580	1870	1400	2820	4020	1250	1760	6790	5390	2680	2240	4180	4490	1550	3890	606	4680	2620	2920	8020	1430
AKR1C4	5.13	28	36	129	8.46	56	18.3	38.1	11.3	553	18.4	37.3	161	9.56	109	119	5.73	34.7	117	29.4	25.8	5.28	99.4	14.6	87.6	103	63.8	14.3	4.9	6.73	102	25.7	4.73	30.9	12.3	48.9	24.4	51.1	14.5	24.4	55.6	23.5	20	10.2	19.3	8.33	28.3	52.3	30.6
AKR1CL2	45.4	202	133	252	238	167	221	275	174	216	177	195	277	162	329	371	305	256	179	150	127	122	266	71.8	302	230	92.5	119	196	104	273	151	147	173	150	349	163	357	274	350	494	122	191	317	244	91.7	206	227	120
AKR1D1	12.045	7.495	5.86	8.91	7.475	2.79	5.18	16.22	4.245	271.5	3.425	4.26	14.38	6.11	16.225	11.665	8.78	5.815	14.3	3.72	3.065	4.95	5.275	4.57	8.585	13.365	12.005	11.45	5.41	3.485	6.81	3.365	5.5	3.47	3.015	9.245	6.98	10.29	16.975	6.97	7.01	4.23	15.15	3.08	6.95	6.77	2.96	11.845	4.62
AKR7A2	9980	5250	9890	8890	11600	6970	13200	9450	13900	14500	10100	6360	10800	13100	14600	16200	11500	10500	10200	6570	3200	11500	7980	12200	7410	7130	12200	7340	8940	6590	10400	8180	8170	7880	5640	15600	12400	13000	11200	20000	23800	4860	8770	5210	9320	7450	9780	13100	9510
AKR7A3	2330	1200	2330	2030	2140	1090	2010	2580	2680	3260	2040	1340	2790	2540	2390	3710	2290	2250	1770	2070	757	2190	1640	2150	1850	1990	2450	1490	1940	1400	2190	1520	1490	1610	1500	4010	2250	2320	2290	4250	4890	1140	1640	1070	1710	1570	1770	2950	1950
AKT1	428	272	467	568	723	490	625	719	593	539	711	376	518	575	595	494	431	385	426	479	286	828	432	405	620	547	414	337	386	450	622	437	231	286	358	1280	528	370	630	903	1430	423	368	432	336	432	403	631	457
AKT1S1	269	316	500	579	228	485	630	419	360	522	411	545	484	414	407	452	569	224	414	342	320	493	533	711	516	521	418	402	318	417	490	425	238	204	200	867	269	330	408	531	665	341	242	364	325	387	196	657	473
AKT2	13698.6666666667	9483.76666666667	10009.3333333333	11282	7355.56666666667	8277.66666666667	10493.3333333333	9402.33333333333	10253	13313.6666666667	7085.36666666667	13647.3333333333	8116.8	10010	12430.6666666667	8848.33333333333	13078	6439.16666666667	9068	5638.66666666667	8165.93333333333	9327	9114.93333333333	8755.66666666667	11650.3333333333	8963.66666666667	11841	13278.3333333333	9128.1	9527.66666666667	8502.66666666667	6886.53333333333	7852.06666666667	8300.26666666667	4229.4	17848	8617.93333333333	8464.8	7961.66666666667	10280	10861	12497	6680	18165	9289	9480.8	7561.63333333333	18033	9226.6
AKT3	752.933333333333	2223.33333333333	2289.33333333333	1985.33333333333	2513	898.666666666667	2537.33333333333	2461.33333333333	3717.66666666667	2105.33333333333	2699.33333333333	2826.66666666667	2651	2582.33333333333	1745	3626.66666666667	3670.33333333333	2886.66666666667	2796.33333333333	1164.33333333333	1265.33333333333	1944.33333333333	2528.33333333333	1352.66666666667	1524.66666666667	4406.66666666667	2352.33333333333	2136.66666666667	3323.33333333333	2533	1923.33333333333	2782.66666666667	2426.33333333333	2522.66666666667	1418	4534	2701	4209	3253.33333333333	4397.66666666667	3874.33333333333	1516	2875	1425.33333333333	2207.33333333333	3329	1709.33333333333	3961	2042
AKTIP	648.666666666667	529	819.333333333333	1008.33333333333	654	250	813.666666666667	725.666666666667	598	656.666666666667	506.333333333333	846	707.666666666667	814	570.333333333333	805	1386.66666666667	531.333333333333	676.666666666667	516.666666666667	269.666666666667	783.666666666667	1000.66666666667	566.333333333333	541	826.333333333333	538.333333333333	708.333333333333	670.333333333333	328.666666666667	803.666666666667	712	600	365.333333333333	485.333333333333	1198.66666666667	974	1198.33333333333	914	1259	1059	402.333333333333	731.333333333333	478.666666666667	755	707.666666666667	565.333333333333	1350.33333333333	1101.66666666667
ALAD	1051.5	920	1407.5	1581.5	1368.5	626	1570	1236	1604	2866.5	1325	944	1433.5	1331.5	1666.5	1421.5	1511	1707.5	1198.5	1224.5	593	1374	803.5	1284	1100.5	1556.5	1497	1191	1803	710	1758.5	1441.5	968.5	747.5	928	2925	691	1410	893	1881	1769	1069.5	1197.5	709	889.5	1267.5	722.5	2130.5	629
ALAS1	983.5	487	1088.5	1233.5	785	1567.5	1128	1036.5	3210	1461.5	1647	998.5	886.5	1148.5	1292	1279.5	1306	954.5	1244	1032.5	506	1537	1318	1225	1507.5	692.5	1328	754.5	1103.5	570.5	1294	727	506.5	472	643	2308.5	1297.5	1530	1181.5	3285	2023	907	975	1109	2251	1096	579.5	1438	784
ALAS2	476	798.45	1190	1271	199.4	2140	1078	2320	845.5	653.25	926	856.5	1460	272.9	1766	1388	70.75	462.5	1902.5	479	692	627	1094	1247	1728	2201	1396	990.55	156.9	1370	1319.5	1270	142	125.1	323	235.85	2330	493	411.5	1269	4620	36100	334	1585	898	838.5	217	442.5	280.5
ALB	30.4033333333333	70.8933333333333	29.6666666666667	89.3666666666667	19.2966666666667	28.1266666666667	23.72	33.09	73.03	205828.5	21.99	52.0533333333333	30383.3333333333	22.3166666666667	78.7166666666667	59.18	85.7333333333333	13.84	71.63	47.8033333333333	23.11	24.2533333333333	22.17	23.9133333333333	71.5433333333333	34.8766666666667	137777.7	28.79	10.7866666666667	24.64	48.2533333333333	28.6366666666667	30.1733333333333	11.8633333333333	26.46	75.82	59.9666666666667	41.1	24.73	17.23	27.8833333333333	57.23	10.0966666666667	6.24	21.34	12.97	15.7033333333333	24.06	31.0133333333333
ALCAM	245.5	1547.5	1859.5	2336.5	3400	1037.5	2919	5735	3200	973	3695	1354.5	4835	2434.5	4235	3039.5	442	2587	3074.5	358	97.85	1632	451.5	1105.5	368	1348.5	4005	2550	3915	372.5	1636	809	2825.5	2285	1613	6670	2286.5	3355	2985	5955	3770	283.5	2935	168.85	3145	2795	815.5	799.5	931.5
ALDH16A1	6145	1361	2865	3300	1671	3175	2005	1306.5	1927	3125	1825.5	2235	2410	2570	4020	2720	3455	2029.5	1661.5	1467	1606	2500	2047.5	2910	2510	3345	3105	2114	1819	4720	1956.5	1478.5	1013	1183.5	1462.5	4990	2710	1663.5	1584.5	2035	2920	2025	1681.5	5120	1936	2455	1820.5	2635	1550.5
ALDH18A1	3740	3310	4940	6580	4730	6520	7700	5410	7290	4830	4470	5740	6640	5030	3940	8340	11500	4080	3930	2610	3340	7240	5300	5360	7690	12900	5920	5480	5710	7300	4980	3090	4070	4970	2360	12400	3950	5330	4360	7430	8440	10900	4100	10400	4360	3580	4510	10500	5760
ALDH1A1	2690	164	2560	3620	1800	522	961	1550	2380	24000	1940	1020	4680	4590	1670	1080	336	1080	4320	662	490	874	187	640	120	459	9890	927	549	2300	2100	608	125	187	602	1170	1400	1150	863	1020	1900	74.6	485	294	3830	2100	1610	2510	943
ALDH1A2	15.275	143	81.43	119.35	10.755	601.5	63.59	36.55	23.1	42.1	17.65	54.95	74.455	18.565	750	91.05	14.79	20.55	117.7	25.55	30.65	12.465	58.81	73.35	48.265	95.215	194.2	85.15	10.99	11.38	62.45	10.69	8.305	10.845	20.285	22.315	24.2	60.35	30.05	24.95	36.565	68.15	7.46	20.935	23.7	28.75	17.6	20.75	20.355
ALDH1A3	131.69	193.785	1275.65	1899.4	1571.7	307.9	441.35	677.905	631.695	318.075	774.65	1729.65	168.955	2604.6	592.6	449.76	1189.415	542.475	961.1	168.105	511.36	212.11	174	420.55	139.45	256.85	199.465	859.4	462.81	2047	601.75	661.49	161.9	532.39	171.735	2519.595	1502	279	264.77	352.34	673.97	32.345	287.315	896.69	150.88	734.5	772.95	1192.05	803.15
ALDH1B1	312.5	391.5	508.5	556.5	342	672	738	408.5	466	1320	334	486	628.5	489.5	455	674.5	744	431.5	464	248.5	344	497	459.5	617.5	806	529.5	823	507	554.5	367	463.5	260	387	246.5	343.5	865	411	443.5	394.5	656.5	653.5	643	344.5	802.5	419.5	379	298	366.5	577
ALDH1L1	64.98	251.7	418.75	333.8	73.45	154.12	294.3	79.515	148.895	3560.6	42.12	256.15	278.165	78.63	479.925	396.15	90.015	93.54	329.95	88.235	36.15	72.85	256.7	375.5	47.94	228.715	608.645	323.25	98.36	74.5	156.5	51.18	64.71	113.27	81.19	213.555	46.205	226.2	104.835	109.05	83.005	94.7	62.72	51.825	222.765	77.06	62.895	133.2	50.205
ALDH1L2	194.55	249.9	872.45	651.75	2720.45	456	1549.5	1245.2	1424.85	807.2	1448.75	459.45	407.5	1209.1	765	1810.6	2284.55	1709.85	947	267.8	366.8	533	589.3	384.15	1256	1846.5	1609.7	588.3	1627.85	1019.65	1155	639.7	1491.7	1317.9	1090.25	1681.2	1100	1946.25	978.35	1749.25	1428.95	649.365	1118.25	357.4	1042.25	723	1101.55	2616.55	583.1
ALDH2	13310	11550	16315	18550	19610	15430	21365	15715	22135	87500	13000	19015	15205	15160	22860	23840	26350	13095	21310	7910	7675	11925	26875	15830	14180	13320	36400	20035	22855	11660	17995	19910	14630	13425	9765	30050	25060	19615	26290	16745	16535	18395	18740	17765	22730	21920	17925	18210	11160
ALDH3A1	25.3	12	5.86	19.4	75.6	10.9	63.4	46.8	9.05	19.2	17.6	20.2	31.3	9.34	32.6	23.3	28.6	4.92	15.4	3.22	9.69	7.36	12.3	6.84	7.11	11.4	6.5	28.9	14	13.7	34.5	3.11	14.6	17.4	19.2	16.9	13.1	59.7	5.01	5.6	15.2	3.86	5.87	5.32	21	8.41	4.16	19.3	14.9
ALDH3A2	2600	2285	6145	4040	8835	2072	5650	7000	18400	11290	9995	4360	4970	6045	3690	14500	7545	11710	5375	2235	1535.5	8990	4065	2825	2895	5445	5790	2830	7750	2215	5220	4540	11370	7340	8480	11510	7915	10160	5665	16600	11290	2635	7860	2810	6210	6020	5155	7750	4490
ALDH3B1	180.55	210.25	278.05	340.65	146.65	98.4	298.1	212.4	161.25	223.55	127.75	171.35	248.7	189.95	312.9	317.8	213.9	136.7	269.55	309.55	127.96	80.1	228.9	284.7	182.15	589.5	127.9	299.9	97.45	155.15	283.3	120.6	50.55	89.75	139.25	243.75	143.15	336.55	137.55	168.25	243.4	161.1	79.35	79.305	84.45	133.2	145.6	208	118.2
ALDH3B2	111	160	220	246	91.1	70.7	128	77.4	115	83.5	55.8	107	92.7	81	117	194	103	72.3	86.2	91.8	54.3	93.2	136	190	63.4	73.8	118	119	89.9	68.6	82.2	67.3	78.7	96.4	58.3	186	94.6	175	108	128	108	92.8	65.1	66.4	82.5	90.8	59.5	119	59.1
ALDH4A1	1283	1408.13333333333	1825.03333333333	2043.33333333333	1405.96666666667	670	1862.2	1768.06666666667	1370.33333333333	10476	1081.53333333333	1341.83333333333	3183.66666666667	1932.2	1422.66666666667	3721.66666666667	1610.33333333333	1331.8	2030	2283.23333333333	558.5	934.133333333333	1965.6	1494.53333333333	1415.66666666667	1199.33333333333	4618.7	1773.13333333333	1609.16666666667	699.2	1624	988.166666666667	1057.46666666667	1316.66666666667	891.533333333333	2118.03333333333	1526.16666666667	2057.66666666667	1671.03333333333	2245.33333333333	2524.66666666667	873.566666666667	1311.56666666667	1786.7	1267.5	1425.83333333333	999.466666666667	1441	1585.43333333333
ALDH5A1	980.333333333333	240.6	802	725	1334.33333333333	463.333333333333	568.666666666667	915.666666666667	433.833333333333	1475.33333333333	514.8	439	527.333333333333	876	506	969	340	888.333333333333	718	423.833333333333	377.966666666667	457.1	708.666666666667	1077	783	1432.33333333333	781.333333333333	487.666666666667	1091	335.5	531.333333333333	681.666666666667	859	303.166666666667	745	657	509.666666666667	1318.33333333333	444.733333333333	1102.66666666667	647	866.666666666667	443.633333333333	399.466666666667	179.833333333333	441	541	2085.66666666667	378.333333333333
ALDH6A1	837	752	1540	1030	952	565	904	751	946	8700	817	825	1810	841	1600	1380	1800	681	1570	705	412	1000	1440	1570	1240	1630	1880	870	697	506	1410	1250	902	928	476	1750	1140	1190	808	1100	1330	978	902	1280	735	929	621	1470	940
ALDH7A1	2950	4590	5610	4950	3170	5890	5360	6090	5230	11800	3860	10500	7240	5980	4990	6800	10300	3620	5740	500	5300	4590	590	5610	7730	6870	5960	5420	5370	4570	4890	4010	4850	2740	858	10100	9340	4770	3740	6380	6590	7180	5490	8460	6980	11200	3210	8260	7980
ALDH8A1	136	217	691	296.5	333	228.5	587.5	328	336.5	3020	272	109	851.5	202	261.5	1177.5	190	427.5	277.5	259	127.5	220	314	261	261	248.5	1026	156.5	473	77.6	185.5	357.5	513	234	629.5	254.5	244	453	413	315.5	480	156	122	50.4	176.5	747	322	341	173
ALDH9A1	2660	1310	2790	2710	3710	923	1560	1750	2240	4340	2450	2200	1880	2380	2680	3060	2390	2300	2260	915	726	1810	1260	1870	1600	1880	2110	1620	2390	1760	2120	2770	1440	813	1390	4010	2990	2090	1440	3340	2730	1180	1710	1090	1790	2340	1360	3550	1150
ALDOA	47400	20450	33850	32550	39000	24750	33850	30150	30500	22415	16900	29950	35650	31250	44350	44800	27500	27100	29450	27500	25100	26300	17550	33900	45400	45500	32400	17700	26050	19900	24800	19450	16850	16950	22200	52200	26750	23400	19200	39100	46350	22300	19000	16700	23350	30150	21950	39000	12680
ALDOAP2	2220	1390	1560	1910	1150	2280	2370	2440	1350	1030	1830	2570	2840	2450	2840	2230	3320	1270	2710	2640	1270	2550	1890	2260	3560	2000	1720	1570	2030	1370	1220	1080	1000	1230	879	6280	2320	2010	1860	4000	5270	2320	1540	1340	2010	1620	1250	3720	737
ALDOB	14.6233333333333	28.0533333333333	42.3333333333333	57.1333333333333	19.2233333333333	29.8666666666667	34.4333333333333	29.3666666666667	49.9333333333333	148100	28.3666666666667	25.4166666666667	2836.66666666667	15.9333333333333	52.45	43.37	25.7666666666667	43.4866666666667	58.1	13.45	14.7633333333333	18.7333333333333	30.8366666666667	27.19	34.6966666666667	56.2333333333333	20653.3333333333	26.7333333333333	71.8	9.66333333333333	54.1	14.4333333333333	32.1	20.6833333333333	23	39.7633333333333	25.8666666666667	57.9333333333333	18.5333333333333	21.0466666666667	33.8666666666667	14.7666666666667	9.76333333333333	4.85333333333333	43.9	22.8166666666667	20.3866666666667	41.3	19.52
ALDOC	840	894	2900	821	482	249	1900	2520	2070	1370	2220	510	673	1020	1810	2650	1020	1510	1020	2970	275	875	609	1870	224	1040	1160	681	1930	1090	1020	2590	3360	355	1520	1550	2280	6290	2160	6210	2560	421	2020	255	2210	1300	638	1000	207
ALF	3.53	5.33	12.5	5.9	8.37	1.98	5.18	21.6	10.5	6.1	6.93	4.43	7.2	5.09	15.5	10.6	5.62	5.9	10.7	3.59	3.82	5.11	3.91	4.57	7.72	8.43	5.84	4.82	4.89	12.7	5.85	3.33	4.56	5.53	3.98	20	8.22	49	2.99	6.3	3.81	4.75	7.05	3.01	6.33	5.48	4.71	9.43	5.15
ALG1	1853.75	1533.5	1749	2262.75	1743.75	1283.5	1802	1518.25	1374.25	1446.75	1464.5	1760	2014.5	1446.25	2040	1954	1696.75	1116.25	1725.25	2240.75	909.5	1257.25	1565.25	1730.25	1928.5	1827	1571	1647.5	1868.5	1264	2238	1268.75	1156.25	908	922.25	2534	1444.5	1543	1599.5	2204.75	2093	2153	1185.75	1335.5	1301.25	1336.75	1079.5	2230	1718.5
ALG10	282	249	369	268	425	192	311	341	352	379	310	250	379	224	409	436	242	408	447	178	95	315	475	251	420	484	311	376	416	235	464	388	238	181	126	435	326	499	284	352	358	347	464	211	313	488	304	557	248
ALG10B	178	135	262	200	322	120	256	170	275	304	245	141	265	155	216	267	165	294	418	88.9	88.1	222	240	199	224	257	202	167	233	153	318	248	168	127	98.1	300	245	323	200	254	251	202	301	133	183	310	198	269	153
ALG11	693	555	918	683	810	387	941	514	778	781	458	606	780	464	669	952	1110	554	889	458	294	863	578	949	725	556	532	511	641	550	792	867	283	407	300	1040	1120	726	381	754	1040	506	635	701	470	680	587	885	1640
ALG12	609	540	878	840	386	427	646	426	552	569	319	625	697	489	596	1100	614	476	584	470	305	466	581	601	522	510	490	547	475	397	519	373	293	369	286	937	523	572	457	634	569	410	456	410	387	415	403	534	562
ALG13	1620	1010	1100	1490	1080	546	1370	818	1540	1480	825	1230	1460	791	2320	1620	4890	948	1460	457	484	1020	1510	1860	1010	1820	1200	916	925	1250	1510	1080	727	720	590	1600	2400	1260	1020	1400	1030	1080	935	1910	1010	1110	1110	975	969
ALG14	682	711	1190	955	1360	896	1260	855	1350	1560	1370	951	1130	1130	1780	2440	1540	1360	1010	533	509	1400	1450	975	1240	2580	983	659	1350	840	902	879	1230	707	715	2020	1940	1380	977	1950	1330	1230	1410	901	1180	1360	926	1740	774
ALG2	2120	1340	1510	2070	1320	725	1330	1260	1590	2090	1300	1410	1590	1350	1730	1940	2040	1450	1640	892	751	1490	1260	1070	1390	1650	1900	1770	2160	1010	1980	1590	1140	598	798	2470	1080	1320	991	1900	1690	1010	1190	2050	1550	1740	1170	2440	1550
ALG3	2621	2065	2345	2975	2133.5	3172.5	2215	1802	2419.5	2998	1725	3221.5	3560	2527.5	3365	3330	5895	1682.5	2668.5	974	2959	2519.5	1960.5	2487.5	3405	3745	2821.5	2195	1822	2374.5	2315	2000.5	910	1763	1003.5	3485	2552.5	2145.5	2234	3183.5	3033	3820	2149	5405	2615	2242	1615.5	3930	2576
ALG5	9320	7810	12800	11700	14700	5710	16900	9460	15800	17000	7650	9820	12300	10500	13700	21400	15100	9390	13300	7790	6650	15000	12800	12400	16100	8190	10600	7140	16600	9270	12200	10400	9580	10200	7570	20200	17600	12200	12000	12600	11200	13100	17000	13200	10900	12800	11300	24000	12600
ALG6	2560	877	2130	1550	1930	1270	1780	1060	1720	1910	1070	1780	1150	1630	2380	2780	1840	1780	1090	853	973	1670	991	1510	2180	2950	1740	1260	2210	682	1290	1380	977	996	945	2550	1690	3010	1790	3230	2170	1020	1870	1230	966	2260	1670	3180	929
ALG8	5270	4030	4070	4350	4650	3720	6180	4770	4850	5530	4590	6610	5230	4700	5040	6820	14200	3280	3800	2050	3840	5260	6190	8030	7230	7300	3770	6420	6310	4590	3120	8090	3340	2850	2050	8060	5600	6990	5310	6920	5460	6540	5210	9730	5360	6340	3070	11900	12200
ALG9	963.333333333333	1030.33333333333	1746.66666666667	1406.66666666667	1936.66666666667	2170	1020.66666666667	2050	1787.66666666667	1623.33333333333	1940	1990	955	1406.66666666667	1624.66666666667	2340	1220	1515.66666666667	1826.66666666667	1070.33333333333	1129.33333333333	1804.66666666667	2176.66666666667	1105.66666666667	2883.33333333333	3533.33333333333	1242	980.333333333333	2073.33333333333	1600	1214.33333333333	838	2090	1195	828.666666666667	3893.33333333333	2036.66666666667	2623.33333333333	1900.33333333333	3303.33333333333	3023.33333333333	2900	2176.66666666667	2676.66666666667	2303.33333333333	1823.33333333333	1071	3080	2663.33333333333
ALK	501	2780	1760	1130	1280	2130	1830	1520	1190	3950	2080	3170	6410	1040	4050	3960	834	823	7280	3940	1190	9370	12800	5900	11900	5970	5360	6950	827	6250	2040	2030	531	1270	892	925	1380	594	2610	1570	6210	7170	1280	5500	2730	3050	1870	4310	9050
ALKBH1	673	731	781	1080	755	609	758	846	676	670	709	643	985	592	1510	824	1010	563	869	337	383	618	707	833	883	975	763	589	655	518	979	874	460	290	595	1330	602	772	608	1060	889	686	541	753	501	826	479	1450	787
ALKBH2	2992.5	3610	4023	3813	4318	9029	5343	3591.5	5358.5	4550	4308.5	7590	5141.5	5766	7860	7960	13360	4435.5	3681	2159.5	6854	5016.5	7333.5	8020	10395	14945	5308.5	3386.5	3850	7775	3479.5	4999	3596.5	2915	3336	13595	4077	5254.5	3565.5	5973	5473.5	10448	5310.5	13470	5140.5	3806.5	3012.5	17460	6537
ALKBH3	839	342	816	899	921	556	1160	910	902	876	770	505	540	750	1600	998	1380	980	623	516	500	816	824	789	828	938	818	730	884	755	1140	1100	1080	729	579	1260	1220	1130	727	1200	1150	737	857	705	676	825	703	1440	542
ALKBH4	1060	1650	2080	1800	2860	1830	2260	2730	2820	2190	2880	1520	1870	1500	2120	3470	1390	2100	1910	2270	783	2470	2710	3340	1560	3100	1930	1100	2200	1840	3030	1950	2460	1660	2270	2830	1590	2010	2230	4220	3390	1480	1850	991	1220	1910	1450	3160	1110
ALKBH5	1418	956	1734.5	1323.5	1800.5	870.5	1686.5	1608.5	1640.5	1571.5	2133	693	1175	1166	1103.5	2575	2407.5	1483.5	1840.5	1334	785.5	2436.5	1744.5	955	1267.5	958	800.5	992	1635.5	921	1660.5	1116	943.5	1077.5	942.5	1638	1659	1617.5	1993.5	2751	3785	865	1233.5	1024	1223	1571.5	1281	1264.5	1295
ALKBH6	574	473	492	670	347	339	646	386	360	422	381	351	434	288	434	542	578	286	498	353	176	636	524	555	448	379	338	421	405	265	527	424	238	290	202	714	418	308	375	800	723	328	222	382	294	279	222	406	322
ALKBH7	6550	5060	7960	8610	5870	12700	6250	8070	7510	9800	6330	8680	8890	8610	7470	6680	14800	5390	6920	3860	4870	8420	4390	8830	10700	15300	7880	5460	8920	6180	5230	5640	6840	7030	4190	14700	6030	6600	8590	9750	10100	9670	5050	7410	10100	5310	4570	5700	7240
ALKBH8	440	248	647	656	321	225	380	526	420	446	309	386	416	363	517	684	274	398	374	322	334	348	384	391	920	1120	261	333	409	406	391	198	384	227	265	813	359	725	313	426	531	576	361	316	239	403	400	800	546
ALLC	32.2	136	260	234	46.7	12.2	121	88.6	211	345	54	91.7	265	71.3	162	226	136	79.5	196	98	34.2	100	137	256	153	199	165	259	60.5	54	158	116	432	40.4	67.4	112	108	179	184	111	112	64.7	13.6	28.5	83	197	35.4	23.9	58.2
ALMS1	1710.5	2335	2700	2170	2835	1450	3445	3065	4560	2535	2975	2270	4505	1920	3205	3695	5030	3465	2490	2415	1427.5	5965	2800	4805	6000	4295	3020	1805	2180	2630	3340	3130	2285	3400	1295	4985	2585	1930	2800	4245	5245	3760	2440	3480	2410	1665	2230	3295	6145
ALOX12	26.48	103.9	64.7	195.8	30	157.8	96.15	163.5	48.15	233.6	76.715	84.55	212.095	28.75	287.55	65.5	29.15	118.37	302.35	23.1	79.8	28.95	111.6	69.4	204.99	269.15	14.25	76	45.2	26.5	274.85	82.095	21.805	120.85	39.25	123.35	145.05	58.85	54.35	41.65	199.1	38.75	25.335	25.4	25.065	33.04	84.95	171.935	87.025
ALOX12B	182	254	312	421	175	34.9	253	228	200	251	147	227	345	155	116	395	194	226	107	149	117	157	244	211	119	125	200	288	174	142	283	148	120	110	161	359	136	384	216	217	326	191	124	103	162	186	71.4	161	136
ALOX12P2	57.1	106.275	154.25	211.75	49.85	15.85	108.2	66.85	28.98	121.35	38.15	81.905	199.15	31.555	79.8	183.05	44.6	54.9	165.4	34.82	29.6	32.435	104.4	107.965	132.7	174.85	88.25	140.7	28.015	23.155	150.65	37.9	26.5	16.55	39.4	97.75	42.08	123.3	38.91	48.65	110.95	36.88	12.82	17.355	29.975	43	23.4	32.8	72.75
ALOX15	60.6	68.45	140.1	105.5	41.95	59.605	69.35	135.2	40.45	82.05	42.1	73.85	110.4	42.55	116.15	69.95	30.25	68.6	100	31.25	40.05	59.75	77.1	62.25	99.04	220.5	81.7	87.85	74.4	29.25	96.85	45.4	43.45	42.3	30.7	81.9	61.6	114.2	34.9	41.55	130.2	44.05	18.7	22.4	45.8	74.85	41.5	111.9	41.85
ALOX15B	175	174	372	281	1100	93.1	841	271	252	88.8	228	147	120	351	225	2030	219	418	539	139	82.6	321	452	176	119	225	206	145	287	215	573	144	117	88	611	154	600	1460	623	264	464	93.8	314	66.9	188	643	376	136	77.9
ALOX5	25700	473	2180	5710	3280	436	3050	1000	1920	2500	1280	1850	1300	977	2860	5260	1480	2190	2070	762	742	1740	1900	2030	350	1010	1810	2630	938	2000	3870	1090	541	431	1180	2440	4630	2820	2010	992	5380	258	1370	717	1610	3430	5400	1520	6380
ALOX5AP	11830	357.65	1755	2945	1117.5	238.7	1733	443.5	1082.5	1098	461	752	853	616.5	1416.5	2765	598	1117	836.5	318	305.2	1393	1864.5	2415	260.95	706.5	960.5	1532.5	510	623	1531	376	273.5	251.7	420	1167	2400	1421	787	662	2515	152.85	475.5	353	1008	2004.5	2306.5	566.5	634.5
ALOXE3	96.5	248	275	376	107	189	297	305	166	317	110	298	370	96.4	564	278	111	215	398	158	110	95.9	269	186	300	479	64.2	166	91.5	88.9	417	117	85.5	145	176	242	207	314	193	263	335	143	108	79.6	71.8	122	158	319	132
ALPI	253	315	575	584	153	103	601	280	149	213	111	304	508	157	500	824	121	178	398	173	162	126	322	474	319	594	163	383	121	119	427	106	134	89.7	168	604	206	284	197	240	326	154	141	92.2	91.3	217	135	220	154
ALPK1	75850	67440.1666666667	94355.6666666667	75827	69214.6666666667	36040.9	66322	95459.3333333333	58486.6666666667	64989.3333333333	54860.6666666667	72192	75558.3333333333	51888	103656.333333333	109621	72881.3333333333	71495.6666666667	74224.3333333333	63074.4	28682.6666666667	56792.3333333333	71130.6666666667	75297	71096.6333333333	93123.3333333333	65201.3333333333	58019.6666666667	72837.3333333333	55223.3333333333	70895.3333333333	57771.3333333333	70733.6	54717.7333333333	54793.3333333333	103912.666666667	70616.6666666667	67575.3333333333	55893.6666666667	68763.3333333333	74925	65028.9666666667	63496.3333333333	36086.4	50787	78965.6666666667	52358.6666666667	101481.666666667	45810
ALPK2	1020	80.1	237	172	61.7	52.4	100	43.1	38.7	624	8.82	151	465	5.33	110	74.5	29.5	63.6	96.9	3.27	126	29.4	82.9	117	16.4	81.1	461	116	528	138	166	24.4	19	66	61.7	90.8	13.8	36.2	50.7	8.89	101	10.6	21.4	16	6.2	48.9	151	44	125
ALPK3	104	306	538	527	157	56.2	568	392	343	244	155	346	178	151	225	455	144	96.1	329	79	100	703	306	419	42.3	374	185	427	353	124	378	79.1	372	187	111	518	191	562	159	361	256	116	216	67.6	325	177	141	60.8	53.9
ALPL	176.9	274.4	513.5	551.5	134.25	109.5	276.55	341	142.15	215.5	93.65	284.5	438.5	138.75	319.75	445.1	146.35	221	278.5	151.7	143.55	110.1	302.65	378.2	211	473.5	234.5	300	202	113.35	350	136.95	186.75	88.45	163	335.5	205.5	364	151.45	216.5	329.5	168.15	79.1	80.85	157.5	206.5	90	140	171.5
ALPP	468	405	674	1070	330	445	526	908	288	566	359	469	784	241	1220	882	413	559	628	420	270	375	607	506	766	1020	286	456	407	238	747	491	325	406	233	833	573	406	249	400	969	262	235	235	379	402	490	1000	438
ALPPL2	1084.85	1146.65	1698.45	1723.5	521	737.35	917.8	1534.95	449.85	1027.6	598.9	1131.9	1732	575.95	2094	1014.4	740.15	945.4	1218.5	899.4	443.45	779.57	1328.6	722.8	1663	845.5	924.8	1133.45	1049.93	436.65	1395.5	566.95	727.2	557.2	438.9	1551.5	1106.15	621	464.85	788	1883.55	444.65	377.92	349.685	963.14	939.885	871.8	1676.05	641.6
ALS2	205.8	418.033333333333	566	506	573	337.966666666667	793.666666666667	360.766666666667	582.2	628.333333333333	621.333333333333	295.933333333333	433.666666666667	382.133333333333	626.666666666667	721	652	647.666666666667	559	353.9	165.933333333333	690	465.966666666667	802.333333333333	346.466666666667	546.1	413.2	441.466666666667	455.733333333333	436.366666666667	523.666666666667	549	433.133333333333	496.666666666667	484.066666666667	576	609.333333333333	589.666666666667	404.833333333333	739	635	366.433333333333	464.933333333333	259.833333333333	301.566666666667	381.466666666667	381.333333333333	573.7	415.666666666667
ALS2CL	895	469	1221.5	1655	1450	317	1310	2520	601.5	1065	1920	589.5	768	1355	1865	2005	536.5	960	1420	717.5	285.5	343	999.5	1029	572.5	930.5	1210	653.5	953.5	329	1750	1460	1415	319.5	585.5	2550	1080	1845	1108.5	2905	2430	207.45	1480	266.5	907	1460	578.5	740	1066.5
ALS2CR11	41.6	96.7	101	320	50.7	31.1	44.5	256	94.9	628	386	435	64.8	193	573	88.2	23.1	962	1260	336	512	76.8	36.5	349	218	937	122	172	327	50.7	737	332	96.4	244	46.5	622	266	191	54.1	187	292	292	178	8.8	342	99	108	2230	134
ALS2CR12	11.7	14.3	27.2	20.8	20.5	134	33.2	14.1	24.3	14.3	29.5	15.6	29.7	4.64	19.3	43.4	8.67	16	6.51	3.34	3.65	26.2	18.2	22.8	120	25	7	25.4	13.7	6	11.6	3.02	3.96	23.5	11	31.2	5.82	59.8	20.6	12.4	18.7	3.81	8.29	2.51	14.4	23.1	8.51	32	18.6
ALS2CR13	6180.5	6329	7526	11359	9646.35	4788.5	9083.5	8382	10326.5	5771.5	7467	6535.5	5094	5797.85	6806.5	8535	3736.5	8455	7064.5	2946.5	3972.55	6618	7758.5	12235.5	6737	9330	7312	5661.5	11051.5	6116	4939.5	5943.5	8201.5	8483	7540.75	12372	4703.9	11000	8352	12150	9561.5	8707	7340.2	4192.25	7174.5	6209	6110	9073.5	5496
ALS2CR2	1522	877	1700.5	1956	2335	2150	2300	2045	2120.5	2515	2360	1143.5	1724.5	1153.5	1243.5	2645	868.5	1695.5	1652.5	331.15	399.5	1472	1133	1763	1627	1636	1945	1233.5	2205	797.5	1417.5	1363.5	1939.5	938	1426	2695	1955	1898.5	1641.5	5290	3630	2140	1225.5	1985	1475.5	1132	1489	3405	1599.5
ALS2CR4	1009.5	2440	3790	2455	3110	4240	6290	2495	6530	4860	3575	3005	2735	3490	4475	5940	9030	5800	3775	1850	1670	7990	4735	2705	4630	4095	3640	3025	4010	3055	3940	4140	3435	5555	2750	8675	6320	3040	4145	6195	5830	4750	4980	9955	5665	3480	2940	4865	6390
ALS2CR7	18.7	24	48.2	111	34.7	81.3	17	115	18.2	82.8	45.9	38.8	150	27.7	211	40.5	43.6	119	152	16.7	33.8	13.4	49.5	198	140	36.5	15.6	49.6	70.8	16	158	35.8	23.1	45.3	38	118	96.1	54.8	38.2	42	205	36.6	18.2	4.55	66	25.6	38.6	75.1	48.4
ALS2CR8	325	246.333333333333	303.333333333333	379.666666666667	375.666666666667	80.9	399	359.666666666667	566	305	322.333333333333	169	171	284.333333333333	390.333333333333	400	85.3333333333333	395.666666666667	327	102.3	103.666666666667	445	331.333333333333	460.666666666667	269.666666666667	344	242.666666666667	228.666666666667	347	233	312.666666666667	349.333333333333	378	307.666666666667	210.666666666667	501	304.266666666667	340.666666666667	331.666666666667	558	501	262.666666666667	288.333333333333	143.633333333333	188.066666666667	192.833333333333	259.366666666667	666.666666666667	241.4
ALX3	90.3	299	272	229	99.8	128	244	245	199	169	74.2	184	224	110	279	208	138	80.6	180	120	62.9	121	173	521	104	219	187	189	114	127	152	139	118	118	112	180	105	188	167	191	151	60.6	83.8	159	93.7	125	95	186	393
ALX4	78.9	140	156	229	85.2	85.3	168	139	92.3	133	68	55.5	142	81.3	168	177	40.6	98.1	164	71.8	70.4	36.6	147	117	110	180	57.4	179	48.9	49.2	161	62.8	27.7	85.8	75.8	137	81.4	155	75.5	128	188	96	38.4	37.8	24.3	48.3	51.7	128	67.2
AMAC1	3.6	5.5	5.86	7.1	8.81	1.98	5.18	6.32	4.38	5.16	3.22	4.52	8.26	5.21	6.85	11.4	6.16	5.91	4.2	3.93	3.88	5.61	4.61	4.57	8.47	8.43	6.17	3.98	5.33	3.87	6.5	3.63	4.79	4.61	3.11	9.94	7.52	6.42	3.27	7	4.4	4.86	8.06	3.24	6.69	5.57	1.8	10.3	4.91
AMAC1L2	760	382	743	766	384	313	992	663	608	385	311	575	811	492	580	738	1410	352	471	573	376	440	500	360	471	356	422	426	499	470	528	599	262	353	554	1020	259	620	349	576	478	599	343	537	337	568	548	902	913
AMACR	335	209	844	345	312	257	397	539	342	1640	406	308	425	401	337	699	266	228	464	380	228	258	581	586	431	332	423	395	659	219	333	553	395	194	398	995	765	675	556	538	523	342	326	241	457	517	414	920	673
AMBN	117	248	347	530	133	178	243	87.6	168	147	126	221	121	119	153	253	126	133	93.6	123	104	134	248	316	86.5	95.2	153	313	154	96.1	237	70.2	82.7	181	129	277	110	278	176	172	126	126	103	79.6	118	155	123	169	51.8
AMBP	4.73	4.61	10.6	6.81	8.19	11.8	5.18	6.17	4.77	266000	8.34	8.69	12500	5.62	14.4	10.3	13.1	8.67	18.3	4.14	8.82	5.03	3.99	4.57	8.06	8.43	55300	15	6.29	7.56	12.5	7.41	4.44	6.28	5.31	9.42	10.3	77.7	2.99	6.5	8.69	4.48	7.37	3.56	6.14	5.11	3.18	9.47	16.7
AMD1	6170	2490	5973.33333333333	5763.33333333333	5656.66666666667	3156.66666666667	8006.66666666667	4146.66666666667	4656.66666666667	4700	4170	3783.33333333333	4650	5273.33333333333	5633.33333333333	7860	10460	5190	5143.33333333333	3503.33333333333	2923.33333333333	6006.66666666667	6090	5376.66666666667	7166.66666666667	7723.33333333333	5380	3976.66666666667	7290	7806.66666666667	4296.66666666667	5496.66666666667	5813.33333333333	4340	3586.66666666667	11233.3333333333	7773.33333333333	7976.66666666667	5363.33333333333	6150	5466.66666666667	7460	6150	8940	5306.66666666667	6906.66666666667	5723.33333333333	8936.66666666667	5383.33333333333
AMDHD1	308	177	225	401	129	74.1	273	72.9	1010	7800	200	139	454	315	330	144	385	87.8	748	106	70.3	219	180	219	69	89.8	1200	304	80.6	109	627	606	106	132	125	213	109	237	120	421	169	118	102	71.9	572	207	52.3	130	518
AMDHD2	337	178	239	353	133	162	381	139	162	283	141	182	262	199	331	333	242	135	244	204	84.2	160	261	233	207	271	130	287	152	166	282	125	126	98.9	118	252	262	284	177	184	334	96.2	139	124	159	163	179	211	127
AMELX	45.6	135	189	193	95.2	24.5	164	26.3	96.6	53.1	27.1	140	50.1	75.9	55.7	160	63.8	45.3	69.7	53.3	33	76.9	138	138	7.68	64.8	87.7	178	110	56	72.5	13.2	75.1	32.5	74.6	78.5	34	157	84.3	78.5	41.9	105	53.2	48.8	67.2	74.9	30.2	9.73	21.9
AMELY	21.7	77.4	112	99.6	18.9	16.7	79.2	17	22.9	19.7	2.98	44.5	28.3	9.18	30.2	90.4	19.8	5.31	37.7	17.3	8.33	20.6	81.5	87.5	9.46	37.5	14.7	90	25.9	24.3	39.7	12.7	11.8	16.2	22.6	45.6	6.36	52.8	22.5	21.5	4.32	25.8	8.11	8.46	10.4	10.9	10.3	10.1	4.09
AMFR	4030	1285	2085	3310	1965	3045	2965	2895	1206.5	3055	1511	2235	2490	3395	2285	2035	5400	2540	3345	1565	635	1430	1226	3715	2125	2050	2135	3145	1820	1073.5	2690	2010	2645	2680	958	3270	1871.5	4690	3590	3345	2425	1130.5	1647	2660	2735	1473	1019	5305	3560
AMH	124	455	461	931	1490	1570	1760	2280	3260	835	487	790	649	1670	1220	4180	679	659	2360	1060	1700	2540	2590	900	1440	1750	496	184	369	3260	4410	2470	2020	951	2390	4800	225	208	968	1100	627	5190	1180	3960	327	160	856	3950	950
AMHR2	41.9	105	278	226	44.7	14.5	559	228	264	90.3	151	82.9	391	56	145	370	27.1	49.2	429	58.2	27.2	167	91.3	408	81.6	138	208	136	270	26.1	164	67.8	147	98.3	32	91.5	169	161	201	192	123	39.4	300	200	518	137	97.1	64.8	199
AMICA1	17675	268.8	4854.5	12015	2208.5	702.55	1672	1181.5	2654.5	4329.5	1429	1947.5	1103.85	3549.5	5528.5	4543	147.825	1512.5	704.05	667.6	591.05	295.25	1466.5	4459	360.35	681.35	3304.5	5393.5	1377.5	1575	2027	604.4	1919.5	161.3	1062.4	3243.5	5005	1852	1807	198.45	1086.5	247.25	1400	1238.3	1096.25	3236	6226	3238	3420.5
AMIGO1	184.3	205.55	302.5	335	245.5	220.6	229.5	225.7	218.2	225.55	266.9	198.4	144.9	199.2	175.5	383	268.4	242.35	220.7	263.75	48.85	246	189.3	221	197	285	187.7	235.35	305.65	69.3	264.5	139.35	188.35	138.05	221.65	318.5	172.35	398.5	152.7	331.6	272.7	119.55	198.25	112.65	109.2	195.8	180.05	509.5	81.35
AMIGO2	1850	771	9010	7840	13000	77.3	5220	3820	11800	8530	9800	1330	1990	1570	521	892	215	4080	8240	153	264	430	99	1170	74.7	214	556	1170	15200	553	709	2890	14500	5850	3410	2670	6070	4760	8620	1270	1420	33.1	14500	287	3870	9090	551	62200	549
AMIGO3	514	329	533	534	270	539	508	372	512	353	415	391	348	313	658	609	376	315	414	421	265	848	543	521	624	696	402	320	281	326	436	288	210	376	311	488	371	435	457	724	760	491	408	593	410	389	267	659	400
AMMECR1	302.4	220.9	346.65	294.8	253.465	295.75	241.65	434.75	230.165	238.965	379.85	460.7	201.9	152.195	221.1	278.8	132.85	165.37	462.3	83.01	205.7	170.7	123.155	196.4	715.35	357.5	482.05	158.55	227.755	157.97	254.8	289.5	163.035	144.45	67.615	619.1	231.8	177.1	287.95	366.54	305.45	313.815	222.2	752.3	165.3	253.95	222.75	1351.5	168.65
AMMECR1L	2791.6	3162.85	5426	4950.8	6521	5745.1	8614.5	3092.9	8948.8	5022.95	5141.7	4451.7	4584.2	4810.85	5799.2	7195.8	5444.55	7139.55	5526.45	2760.75	2280.55	6274	2834.5	5819.5	4661.05	6234.45	4684.35	3296.9	6983.05	5852.5	4773.5	4648.45	4388.45	4661.6	5072.75	8038.5	5675.45	5306	4220.55	7876	7177.5	4729	4960.15	7089.5	5524.55	4839	4567.1	9206.5	8423.5
AMN	551.633333333333	470.066666666667	648.333333333333	678	362.733333333333	194.1	593.9	514.166666666667	350.633333333333	843	246.666666666667	521.8	485.666666666667	428.533333333333	649	607	470.3	349.066666666667	386	403.866666666667	277.666666666667	344.5	429.233333333333	482.866666666667	585	795	495.333333333333	460.566666666667	308.333333333333	323.466666666667	465.666666666667	292.8	278.166666666667	159.233333333333	346.366666666667	600.666666666667	318.4	385.166666666667	330.233333333333	550.4	561	323.933333333333	228.033333333333	169.533333333333	204.733333333333	324.733333333333	287.466666666667	259.3	321.533333333333
AMN1	557	443	970	783	1570	618	769	1160	1110	1190	1550	673	600	881	605	1090	1140	1160	2170	393	383	985	399	602	777	1230	736	527	2200	841	1240	1080	825	504	593	1510	1240	1160	1370	1550	1240	868	1070	280	633	1310	592	2890	179
AMOT	196.76	855.75	632.45	983	269.155	1533.6	492.395	1303.15	342.525	403.8	653.12	301.15	895.1	343.19	1193.65	640.2	542.81	414	1871.15	226.795	122.9	216.535	624.95	787.9	274.25	448.4	1133.3	316.33	1644.05	77.815	306.2	377.495	401.265	357.32	108.405	590.35	469	801.55	1529.7	1062.75	392.25	244.835	696.9	820.05	726.25	523.75	411.55	524.715	456.92
AMOTL1	171.82	177.175	301.25	295.35	317.15	206.025	237.675	229.425	274.05	373.025	252.475	369.5	209.525	337.75	397	351	298.5	311.3	239.25	182.95	311.9	313.5	399.75	279.575	382	447.075	267.05	247.2	215.075	350.475	189.55	161.275	266.6	451.5	230.575	588.725	708.75	401.25	219.525	303.1	444	266.45	250	337.75	217.35	316.5	207.65	225.175	382
AMOTL2	4390	3120	8990	11900	16800	12300	8050	6420	12900	19000	5480	6690	11300	13500	6070	12000	5540	8710	19800	2840	8630	16400	13800	5360	18200	24800	20900	9720	4320	12300	9930	3380	4920	16200	8090	14300	9320	4850	2590	8970	16300	16100	7300	28500	5830	7840	11900	29100	4770
AMPD1	91.2	111	152	178	35.2	23	86.5	18.8	43.2	26.4	18.2	93.6	39.6	19.7	102	141	32.5	35.6	55.5	45	56	27.5	124	149	45.6	71.9	41.5	123	25.2	68.5	115	10.1	28.8	30.2	45	93.6	32.8	161	39.2	31.4	46	58.7	17	41.7	22.7	36.6	280	11.1	26.3
AMPD2	2100	2930	3210	2920	4760	2370	3730	2150	4040	3250	3080	2830	2720	3350	2390	4420	3660	2820	4220	6470	1510	7740	1590	3950	2230	7870	1810	1700	2780	2330	3440	2740	1780	1400	2160	3820	4240	2730	3360	4870	5540	1800	1930	1260	1350	2570	1970	4340	2070
AMPD3	4395	1412	1785	2025	1039.5	342.5	2170	1009.5	1920	1194.5	1452.5	1955.5	836.5	2042	1852.5	1529.5	1665	930	1355	603.5	606.5	1237.5	774	1302	632.5	3020	1532	1933	2270	887	3030	1885	1024	261	485	1502	1523.5	1558	1287.5	1082	1800	706	857	916	1744.5	1189	2175	3085	697.5
AMPH	79.75	173.605	1595	314.9	2550	117	2121.5	240.85	1225	373.9	133.6	995	308.7	1378.5	1025	3145	1059	1969	929.5	340	482.5	800.5	1491	247.3	688	79.85	829.5	1227	2690	73.95	899	2265	1016.5	727	2115	2475	1511.5	3055	179.6	4385	2365	365	1597	127.8	852.5	1383	1020	2985	1175.5
AMT	3155	1447.5	3485	4090	2725	2990	4070	4230	2715	5875	2905	2216.5	2216.5	4415	5055	3420	2170	2038.5	4375	3000	1728	3440	831.5	2335	2935	5910	4860	1871.5	3020	2560	5735	6085	3720	2320.5	1575	7295	3270	3370	3680	3155	4780	2295	4305	3125	2965	4025	2155	7515	2850
AMY1C	4520	1380	9090	5650	9850	2330	3580	3250	9800	10700	7130	2050	2450	4010	1060	13100	1230	7350	5620	1930	2310	3460	2280	2750	4590	12600	4390	2970	9790	1900	1840	3980	8190	7900	6720	6820	3410	5930	7420	7910	5800	3170	3080	614	3880	12000	4540	9060	1500
AMZ1	24.7	19.4	22.1	45.4	157	8.47	30.8	11.7	17.9	29.5	29.7	22.4	30.1	22.8	48.8	21.2	15.6	13.6	27.4	12	30.1	80	19.3	7.95	202	15.6	18	76.3	11.7	27.9	57.7	14.1	12.8	14.2	17600	41.1	15.8	50	7.29	48.3	44.8	3.99	6	4.73	5.55	72.9	21.5	358	38
AMZ2	12400	16300	16600	12400	17900	11200	21300	15800	18200	12900	15700	11900	27100	9270	17800	25500	27100	16000	18900	9200	8270	14800	16700	14800	24300	32700	17500	14200	20100	9180	18600	24300	13300	13900	9940	16300	18100	21000	14600	28900	26000	14500	12700	10300	9920	11600	14200	20700	11300
ANAPC1	5713.65	1746.4	2981.2	2767.4	3039.95	2141.65	3002.5	2108.75	3259.05	2722.85	2639.95	2746	2084.45	2531.65	2649.25	3976.75	4173.75	3041.65	2402.85	1385.4	1881.6	4124.1	2014.8	3691.1	4126.1	5999.4	2106.95	1736.15	2043.55	3267.4	2030.4	1844.65	2465.7	2342.6	2254.25	4583.95	3109.25	2591.55	3173	4176.7	4917.2	3995.55	2425.25	5767.55	2156	2395.65	2544.25	4459.45	6017
ANAPC10	1700	1580	1720	1650	1860	853	2250	1510	2050	1580	1470	1510	1840	1760	2880	2240	3050	1580	1650	809	910	1920	1770	1320	2320	4860	1690	1850	1180	1600	1710	1680	1240	799	944	2550	1800	1540	1470	2340	1950	1940	1340	1800	1070	1720	1160	2670	1270
ANAPC11	49900	126000	61900	73100	76600	104000	80700	65000	89000	78700	80600	128000	133000	65200	111000	145000	111000	70900	90400	63100	89800	89200	109000	85300	173000	131000	104000	81300	79300	67000	104000	111000	58400	63400	56800	72400	81100	89700	94400	130000	143000	117000	77400	155000	84000	70500	55000	81900	58000
ANAPC13	2050	2150	2950	3870	3490	2260	3360	3390	3740	3090	3400	3470	4190	3480	3530	4250	2840	2260	3080	1670	1420	3830	4080	4390	3820	5720	3570	3050	3730	2170	2940	3640	2520	3030	1970	7440	3240	4110	3110	6290	3520	3380	4420	4000	3390	3260	2470	8140	3550
ANAPC2	433	222	406	445	330	314	475	423	483	490	340	226	339	375	325	405	364	410	430	353	178	513	370	350	319	393	436	278	442	271	403	340	403	191	291	627	304	386	482	498	527	444	359	281	285	300	210	447	322
ANAPC4	12800	2940	11000	9690	11300	2940	10900	6090	14100	10300	7890	9350	11700	9500	13100	13000	9620	7180	5840	5670	5150	12300	7610	5990	8270	13900	8000	6790	7610	7770	9390	9950	8430	5910	6290	16800	7940	10100	7640	12400	12300	7550	8540	9380	6480	10300	8780	20300	8270
ANAPC5	12053.3333333333	8645	11396.6666666667	8715.66666666667	11982.3333333333	9022.33333333333	10051.6666666667	9397.5	12618.6666666667	14577.6666666667	11217.1333333333	9315	9631	12330.2	17006	14497	126705.333333333	10298.7333333333	10834.6666666667	7500.66666666667	8104.93333333333	12790	7874	10846.3333333333	9797.66666666667	14736.6666666667	13277.3333333333	8716	8315.06666666667	11126.0333333333	12090.6666666667	11902.5666666667	11175	9929.56666666667	8081.36666666667	20748.3333333333	11689.2	12342.6666666667	13199	11647	11690.3333333333	11809	16449	14861.3333333333	13098.6666666667	13533.3333333333	8984.46666666667	19809	6744.53333333333
ANAPC7	722.5	664	1100.5	736	999.5	1277	1210	759.5	1071	1216.5	1444	1149.5	736.5	767.5	1330.5	1493	2140	813	1549	864	504	1550.5	1149	745	1480	1288	829	775	999	1072.5	1326.5	1006.5	524.5	445	465	1518.5	1180	736	1039.5	1452	1502	1048.5	997	1137	958.5	1027	718.5	976.5	618
ANG	916	387	1130	1490	646	244	646	330	366	65300	420	629	2010	767	738	809	545	381	576	331	417	416	403	619	122	283	10300	737	225	720	790	266	161	236	218	1370	574	574	315	306	686	117	203	326	506	329	679	443	826
ANGEL1	768	911	1370	1060	748	584	1030	586	691	1150	560	837	984	768	1560	1090	476	524	1050	385	416	387	852	977	814	1170	628	840	545	659	1020	474	443	544	516	930	866	984	571	822	839	435	368	504	437	852	535	1570	749
ANGEL2	3402.66666666667	2209.66666666667	3811.66666666667	3814.66666666667	4934.33333333333	2709.33333333333	3084.33333333333	3552.33333333333	4366.66666666667	3745.66666666667	4062.66666666667	2586.66666666667	2987	3197	3519.33333333333	4812	4115	3733	4010.33333333333	2278.2	2062	4130.33333333333	2402.33333333333	3671.66666666667	3258	6027.33333333333	3279.33333333333	1945.66666666667	4254.33333333333	3078.33333333333	3401	5070.33333333333	3732	2404.66666666667	2492.66666666667	7244.33333333333	2873.66666666667	4434	3979	5881.66666666667	4807.66666666667	3938.66666666667	3741.66666666667	4089.66666666667	3374.66666666667	3613.66666666667	3366.33333333333	9345.66666666667	2807.33333333333
ANGPT1	98.3566666666667	119.2	189.866666666667	257.133333333333	127.79	85.8	216.726666666667	168.856666666667	153.056666666667	411.483333333333	100.393333333333	214.766666666667	377.366666666667	270.243333333333	362.233333333333	216.786666666667	104.93	72.9766666666667	344.066666666667	81.2466666666667	76.5	177.783333333333	108.333333333333	528.133333333333	124.646666666667	231.666666666667	342.356666666667	229.366666666667	63.7033333333333	122.996666666667	157.326666666667	70.7966666666667	54.4233333333333	43.7733333333333	59.8866666666667	163.6	126.24	138.633333333333	90.9766666666667	171.316666666667	164.716666666667	50.17	62.2266666666667	67.3066666666667	107.37	105.996666666667	112.92	154.753333333333	451.433333333333
ANGPT2	955.533333333333	315.933333333333	630.1	1197.93333333333	844.2	106.233333333333	984.233333333333	377.333333333333	437.1	287.966666666667	322.066666666667	2536.5	210.5	696.166666666667	4725.33333333333	879.2	1566.5	720.366666666667	272.933333333333	607.3	1973.43333333333	1876.46666666667	671.033333333333	583.933333333333	938.533333333333	1355.7	227.666666666667	760.9	486	513.866666666667	651.366666666667	474.533333333333	231.1	197.8	390.6	1064.66666666667	1516.7	1636.33333333333	609	884.833333333333	488.666666666667	143.7	549.7	497.9	180.866666666667	1309	484.1	370.666666666667	521.9
ANGPT4	127	238	375	415	85.7	101	368	340	79.2	124	57.2	222	343	68.9	631	318	90.7	91.9	256	127	84.9	160	196	398	236	455	88.3	316	77.2	111	325	57.6	55	47.6	87.5	193	232	204	77.8	117	199	91.8	52.5	54.8	93.6	174	118	149	127
ANGPTL1	337.825	43.15	231.45	433.05	195.525	21.59	86.1	172.605	297.365	1490.4	113.15	79.85	282.1	319.05	290.25	263.55	91.25	59.695	460.85	82.95	53.75	103.465	40.7	117.2	40.6	121.65	447.8	186.9	57.22	482.25	188.1	143.475	24.825	45.96	29.915	839.65	100.2	96.2	40.53	115.755	153.6	10.8	57.42	107.62	406.1	122.82	268.55	105.55	115.65
ANGPTL2	744.5	494.5	1388	1950	2190	723.5	1675	775.5	782.5	7210	1234	2855	1616	1417.5	3615	984	2865	1031.5	707	764	3975	1266	1430	1392	1895.5	2000	2000	1785	697	2680	2110	838.5	392.5	458.5	1441	3755	1335.5	1412.5	514	1253	1876	765	848.5	1715.5	854	1030.5	1573	256.5	861
ANGPTL3	7.79	3.56	9.63	5.105	6.41	1.98	5.18	7.175	3.55	4155	3.11	3.6	71.95	4.855	208.925	9.655	5.21	5.36	5.365	3.41	2.82	4.405	2.755	4.57	7.96	9.465	302.2	3.415	4.64	3.12	6.13	3.1	4.49	3.125	2.71	8.21	6.62	24.45	2.765	6.295	7	3.895	7.235	2.815	6.34	5.79	1.685	17.6	3.99
ANGPTL4	560	427	1040	751	3640	658	2450	1370	169	5640	385	10500	838	2600	4250	744	6870	89.9	724	974	1330	1810	287	488	738	1420	3860	654	371	1310	842	146	39.4	207	757	3990	3860	279	361	829	1520	96.4	235	2870	429	1810	749	352	809
ANGPTL5	16.7	94.9	63.7	158	32.8	2.32	80.2	47.7	16.5	47.7	21.4	48.8	107	15.2	28.7	69.5	12.6	32.2	132	20.9	9.03	15.6	64.1	84.5	71.9	62.2	14	121	21.9	15.4	50.8	29.4	13.2	10.7	22.3	64.9	11.3	42	23.9	23	34.2	18.8	11.1	5.49	15.7	12.8	34.9	13.4	20.1
ANGPTL6	847	72	290	443	147	142	77.6	164	87.2	1250	108	153	243	145	122	193	94.2	163	212	91.9	125	105	119	81	178	70.1	334	137	142	79.5	223	94.9	90.4	101	94.2	232	191	432	76	122	239	54.5	68.9	55.1	76.2	148	173	232	169
ANGPTL7	107	40.3	430	143	688	1.98	372	104	48.2	27.5	275	47.9	30.9	563	44.2	133	29.1	4.74	354	27.6	2.56	229	25.7	36.9	26.9	62.1	5.38	66.6	41.6	60.7	29.3	124	3.62	64.5	52.9	120	522	103	9.94	222	209	3.71	38.9	60.8	145	400	176	480	3.76
ANK1	485.86	994.866666666667	644.666666666667	838.333333333333	935.133333333333	445.933333333333	1758.33333333333	1050.13333333333	1236.83333333333	574.2	1085.06666666667	425.266666666667	756.5	838.966666666667	1178	1995.66666666667	1732.36666666667	1199.73333333333	588.333333333333	1512.93333333333	170.766666666667	811.433333333333	951.666666666667	232.833333333333	373.566666666667	474.466666666667	641	1483.46666666667	990.933333333333	320.1	704.433333333333	916.166666666667	929.4	1080.8	1486.36666666667	2196.56666666667	592.233333333333	1810	1323.7	2217	1573	383.966666666667	973.533333333333	536.133333333333	568.766666666667	861.466666666667	1015.66666666667	1029.73333333333	1314.06666666667
ANK2	111.95	271	372	354.5	448	320.5	541	636	569.5	432.5	453.5	424	205.2	830.5	376	465	569.5	396.5	632	291.4	161.5	1157	337.45	264.85	355.5	1266.5	324	492	642.5	633	496.5	193.25	517.5	188.55	320	863.5	488	548	519	751	922	799	365	229.95	301.6	558	327.5	886	757.5
ANK3	1211.1	3136.8	10573.25	8777.75	15814.35	1792.525	14136.75	15679	14824.725	11342.5	12556.25	5347.325	1897.5	7892.975	5119.65	16904.75	16435.75	15389.675	10771.25	8358.85	4422.425	4911.95	8074.5	3928	5222.775	6869.5	14641.25	13284.5	18308.425	2917.275	7670	5976.475	20018.5	7226.75	9403.625	16902	8039.25	21506	11589.025	16994	13322	11883.5	13900.45	8209.55	8496.85	6634.6	12277.975	21486.75	2992.5
ANKAR	1230	438	1090	908	892	578	816	1100	1070	1070	819	622	456	814	540	755	533	923	771	241	329	577	339	557	394	601	689	497	575	357	685	712	870	358	888	1240	434	742	578	913	1060	632	521	425	480	633	620	1190	348
ANKDD1A	1500	415.5	803	705.5	602.5	278.35	753	749	423	415.5	368	671	560	488	901.5	929.5	414	406.5	726	453.1	180.6	445	394	478	561	739	334	430.5	496.5	140.2	699.5	460.5	354	397	376.5	844.5	519.5	726	363.5	719.5	737	277	370.5	210.05	269	551.5	319	854	410.5
ANKFN1	47.4	856.5	2620	1697	4595	35.45	1895	2415	2210	1539.5	3050	338.5	671	241	648	1585	20.005	1610	1430	213.5	24.53	1340	304	138.65	78.5	448	689.5	556	2065	109.2	4615	2320	3770	3035	1596	2370	763	2585	3130	1560	2060	48.3	2605	19.1	1130	1870	1745	248	142.45
ANKFY1	2560	2360	6830	3480	4885	2660	6125	5520	5365	4950	5860	1630	3105	2825	5245	7580	4420	5000	5540	2770	1470	4685	5150	2855	2740	3025	3255	2855	6010	2565	5490	6385	6485	3750	3715	4050	3845	5055	8315	7360	7760	2680	5970	3815	5085	6225	4880	3205	3785
ANKH	457.25	562.25	1117.75	728.75	1571	1157.75	810.25	919.75	377.75	1835	969.5	470.25	535.5	702.25	1069.75	2001.25	1745.5	1101.5	1196.5	458.25	484.75	530	1424.75	1067.25	747	1210.25	803.25	506.75	1012	380.5	1495.75	2152.75	2540.25	268.875	1502.25	1212.5	1128	1953.5	1746	741.5	868.5	659.5	1414	470.75	1069.75	1485.25	627	1157.5	1280.75
ANKHD1	5517.75	3425.5	5682.25	5929	3420	2966.35	5671.75	3206.5	3659.25	5758.25	3071.75	3950.5	5020.5	2950	6075.5	5644	4892	2862.25	5374.25	2568.5	2619.45	4133.75	3858.75	4235.75	4689.75	6894.25	3958	3326.75	4900.25	4017.5	5847.5	4653.5	5847.25	2655.1	2870.5	5892	5338.5	4845.25	4850.25	3867.5	3665	4909.25	4537.025	3868.75	3704.75	4906.25	3267.75	6493	4675.5
ANKIB1	1846	2930.66666666667	3783.33333333333	3430	7033.33333333333	1181.66666666667	4016.66666666667	5340	5141	4264	5620	1925.33333333333	3161.66666666667	2922.66666666667	3333	5483.33333333333	1597.33333333333	5406.66666666667	2890.66666666667	2028	1221.33333333333	4230	3393.33333333333	4456.66666666667	1849	5530	3593.66666666667	2257.33333333333	5758.66666666667	2866.66666666667	4266.66666666667	4180.33333333333	5052.33333333333	2341.33333333333	4606	4883.66666666667	3441	4846.66666666667	4150.33333333333	7373.33333333333	6533.33333333333	2064.33333333333	2635.66666666667	1996.33333333333	1810	3423.66666666667	3334.66666666667	6743.33333333333	3347.66666666667
ANKK1	133550	123017.9	188023.15	144015.7	134004.54	127014.25	154021.4	151515.3	149016.2	156053	134006.45	119017.75	159008.15	123506.7	213522	215025.75	134507.3	163007.1	137515.4	136508.7	98501.24	130506.3	132017.45	154513.3	147522.95	195534	149061	108548.4	151029	136507.5	146008.35	144020.15	151510.9	122519.7	134512	199003.775	154507.55	162059.5	133513.7	152004.315	151517	151001.87	138502.915	118001.93	133016.35	158015.4	123508.55	178520.8	133012
ANKMY1	191.333333333333	103.733333333333	176	236.666666666667	134.733333333333	76	155.333333333333	117.166666666667	381.666666666667	144	120.666666666667	123.3	98.8666666666667	112.2	125.866666666667	205.333333333333	134.666666666667	185.333333333333	142.6	198.7	60.0333333333333	239	112	208	117.1	200.333333333333	96.7	144.333333333333	116.733333333333	127	141.333333333333	89.8666666666667	114.2	110.1	130.8	219.666666666667	130.2	155.666666666667	96.2	188	243.333333333333	125.166666666667	110.533333333333	89	63.6333333333333	74.7333333333333	98.9333333333333	118.866666666667	73.9333333333333
ANKMY2	712	855	1290	1400	1510	658	1650	1330	1720	1050	1140	882	1010	995	842	1960	1420	1060	1120	671	423	1160	1280	742	917	1060	944	932	1320	462	1280	1670	1200	496	1170	1800	1150	1290	976	2290	1060	801	1070	504	779	1070	812	2990	1160
ANKRA2	3120	2116.66666666667	3773.33333333333	3653.33333333333	4770	1575.33333333333	3403.33333333333	4970	3636.66666666667	3976.66666666667	2896.66666666667	2630	2230	3320	3333.33333333333	5000	4236.66666666667	2856.66666666667	3160	1811.33333333333	1377	2656.66666666667	3293.33333333333	2950	2583.33333333333	5280	3276.66666666667	3093.33333333333	5243.33333333333	2138.66666666667	3686.66666666667	5340	6633.33333333333	2131.66666666667	3963.33333333333	5536.66666666667	3836.66666666667	5713.33333333333	4966.66666666667	4443.33333333333	3336.66666666667	2913.33333333333	4246.66666666667	1697.66666666667	2433.33333333333	3733.33333333333	2936.66666666667	7290	2563.33333333333
ANKRD1	5.16	34.1	31.6	61.5	7.24	20.9	29.2	10.6	14.3	16.7	13.9	29.9	25	7.39	16	32.3	12.9	15.9	20.8	11.8	11.8	11.6	29.3	30.8	8.79	8.43	32.9	51.3	9.07	12.2	28.8	3.44	6.4	22	5.57	31.3	7.25	79.4	14.3	20.9	18.3	13.8	9.19	9	7.46	15.2	198	12.1	4.54
ANKRD10	5710	3405	9155	6865	7010	2595	9755	5480	4800	7250	4950	3735	5765	4055	6725	7200	4205	3020	5795	3565	2045	7550	4115	5670	2375	3420	4645	4220	7405	5765	5600	4495	5560	6330	2745	10035	6745	5940	6340	4570	5695	6155	6675	6485	5485	7320	6005	7205	6700
ANKRD11	8705.6	11629.8	12942	13650	11146.8	6012.8	13922	10688.76	13863.8	10214.4	8850.96	13875.6	10408.6	10576.2	12062	12638	16636.2	10087.56	10692.6	6691.4	7293.38	10211.8	10486.6	6968.8	11178.4	14768	12539.6	12182	12951.6	11383.82	11910.8	9920.64	12255.6	13501.28	5743.4	19923.2	10503.4	16775	13280.2	11859.4	11584.2	6738.86	15580.98	8203.4	8105.8	12851	7815.4	15217.2	10072.92
ANKRD12	2957	2989.5	5390	3940	3792	303.75	4071.25	3184.75	5377	6505	2980.75	2626.75	3755.25	2501.5	5575	7360	2935.25	5446	6252.25	2301	895.25	5920	5492.5	2271.25	2004.75	6782.5	3495.25	3013	7117.5	3187	7455	4756	4191.25	4762	5610	4455	4136.75	9417.5	3643.5	6020	3524.75	1743.5	5837.5	1504.25	2720.75	5430	4771	4856	2624.5
ANKRD13A	3658	1301.5	2421.5	2354	2016	1052.5	1835.5	1816.5	2185	2169.5	1993	1368.5	1228	1213	2156	2196.5	1905	1544.5	1803	915	529	1757.5	2402.5	1387	1395.5	1558.5	1846.5	1496.5	2060.5	1137	1909	1372	1517.5	1507.5	1216.5	3020.5	1718.5	1771.5	1844	1810.5	1720.5	1147	2291.5	2099	1938	1919	1522	1851.5	922.5
ANKRD13B	198	995	1830	881	1080	987	1430	1600	1300	796	1640	1490	938	1240	764	2340	1830	1350	1120	1210	1050	1950	1810	959	2160	1460	797	1820	1470	1260	961	739	1080	1210	773	2790	887	1670	2390	2640	2440	1320	1240	1250	1380	1440	914	1710	1390
ANKRD13D	1175	761	1345	1420	1051.5	761.5	1775	1015	1265	952.5	1200	746	1088	1150	1545	1086	894	927.5	1195	1016	441	1230	696.5	1335	585.5	913.5	1145	1063.5	1435	777.5	1550	1145	853	716.5	631.5	1500	1052	1680	1043.5	1740	1675	571.5	1080	513	706.5	1245	706	811	1109
ANKRD15	1340	172	812	1270	456	281	275	586	381	4940	486	582	1150	844	1170	487	253	272	933	278	524	385	268	348	614	898	2090	674	208	702	950	299	81.2	207	160	1130	566	307	211	375	1000	65.8	174	185	453	328	669	538	771
ANKRD16	1030	434	878	794	770	802	1550	915	1240	820	830	776	1010	1050	1090	1370	1900	834	608	746	582	879	883	1210	1280	2190	718	840	785	1240	825	454	710	671	530	2460	972	1440	587	1790	1420	1350	992	856	580	487	650	1960	562
ANKRD17	3413.9	3964.33333333333	5439.33333333333	4238.66666666667	5939.33333333333	3079.3	5699	5061	7064	4026	5721.33333333333	4486	5548.66666666667	5162.66666666667	4990.33333333333	4985.33333333333	5422.33333333333	4636.66666666667	5280	3838.66666666667	3314.66666666667	4735.33333333333	2758	4655.66666666667	4765.66666666667	6956.33333333333	5010.33333333333	3589.33333333333	4926	5821.66666666667	3637.33333333333	3699.66666666667	3916.1	2996.9	3305.03333333333	9639	4949.66666666667	4775.33333333333	3790	6959	5551.33333333333	4609.66666666667	3406.33333333333	3396.76666666667	2511.63333333333	4698.33333333333	3017	10069	4306
ANKRD18A	79.3	871	381	1190	850	691	1450	1690	226	714	969	1640	306	737	2020	790	4400	860	657	192	1330	201	527	275	3550	1360	1280	1280	2890	273	999	330	1760	1260	1220	1800	152	447	525	1070	606	2100	462	286	1480	885	239	2520	2140
ANKRD18B	74.5	1700	451	1690	1100	605	1420	1710	306	793	1140	2890	336	1140	2310	1240	4810	1040	790	256	1900	261	945	238	4940	2390	1430	2180	3160	489	1280	430	1970	1440	1560	1930	144	534	655	1330	616	3380	511	519	1660	985	244	3510	2360
ANKRD19	32.6	33.5	46.7	72.2	9.8	26.8	25.2	43.9	37.3	50.9	50.3	31.7	46.9	28.6	56.8	33.4	32	27.8	41.5	45.4	12.3	48.8	38.6	34	60.2	75.3	22.3	45.3	63.9	16.9	62	37.3	18.5	16.4	32	40.1	11.3	33.4	36.1	26.3	44.4	35.4	14.1	26.8	34.8	11	23.4	44.2	21.1
ANKRD2	2251.5	577	958.5	1909.5	440	683.4	805	1119	649	496.5	578.5	657.5	1075	553.5	926	1200.5	1230	604.5	756.5	726.5	423.25	777.5	859.5	1842	2965.5	2345	540	694	796	661.5	491.5	315.95	627	610.4	303	1558.5	581.5	482	479.5	728.5	1040.5	1209	445.5	1077.85	774.15	504.5	574.5	2602.8	674.5
ANKRD20A2	273.666666666667	880.65	823.7	1295.73333333333	943.216666666667	102.683333333333	1001.53333333333	642.116666666667	1499.63333333333	1677.75	240.466666666667	1954.08333333333	903.216666666667	809	11013.5	1185.61666666667	1566.81666666667	2028.9	1049.16666666667	548.366666666667	847.7	2089.38333333333	8651.23333333333	5763.51666666667	969.016666666667	638.333333333333	1202.61666666667	1735.43333333333	1366.6	82.4666666666667	1759.83333333333	920.183333333333	1840.4	782.566666666667	721.75	1771.55	753.75	649.65	877.983333333333	1488.41666666667	565.416666666667	630.483333333333	1027.51666666667	103.516666666667	729.6	1181.46666666667	484.9	2599.06666666667	12462
ANKRD20B	50.3	191	78.5	168	166	9.49	183	155	331	171	52.9	678	49.1	105	2820	141	372	170	136	131	74.2	545	1630	409	63.4	120	281	245	167	22.1	386	102	543	222	120	147	74.3	123	85.1	107	108	95.8	108	12.6	168	127	69	473	1350
ANKRD21	180.5	1099	1021.5	207.5	44.35	415	1365	89.75	5.385	13.85	333	1312.5	68.95	19.05	3980	754.5	1535	15.2	70.05	2045	386	19.45	7795	5240	745.5	1520	98	3090	7.23	247	160.5	1965	52.2	12.85	22.98	19.875	1390	210	86	10.38	22.4	40.7	12.985	247	53.9	14.1	236.5	21.595	9000
ANKRD22	275	48	177	153	110	11.7	128	45.1	69.3	105	34.1	91.4	409	89.5	175	635	61.4	58.7	59.7	29.7	8.13	28.7	164	275	7.71	49.4	115	327	62.6	76	74.8	32.8	11.5	15.8	31	34.2	115	126	55.3	26.6	125	8.88	25.8	16.1	36.8	350	138	46.9	37.4
ANKRD23	551	607	873	746	969	457	1070	638	860	664	759	683	522	491	460	929	1070	650	513	345	324	711	536	1160	714	755	419	621	408	735	589	537	442	622	463	1130	632	424	399	980	986	622	365	510	220	401	1250	1390	680
ANKRD24	90.5	126.7	190.05	212.3	57.39	37.6	145.4	104.5	64.7	86.7	70.4	140.75	177.25	66.05	151.5	209.1	55.5	90.85	155.5	65.605	45.61	58.2	120.4	143.45	173.7	234.8	125.6	177.7	72.2	58.6	174.75	48.865	84.65	119.9	137	163.5	65.15	186.5	69.65	120.2	137.5	68.65	30.09	46.28	47.75	63.55	54.295	198.75	253.75
ANKRD25	3645.66666666667	1153.73333333333	7706.66666666667	8319.33333333333	3736.4	1187.96666666667	3860.03333333333	3644.66666666667	4108.83333333333	10604.6666666667	4430.33333333333	4185.66666666667	4896	8297.33333333333	8250	2729.5	6501.33333333333	2386.03333333333	3643.33333333333	3010.66666666667	6799.66666666667	4584.33333333333	932.833333333333	1628.03333333333	1261.96666666667	3674.36666666667	6498.33333333333	4378.06666666667	2493.3	4772.2	4434.66666666667	3905	513.113333333333	1425.53333333333	1752.63333333333	9203.66666666667	3389	2357.66666666667	1971.53333333333	5912.33333333333	7211	292.266666666667	1698	4114.23333333333	3835.33333333333	3494.26666666667	2938.1	2082.43333333333	3711.73333333333
ANKRD26	604.3	361.566666666667	951.666666666667	770.666666666667	888.666666666667	89.3333333333333	1253.33333333333	814	1288	903.733333333333	688.7	444.666666666667	882.666666666667	480.333333333333	738.666666666667	1880	811.666666666667	724	860.666666666667	407.1	339.1	853	968.766666666667	758.333333333333	789	1092.33333333333	710.666666666667	680.766666666667	927.333333333333	531.8	1006	804	850.833333333333	667.666666666667	435.066666666667	1138.66666666667	767.666666666667	1011.33333333333	583.666666666667	925.333333333333	768	912	809.233333333333	511.333333333333	445.566666666667	618.333333333333	705	779.666666666667	665.333333333333
ANKRD27	1910	1740	1950	2070	1680	1510	1880	1680	1520	1670	1620	1680	1360	1650	1840	1590	3160	1340	1580	917	948	1850	1430	1520	2040	2290	1530	1910	2480	1320	1610	1350	1070	1220	951	2250	1350	1560	1700	2770	2340	1420	1150	1470	1290	1470	1340	2270	1110
ANKRD28	631.733333333333	537.466666666667	1477.66666666667	1579	2087.76666666667	700.666666666667	1408.16666666667	1378.96666666667	1218.2	1444.33333333333	1325.16666666667	1025.43333333333	862.566666666667	1113.43333333333	1315.76666666667	2229.1	1178.33333333333	1488.7	1865.26666666667	663.766666666667	559	1989.6	1338.73333333333	579.366666666667	1652.66666666667	1948.16666666667	1455.36666666667	613.3	1692.4	826.4	1506.5	1716.93333333333	1285.63333333333	1289.66666666667	1212.5	2441.86666666667	1649.4	1905	1425.2	1717.63333333333	1582.33333333333	1813.03333333333	2075.86666666667	603.533333333333	1324.3	1668.06666666667	1233.73333333333	2816.66666666667	1254.6
ANKRD29	1530	386	1230	1740	660	209	771	344	889	479	346	481	213	1200	1310	942	207	1140	336	193	283	1920	480	818	63.2	1690	325	1100	980	515	1160	506	1210	354	1080	1010	1200	477	548	873	401	113	722	398	218	607	1070	1260	936
ANKRD30A	3.55	5.06	5.86	6.78	8.27	1.98	96.1	5.81	3.79	4.63	3.12	4.2	7.31	4.94	6.85	10.1	5.59	5.67	3.87	3.64	3.46	5	3.75	4.57	7.76	8.43	5.57	3.9	4.91	3.49	6	3.27	4.44	4.14	2.79	9.16	7.42	7.27	2.93	6.31	3.89	4.54	6.94	2.99	6.13	5.19	1.68	9.45	4.6
ANKRD31	5.49	17.5	11.9	28.6	7.9	8.35	10.3	13.7	13.1	13.4	3.67	18.2	7.28	4.67	30.9	10.7	7.36	5.32	23.8	3.52	3.09	4.73	4.07	4.96	8.43	37.1	7.97	13.1	4.84	9.93	23.7	38.1	18.6	4.6	2.68	10.8	6.82	9.87	3.73	11.3	6.47	4.33	6.64	2.77	9.17	10	5.98	8.92	6.07
ANKRD32	1381.5	1132	1945	1092.5	775.5	907.5	1580	1048.5	1168	1670	992	1138.5	1810	1194.5	3400	3035	2420	1456.5	1810	438.5	537.5	1015	2495	1665	2185	2870	1375	1440	1542.5	879	1720	3075	1640	763.5	737.5	1815	1282	1504.5	2105	1289	1815	2370	1380	2779.5	1044.5	1590	772	2205	2000
ANKRD33	874	933	1270	1740	776	357	1160	502	857	615	413	999	714	627	607	1590	705	553	862	785	380	782	1010	1160	670	455	931	1120	878	552	725	448	641	573	801	1580	718	1210	861	1090	544	894	565	442	673	802	424	598	288
ANKRD34	30.5	178	125	96.3	46.3	149	154	83.9	64.5	19.2	77.8	156	103	87.2	133	128	76.6	99.3	114	129	76.8	59.5	56.6	120	139	134	60.1	120	99.4	223	39	26.9	51	13.7	28.3	219	94.8	219	102	285	223	94.2	88.5	51.4	26.9	41.6	39.4	328	42.2
ANKRD35	1220	233	1420	2100	926	371	1150	2030	816	657	876	753	472	3300	1670	898	336	624	780	2350	654	256	271	634	218	554	954	1310	7990	741	833	1200	1150	2860	574	4330	1270	2680	656	810	868	361	2820	322	6470	485	1010	685	1350
ANKRD37	1060	857	738	619	1030	362	919	813	1440	905	746	831	303	1220	4370	477	2770	913	793	710	549	1110	1080	1540	1760	2250	603	627	519	2150	669	646	327	296	396	813	3350	990	667	1280	1900	1280	499	603	665	2620	530	1290	1020
ANKRD38	98.9	245	542	660	691	361	551	2030	880	996	1650	187	171	300	220	475	44.9	135	1110	43.1	1810	91.2	138	25.6	525	210	604	1340	633	42.7	147	2990	275	68	142	166	519	674	1300	434	268	125	275	37.8	517	449	505	287	207
ANKRD39	1450	856	1830	1550	2070	1480	2390	1920	3700	1710	2120	1150	1270	2030	1690	2100	2430	2890	1220	1250	997	2190	1130	2020	1650	2480	1680	1160	1200	2040	1520	1120	1410	1730	1630	3880	2810	2930	1290	3340	3380	2020	1470	1130	939	1350	1140	2690	1330
ANKRD40	676.5	1624	1475.5	1230.5	1492.5	987.5	1543	1416.5	1361	1087.5	2069	921	1187	879.5	2081	1610	2151.5	1295	1596	786.5	527.5	1722.5	1312	1527	1560.5	1789	1572	1018	864	552	2308.5	1825.5	1110.05	1035	688.2	1563.5	1148.5	1447	1940	2666	2588	876	1395	1342.5	853.5	843	783.5	2347.5	822
ANKRD41	198	201	257	371	110	174	195	171	144	127	129	210	146	97.9	124	240	134	142	162	142	144	124	217	226	131	110	173	210	156	95.8	198	64	112	174	123	323	112	242	207	166	226	147	90.7	94.3	103	162	90.5	195	81.5
ANKRD42	94.2	31	96.35	141	66.3	15	81.6	48.3	67.6	91.5	60.9	66.75	80.6	117.65	82.75	94.45	131.35	44.85	52.4	27.05	27.55	57.45	54.7	59.4	16.75	50.4	70.3	93.1	102.75	57.9	55	55.95	24.6	18.7	52.6	88.6	102.1	123	52.25	57.9	58.25	21.25	33.7	43.5	65.55	72.25	63.75	140	76
ANKRD43	193.05	1045.5	1875	1405	341.5	271.5	1410	394.5	313	1515	292	1003	955	693	1034.5	3070	499	183	2365	226.75	195.15	138.535	1550	529.55	180.75	1001.4	1526.5	580.05	2999	125.7	901.5	416.5	212.5	158	210.5	2144	1047	609	1195	202.95	142	139.35	3287.5	1024.5	409.5	2729.5	823	274.55	1109.5
ANKRD44	1496.5	87	406.5	525.5	270.85	91.1	290.7	246.5	195.3	247	276.5	170.3	118.8	192.7	273.5	190.85	158.35	305.5	120.3	122.75	87.85	236.95	173.35	332.7	137.4	421.15	160.4	259.1	148.6	222.85	218	126.15	350	252.1	284.5	342.9	334.5	217.9	117.35	303.6	365.05	292.35	180.5	149.45	95.65	224.05	322.5	667.5	207.75
ANKRD45	4.13	18.8	46.8	34.1	7.7	20	30.6	5.98	11.7	32.3	12.7	24.4	29.7	11.2	46.3	20.1	5.21	16.2	49.3	13.2	10.5	4.62	14.1	11.3	36	40.6	12.6	26.5	10.2	5.51	35.3	6.92	4.09	7.36	15.3	8.64	8.36	24.2	7.41	9.02	22.6	4.24	6.55	2.68	10.1	21.8	10.7	11.8	15.5
ANKRD46	1570	4020	4980	5890	10300	3240	9220	7340	8380	3880	4280	2720	4210	5490	4700	9190	3500	7800	5790	2760	1200	4780	3620	3090	3400	6380	6090	4260	9360	2620	3780	5910	6790	4080	7100	10000	5830	10900	6430	13100	5230	4450	6500	3320	1920	5970	3920	18500	2960
ANKRD47	92.1	66.4	107	82.6	33.4	54.6	79.1	52.9	44.5	61.1	40.5	96.2	40.6	61.7	99	93	34.9	55.7	70.9	54.8	38.1	32.7	68.6	81.4	50.4	87.4	49.4	67.3	46.8	42.6	73.5	34.6	29	43.9	52.7	57.3	70.2	120	54.1	60.1	75.6	22.8	18.8	34.9	70.8	42.7	42.2	60.3	44.1
ANKRD49	3550	1220	3280	2250	2120	870	1480	2550	2390	2380	1950	1810	1240	1590	2270	2890	1620	2010	1850	1440	957	2000	2920	1360	2410	3040	1360	1460	2890	1290	1690	1730	2190	988	1390	3730	1430	3200	1910	3390	3120	1730	2310	2180	1740	1970	1660	2380	1700
ANKRD5	104.2	120.5	128.5	158.5	63.55	67.6	112.7	87.25	154.5	115	72.95	84.3	175.5	81.55	91.9	170	114.9	103.1	102.25	113.3	19.35	141	130	201	78.6	123.3	88.35	114	63	31	132.5	121.5	68.65	33.3	42.05	95.8	95.5	121.5	83.85	140	117.5	81.35	73.55	64.25	45.9	50.75	77.8	136	265
ANKRD50	201	721	1420	992	1340	446	1320	956	926	803	820	982	1960	808	1100	982	746	1170	1460	588	386	843	568	559	953	2970	892	1250	641	694	760	710	771	496	1010	1370	765	978	464	1010	1360	523	1010	260	398	1080	520	1100	640
ANKRD53	352	574	564	852.5	193.5	234.5	573.5	421.5	295	379	217.5	566	785	162.55	896.5	808.5	300.5	276.5	496	188.5	256.8	281	628.5	465	643	729.5	189.45	742	270.5	218.5	582.5	255	169.5	253.5	200.5	608.5	256	401	242	408.5	436.5	252.5	195.25	171.85	310.15	236	273	400	253.45
ANKRD54	1312.5	1894	1895.5	1722	1528	1630	3075	1718	1686.5	2155	2030.5	1390.5	2315	1624.5	2400	4130	2860	1937	1690.5	3185	1150.5	1974.5	1415	1606.5	1668	2380	2250	1408	2260	1641	2265	2460	2199.5	1968.5	1476.5	2715	2715	1935	2265	2730	2750	1475.5	2795	1367.5	2030	2450	1981.5	3140	2050
ANKRD55	189	9.4	161	278	8.7	16	22.3	17.4	55.2	63.7	7.59	59.7	27.4	7.82	58.5	31.9	5.92	58.1	49.8	12	11.6	5.38	22.2	38.4	105	122	29.4	63.5	96.9	15.2	45.1	9.57	16.1	6.54	9.07	37.1	33.2	44.2	13.2	6.75	12.3	33.1	20.3	4.75	6.43	41.1	94.6	49	70.2
ANKRD57	153.745	141.45	325.93	307.25	453.975	257.35	332.15	327.19	727.15	558	354.415	454.7	259.6	396.605	318.425	455.5	521.25	473.545	425.615	74.445	168.835	338.25	239.3	136.25	230.54	308.215	411.5	283.15	137.74	126.4	450.1	318.04	307.46	373.81	299.765	574.77	346.985	597.35	161.175	738.805	421.45	68.655	223.95	211.465	141.935	167.53	205.37	1226.45	441.86
ANKRD58	4400	654	1450	1870	579	380	1560	577	593	914	610	693	859	1030	1360	1340	405	656	759	372	377	396	853	648	523	744	773	1270	553	496	1260	320	232	187	562	896	563	1280	901	525	1200	299	483	332	646	806	1320	576	643
ANKRD6	595.5	723.5	1625	1924.5	4010	306.5	1952.5	2960	2215	1695.5	2157.5	788	703.5	2165.5	1157	4785	1249	4020	1015.5	1792	409.5	435.5	2157	318.5	332	1164.5	1110.5	1291.5	4530	467	1267.5	1467.5	4580	1503	4140	1725	1609.5	5200	2829.5	3970	3365	502.5	1692.5	773	861	1896.5	3165	792.5	1616
ANKRD7	98.3	233	252	231	169	161	267	103	166	165	92	191	110	125	318	296	177	175	254	91.2	36.9	113	276	204	182	255	107	236	145	189	113	100	204	172	168	81.8	180	210	154	186	186	53.8	93.1	35.6	165	104	118	248	111
ANKRD9	492.5	456	870.5	797	941	342	741	569	673.5	875.5	706.5	991.5	754	900.5	1265	1013	1590	580	625.5	644	520.5	645	505.5	555.5	522.5	638	683	658.5	675.5	650	652.5	447	358.5	817.5	563.5	984.5	1630	935	600.5	1575	1145	466	444	984.5	1049	549.5	455.5	462.5	506.5
ANKS1A	6100	6720	31000	23200	59100	19700	45700	31100	30500	22300	23400	12800	25800	20400	15700	35900	11300	38700	30500	12600	8600	27500	20600	15900	18100	19300	26000	15600	60700	33000	7860	21300	30500	44500	27400	59700	23600	43900	31600	40400	33400	22100	38000	12100	18100	36000	33000	66700	10200
ANKS1B	7.89	10.775	89.1	37.35	217.5	43.4	85.4	33.45	43.55	42.9	42.6	67.1	48.15	143.5	94.85	114.5	123.45	126	101.05	30.75	16.35	14.08	81.3	207.5	66.85	76.2	67.4	57.15	132.8	36.45	28.35	72.95	54.5	19.5	222	30.2	117.45	169	12.345	139.55	91.95	46.6	88.5	47.25	11.55	76.1	59.4	453.5	79.95
ANKS3	3310	8100	6860	7220	8220	3380	5490	5920	5940	5770	7780	7050	4910	5590	6600	7820	9520	4490	4550	5230	4840	5810	7430	6200	5160	6570	6370	9420	7440	6270	6340	7220	7770	6570	5990	10100	5620	8690	9290	7730	6270	6550	6550	6330	4650	6340	3770	12500	9910
ANKS4B	33.3	153	100	272	43	7.5	160	56.2	28.9	125	37.2	109	189	26	30	221	29.7	47.7	270	19.6	16.4	34.9	150	120	153	193	38	199	28.1	20.1	139	41.5	13.3	27.5	31.5	90.8	50	83.8	41	34.5	90.3	35.5	10.6	7.03	22.7	13	17.3	12.1	35.3
ANKS6	1672.9	555.4	1518	1734.5	1324.5	1647	1797	677.45	1067.1	2744.5	696.35	1356	1687.5	1130.35	2598	2044	3708.5	589	691.5	495	1291	184.6	863	1246	1564.5	3069	1067.35	846	1054.85	1095.65	1610	1706.5	1862	702.75	800.95	1567.5	782	444.75	352.35	778.45	1249	807.2	497	4029.9	604.35	496.2	1290	7558.5	2858.5
ANKZF1	1770	1200	2800	2680	1890	1080	2160	2630	2730	2320	2980	1120	865	1390	1740	3180	1360	1370	1270	3820	643	3700	2280	1130	1080	1690	1610	1250	2250	1280	1970	1420	1840	2070	2440	2010	1430	3050	2770	3410	4230	1160	2050	811	1540	2240	1710	2130	1070
ANLN	484	1410	564	362	280	162	1500	604	800	685	827	489	887	511	2170	1330	2470	941	1290	291	525	2140	2640	665	1200	1230	1250	653	585	1040	1380	1110	681	840	121	1060	451	371	1750	1700	3220	1360	913	3310	1300	580	632	315	1860
ANO3	30.8	254	49.4	27.2	457	115	353	55	644	75.7	22.2	58	151	837	99.2	1940	2980	25.2	198	47.9	496	577	95.1	33.4	1240	3800	52.4	58.7	4.89	59.1	163	87.4	4.59	32.9	7.82	110	521	57	31	289	72.7	1760	127	223	65.8	54.7	275	118	3550
ANO5	235	328	1660	666	3150	401	2650	2700	1000	1030	1980	2730	863	2760	941	2450	3660	2460	2060	573	1210	1040	1360	1090	3380	7390	1430	1420	3100	911	2660	3230	3790	495	1550	7170	2730	4930	1140	3520	1780	2760	3020	1610	1130	1240	1110	8540	1250
ANP32A	3977.5	1772.75	3258.25	2881.5	2314	2605	4439.75	2186.5	2100.5	2242.75	1873.5	3272.75	3068.75	2772.75	3303	4319.25	5905	1962	2179	1292.75	2172	4787.5	3067.75	3518.5	5370	2299.5	2756.75	1849.75	2175	2636.5	2247.5	2974.5	2451.25	3578.25	1663.5	5590	3850.75	3114.5	2698.5	3672.5	3029	4652.5	3135.25	5462.5	2904.25	3003	2327.25	4521.25	4634
ANP32B	4734.5	1707.45	3063.5	3523	1499.8	2347.7	2944.95	2956	3598.7	2460.1	1959.95	2463	3455	2718.8	4211.5	2317.1	6006.5	2894.45	1721.6	2982.5	2487	5158	3906.5	2737.8	5189	4403.5	2991.65	2638	3191.65	3142.5	2493.1	1707	3059.75	3458.8	1042.95	8038	2111.15	2378	2754.55	3190.95	3605	4345.5	3285.8	3537.5	2711.55	2968.4	1986.25	5368	1928.65
ANP32C	1090	260	370	336	112	132	236	351	102	187	158	567	394	173	506	472	471	149	262	289	132	429	436	242	635	309	125	261	151	178	271	172	93.4	130	93.4	708	245	215	168	277	486	240	201	314	285	230	227	384	246
ANP32D	1120	382	839	455	368	610	922	344	369	575	379	962	693	578	910	814	1300	367	695	368	552	1220	806	1050	1410	410	527	557	366	626	688	486	342	538	294	1200	836	587	547	576	818	1030	617	1660	686	621	765	434	1170
ANP32E	1886	1269.66666666667	1424.66666666667	1213	1045.66666666667	323.666666666667	2064	705	1158.33333333333	866.333333333333	983	1107.66666666667	1175	937.333333333333	1974.33333333333	1732	2456.66666666667	1111	1582.66666666667	1065.33333333333	899	3010	2552.66666666667	1054.66666666667	1622.66666666667	1353.66666666667	1263.33333333333	1024	989.333333333333	2205.66666666667	1220.66666666667	1935.66666666667	1157.66666666667	1835.66666666667	395.666666666667	1947.33333333333	1401.66666666667	1381.66666666667	1898.66666666667	1862	1934.66666666667	1864.66666666667	1732.33333333333	2648.66666666667	1846.66666666667	1566.33333333333	1212.33333333333	1074.66666666667	1326.66666666667
ANPEP	509	70.4	451	518	289	57.4	290	89.8	174	2250	109	147	910	90.5	412	155	330	111	131	122	305	462	136	255	126	122	1620	239	79.9	191	350	70.7	68.9	97.1	115	369	321	443	149	199	287	42.1	89	114	59.1	214	240	77.7	636
ANTXR1	673.666666666667	495	1275.33333333333	1835.33333333333	2319	618.333333333333	1422.33333333333	685	1255.33333333333	1733	865.333333333333	1465.66666666667	1047.66666666667	1552.33333333333	1823.33333333333	1167	1201.33333333333	767.666666666667	1301.66666666667	266.833333333333	1792.66666666667	1838.33333333333	1125	468	1914	1410	1294.66666666667	1504	678	1631.66666666667	1531.33333333333	930	210.266666666667	572.633333333333	724.033333333333	2327.66666666667	1548	823.666666666667	640.666666666667	1041.66666666667	1499.66666666667	1308.33333333333	443.866666666667	847.333333333333	942	958.533333333333	1534.33333333333	1113.33333333333	2921.33333333333
ANTXR2	2139.33333333333	313.23	1635.46666666667	1829.26666666667	1097.96666666667	880.833333333333	1373.36666666667	752.9	959.933333333333	2258.46666666667	953.166666666667	1264.2	1310.63333333333	1151.03333333333	1645.3	998.666666666667	2621.33333333333	575.666666666667	1451.8	391.533333333333	1371.96666666667	779.2	533.333333333333	1351.16666666667	790	1442.2	1308.3	1366.6	758.766666666667	1383.23333333333	1178.83333333333	511.2	256.393333333333	380.633333333333	290.386666666667	1508.93333333333	1109.63333333333	776.6	423.166666666667	859.033333333333	1160.73333333333	702.133333333333	624.3	5457	938.2	912.566666666667	1287.33333333333	938.8	1904.6
ANUBL1	452	182	313	378	211	135	267	334	294	263	312	216	200	256	601	728	533	268	288	179	193	355	355	204	466	366	233	404	107	72.2	376	320	266	160	135	519	242	142	196	411	362	230	125	188	221	177	300	457	367
ANXA1	6660	1780	13400	17000	14300	998	10000	5310	7740	9530	8770	7270	6710	18300	13400	9380	7850	5000	12700	3940	5050	7030	3000	8300	2870	8130	7190	11000	7120	16200	9960	4340	1790	5500	4470	27300	38300	8270	6040	7860	11600	398	4190	10500	6110	15300	12000	8450	3750
ANXA10	10.5	67.8	107	117	11.2	16.8	61.3	9.76	23.5	3180	11.9	49.9	144	9.7	48.1	111	14.2	17.5	28.5	13.3	23.6	11.6	74.7	63.4	16.8	30	584	91.5	18.2	17.3	31.7	6.08	10.5	23.7	19.1	36.9	6.65	64.1	21.3	16.4	14.1	15.8	13.4	3.87	10.3	7.81	13.7	10.6	4.9
ANXA11	7738.33333333333	335.166666666667	2310.66666666667	3516.33333333333	1606.46666666667	411.033333333333	1472.53333333333	813.2	1146.96666666667	2895.66666666667	1217	1575.16666666667	1786.1	1739.36666666667	2834.33333333333	1449.06666666667	1569	956.3	1148.73333333333	616.866666666667	1299.1	950.5	480.7	1819.33333333333	472.933333333333	1052.23333333333	2690.26666666667	2035	969.166666666667	1889.76666666667	1702.6	686.766666666667	433.103333333333	376.533333333333	800.266666666667	2939.33333333333	2072.7	1400.6	988.2	934.333333333333	2087	192.633333333333	890.733333333333	1223.63333333333	1062.7	1649.9	2596.33333333333	1114.46666666667	1277.33333333333
ANXA13	18.175	93.75	111.55	173.5	27.15	31.805	108.9	18.305	24.7	1820	20.7	85.45	1169	22.15	90.21	136	28.75	18.205	104.4	16.65	9.6	20.8	86.5	83.6	75.2	148.5	1480	127.05	19.9	25.45	96.1	17.555	17	19.775	28.35	35.475	11.865	57.6	27.7	27.05	32.15	20.5	8.435	8.625	16.35	17.25	17.3	19.2	14.975
ANXA2	20356	4317	18480.5	25033.5	26167	5471.25	29350.5	31335.25	13890.1	18123.425	30435	15490.75	13880.25	41675.75	23310.25	20074.25	21409.75	30544.25	15960	7158.75	11105.55	10827.75	5248	17187	4318.75	10562.5	33781	17258.25	40009	15919	17247.75	9065.25	36043	36780.25	26188.75	84723.5	37511.5	49205	22267.65	46625.25	53794.25	670.1475	49654	19387.5	58517.5	30865	29323	37554.75	19939.125
ANXA2P1	6070	850	5280	6520	6610	1660	8540	8610	3180	4560	7910	3760	3360	10700	6640	4830	5850	7340	3890	2100	2610	3060	1220	5150	1210	2620	8270	3880	10400	3910	4750	2030	8050	9260	6190	25600	10200	12300	5540	12100	15400	159	13600	4520	14500	8820	7770	9010	5120
ANXA2P3	766	131	615	1280	374	38.5	560	1070	96.6	166	303	617	289	520	711	539	320	329	461	229	61.3	170	162	373	143	301	260	318	600	217	368	123	506	246	297	1600	458	461	159	660	1030	4.35	901	87	978	757	576	552	127
ANXA3	273	21.2	160	263	27.9	77.4	88.7	92.4	135	742	64.5	72.6	1160	1160	166	301	35.2	86.4	392	55.3	31.6	80.1	57.6	293	63.4	87.4	1600	192	641	201	196	132	13.3	38.9	89.8	432	386	169	71.5	224	319	14.1	67.5	45.2	128	111	239	92.2	917
ANXA4	6010	657	2410	2950	3010	500	2310	1470	2430	23500	1630	1580	14400	2470	2590	2960	1670	2110	1510	687	803	1810	1250	2120	747	2120	32100	2230	1460	2310	2390	1330	876	681	1710	3430	2560	2840	1520	2320	2610	285	1190	1710	1580	2040	3040	1840	1490
ANXA5	15800	3460	11700	12900	14900	4710	14500	12200	14100	14600	12400	10600	13900	16600	14000	11000	24100	6540	16900	6260	7170	16800	6080	5680	4530	11700	16900	11300	9770	12200	11500	9720	6580	6710	5480	36800	16300	13200	7870	12200	19800	1460	11300	11100	13300	15600	10100	11000	8150
ANXA6	9750	1400	5280	3120	4170	5090	6180	2970	5500	3490	4830	3440	2270	9580	7540	5190	10000	4360	2930	1520	3750	3240	909	3410	3480	2220	4720	4170	6750	2270	2500	2850	4490	2190	5800	10000	5040	2330	2060	7400	8910	1800	3530	2010	3320	3160	2960	4870	3720
ANXA7	4970	889	3300	3620	2610	722	5080	2040	3520	3480	1960	2210	3130	3290	4600	3260	6640	2000	2280	1150	994	2890	1340	2860	860	2620	2730	2510	3380	2260	3200	3380	3120	1400	962	4600	4040	3010	2200	2810	2870	904	3750	3400	4670	2350	3070	3840	3400
ANXA8	98.8	293.05	496.5	441.5	131.05	177.25	364.35	258	147.95	367	91.05	297.5	456.5	121.95	473.5	457	125.65	101.65	384	111.7	55	112.4	350	250.7	174	491.5	277.5	422	127.1	104.9	377	114.15	129.25	148.8	107.3	252.5	163.9	242.4	151.85	166.6	202.5	75.3	79.7	77.05	132.75	158.5	132.75	195.5	143.5
ANXA9	45	132	217	227	78.1	122	161	40	81.2	783	45.2	107	306	51.3	168	175	114	25.8	137	51.9	17.7	55.6	157	164	116	204	497	146	43.8	42.5	99	28.4	51.5	40.8	51.5	83.5	47.2	105	80.8	80.8	68.7	47.4	30	29	43.7	92.3	48.6	72	33.2
AOAH	1980	102	1380	2450	969	168	1510	471	738	844	727	551	666	1170	1200	1680	212	541	512	353	86.4	259	532	871	161	302	854	1400	527	311	740	219	227	80.2	473	1010	1400	802	1040	331	1120	34.4	474	102	452	1590	1080	663	323
AOC2	35.1	104	137	187	49.4	58.9	133	47.3	51.3	85.3	86.9	120	133	34	279	259	43.7	43.8	134	42.8	34.6	42.6	103	155	171	303	50.5	152	35.4	38.8	127	43.9	8.26	44.9	39.3	66.2	44.3	147	47.8	46.8	74.2	36	18.8	19.6	13.7	39.7	37.1	69.4	43.8
AOC3	2560	1210	3670	6290	5640	850	2940	2510	4320	4890	1970	5040	2310	7880	8860	3880	2600	1340	2500	1030	1800	1690	843	3510	1240	2570	2950	5040	2180	5970	3280	2270	1580	1650	1810	9700	8390	2810	2450	2680	4930	91.9	3050	2040	4540	4740	3550	1690	2370
AOF1	199.35	203.15	594.5	476.5	369	102.3	631.5	247	271.5	313	221	222.2	520	208.85	363.5	833.5	441.5	290	490	154.15	126.75	258	454	441	376.5	473	229.7	270.9	506	192.75	279.5	301	332.5	239.5	163.45	488.5	287	714.5	312.5	339.5	284.5	226.5	559	134.25	229.1	351.5	319.5	678.5	278
AOF2	1525	2790	3520	3335	3395	3355	4755	4410	3755	2705	4920	2190	2985	3595	4685	4960	6685	2955	3050	2185	225.5	6320	5055	4030	4255	3590	2745	3650	4030	2830	3965	1995	2685	2845	1791.5	10995	1955	3165	5235	7955	7840	3040	3200	3400	4625	3890	2675	5115	2950
AOX1	875	624	1080	1200	430	182	708	228	3470	22400	965	651	1590	324	332	1170	691	363	4000	214	366	749	664	725	507	862	4990	811	191	523	1210	255	177	99.1	224	774	319	350	206	1010	493	438	133	201	6370	269	414	140	424
AP1B1	1220	401	700	869	594	808	1110	638	609	662	507	598	506	603	690	1030	606	573	573	820	226	649	642	652	600	465	579	520	776	413	748	467	336	283	406	992	752	735	862	940	1210	344	715	479	727	788	747	926	505
AP1G1	1809	2291.33333333333	2168.66666666667	2743	1714.33333333333	988.333333333333	2309.33333333333	1785	1715.66666666667	1649.33333333333	1869.33333333333	1751	2098	1458	2023	2085.66666666667	2101.66666666667	1286	1972.33333333333	1311	822.333333333333	1732.33333333333	1783.33333333333	1548.33333333333	1738.33333333333	2106.33333333333	2004	1744.33333333333	2252	1620.33333333333	1929.33333333333	1420.66666666667	2179.33333333333	1815.33333333333	904.333333333333	2873.33333333333	1718.33333333333	2126.66666666667	2547	2476.66666666667	2250	1412	1867.66666666667	1441.66666666667	1873.33333333333	1703.66666666667	1248.33333333333	2606.66666666667	2077.66666666667
AP1G2	3100	2520	2380	3250	1130	855	1530	2730	1870	1790	1860	1180	1900	1270	3050	1470	956	837	2050	1370	538	1740	1690	2490	1010	1220	2010	1530	1230	710	2710	2040	1080	708	1120	2170	1200	973	2040	2400	2390	687	789	970	777	1240	1090	1990	2240
AP1GBP1	760	259.5	828	369	478.5	175.5	362	438.5	444	540	487.5	243.5	298	251	374.5	772.5	318.5	457.5	388	430	209.5	375	429	386	262	226.5	301.5	341.5	450	192.5	512	665	429.5	312	301	676.5	331	455.5	420	613.5	566	186.65	378	198	245	578	464.5	489	296.5
AP1M1	3820	3020	5600	3740	3690	4900	5680	5700	5230	5100	4380	3830	4010	5590	4920	5330	5000	4590	4500	4260	1960	7130	4140	5540	4020	4070	4840	3220	7390	2890	4110	4000	3740	3860	2740	7300	4200	3870	6170	8550	8920	3370	4060	3200	5030	4860	3570	5810	6630
AP1M2	78.6	180	232	109	39.4	104	220	101	29.4	212	33	174	242	147	201	320	31.1	77.2	221	87.1	61.5	42.4	123	164	162	224	149	207	46.8	97.1	147	60.6	36.8	39.8	63	63.7	91.1	131	83	92.8	136	19.8	22.1	17.5	40.7	76.2	80.1	106	61.9
AP1S1	652.5	1028.5	1597	610.5	1679	1252	1803	1487.5	1580	1515.5	1447.5	1224.5	1335.5	1448.5	905	2111.5	1353.5	1739.5	1569.5	2301.5	670.5	1298	1901	1968.5	747	1367	1050	633	1942	1524.5	1931	1059	1152.5	980.5	925.5	1195.5	1583	1291.5	1295	3095	2269	1209.5	1395	1017	960.5	1594.5	765.5	1513	2445
AP1S2	2539.9	1482.73333333333	3556	2990.13333333333	2841	1112.06333333333	4166.4	5040.76666666667	3946.26666666667	2199.3	2314.7	2839.83333333333	3155.56666666667	5812.26666666667	3475.4	4258.3	2527.36666666667	3123.93333333333	3189.5	1953.1	1123.6	3727.83333333333	2817.56666666667	2293.5	4278.83333333333	4663	3621.83333333333	3360.56666666667	3231.36666666667	2394.03333333333	2093.63333333333	1952.33333333333	3281.76666666667	2812.66666666667	2109.36666666667	6871.56666666667	3138.3	3954.2	3744.5	5540.56666666667	4516.73333333333	4869.46666666667	3571.76666666667	2032.8	2931.06666666667	2472.9	3169.83333333333	23993.2333333333	2317.13333333333
AP1S3	203.5	159.5	200	276	88.45	32.7	151	116.25	87	124.5	79.75	151	177	103.3	86.85	206.5	173	120.5	238	52	48.35	100.95	126	194.5	124.7	137.5	81.1	177	103.15	68.1	140	49.9	53.15	77.95	80.35	139.5	170.5	148	116	116.5	135.5	55.9	72.25	77.75	62.75	131	63.65	81.8	174.5
AP2A1	545	731	880	897	465	441	637	708	694	588	505	901	629	590	825	976	550	520	808	378	326	653	766	592	580	871	546	1210	892	452	820	449	512	484	395	1160	418	686	686	1170	956	445	425	474	549	389	338	862	511
AP2A2	3983.33333333333	5960.66666666667	10653.3333333333	7906.66666666667	14253.3333333333	5193.33333333333	6023.33333333333	12193.3333333333	13210	8623.33333333333	13286.6666666667	5850	12303.3333333333	14410	16510	16270	6886.66666666667	9956.66666666667	9133.33333333333	9350	2412.33333333333	9770	6511.66666666667	6680	7386.66666666667	10243.3333333333	11336.6666666667	9050	15183.3333333333	7183.33333333333	14836.6666666667	11643.3333333333	10810	6607.66666666667	7583.33333333333	17243.3333333333	12060	16926.6666666667	10866.6666666667	18020	15906.6666666667	5486.66666666667	13363.3333333333	7008.33333333333	10980	12483.3333333333	8331.66666666667	17076.6666666667	10546.6666666667
AP2B1	1935	2405	3980	2280	3930	2315	3885	4565	4365	2240	4535	3410	2815	3410	2250	4975	5295	4095	3425	5680	2120	4225	3920	3410	3260	2390	2715	3710	6315	1850	2300	2610	2615	2300.5	2353	4995	3585	4110	4175	9860	8160	1810	2860	2080	2400	3165	2550	7520	3830
AP2M1	5940	3520	7410	8500	7100	9330	7390	8870	7730	5870	7510	5000	6960	9270	8050	7750	6940	5260	7330	6920	3860	10700	6940	8330	9460	6540	8140	6460	10100	3510	9540	6890	4070	4970	3930	16400	8360	8160	9690	13800	18300	4890	9380	7020	10600	7880	5660	12700	5930
AP2S1	2450	1370	2270	2740	2980	2940	3350	2230	2490	2900	2000	2670	3330	2460	2920	2980	5380	2050	3580	1010	1690	3100	1670	3570	2440	3120	2330	1820	2700	2770	2030	2080	1170	1780	1360	4400	3620	2340	1960	3380	3510	2480	1930	2960	2590	2970	1770	7830	2400
AP3B1	3133	838	2453	2172	1682	838	7836	2305	1542.5	2025	1293.5	2604.5	1962.5	1670	1278	1915	2043.5	1344.5	1455.5	1175	968	1131.5	1088.5	1540.5	755.6	1387.5	1274.5	1545.5	2007.5	1278.5	1299.5	2206.5	2485	918.5	1115.5	3072.5	2049	1923	1854.5	2011.5	1917.5	898.5	1730	1270.5	1414.5	1613.5	1299	1506	2115
AP3B2	393	1230	2930	3230	2380	2280	3190	4320	3030	1640	3340	1770	2320	3470	2550	4200	2510	2490	2630	3690	803	3480	1820	2040	2650	1450	3180	2180	3660	957	2750	2930	3010	2690	2400	6160	2730	3880	2590	5380	5620	1600	2640	2340	2870	2540	2140	6080	3050
AP3D1	20800	12110	21655	24360	24675	21090	19435	22325	40435	33770	24035	26780	27785	31940	39850	32905	27320	33275	21760	17695	17480	30520	17915	23330	25870	32740	30695	19650	32710	29665	27635	19180	34910	29240	28845	51445	25380	27315	26605	38420	38130	25420	24735	32575	23130	26075	20770	49310	27180
AP3M1	1113.66666666667	652	1417.66666666667	1410.66666666667	1163.66666666667	644	2100	1476.33333333333	1726.66666666667	1169.66666666667	1173.33333333333	955	1750	963	1048	2390	2399.66666666667	1218	1351.33333333333	1400	521.333333333333	1687.66666666667	1241.33333333333	1263.33333333333	792.666666666667	1536	1139.33333333333	1103	1700	766.666666666667	1385.33333333333	1043	949.666666666667	735.666666666667	511.333333333333	2673.33333333333	1331.33333333333	1427.33333333333	1245	1863.33333333333	1910	1102	1311	1333	1098.33333333333	924.333333333333	993.666666666667	2153.33333333333	1139.33333333333
AP3M2	874.5	1173	1295	1425	2563.5	1204	2095	1425.5	1922	1259.5	1733	1249	1610	2036.5	1740.5	2810	3275	2265	1757.5	2414.5	898.5	2430	1087	1103.5	1753.5	2545	1373	1144.5	2053	1108.5	1352.5	1990	1357	856.5	1879.5	2080	1905	2010	1609	3750	2145	1648	1457	1444	905	1629.5	1400.5	2457	1781
AP3S1	12800	6660	12300	16300	12300	10200	15000	12400	13600	13200	9460	9810	12000	14400	14500	15200	14000	10500	12500	9180	6980	11200	10600	11200	12300	16100	15900	13400	20700	12700	8720	8420	17300	10300	8940	19100	17500	21400	15800	15900	15200	10500	17400	12900	15800	14600	10300	32500	17100
AP3S2	1185.275	1259	1496.5	1657.5	1677.625	1219.7	1729	1695.75	1704.15	1127.225	1549.05	1435.75	1513.5	1726.675	1819.25	2827.25	2141.675	1488.15	1587.75	1248.925	553.275	2066.75	1673.45	1625	1387	864.725	1949.75	1510.25	2081.75	779.15	1358	1667	1447.575	1282.725	978.45	3129.25	2387.25	2436.75	1656.375	3200.5	3219.3	1152.575	1593.525	1881.975	1705.15	1401.5	1175.7	3299.25	2248.475
AP4B1	3440	1850	3480	2980	3040	2680	3000	2760	3650	2750	3300	3790	2550	2440	2540	3620	2830	2990	3090	1200	1580	3280	1700	2820	3970	4340	2370	2120	2570	1700	2240	1690	2190	2720	2060	5090	2720	3190	2520	5540	4350	3930	2190	3100	1650	2890	2430	8410	2280
AP4E1	1420.75	964.5	1544	1572.15	1035.4	424.2	1736.2	1125.65	1147	1226.6	986.75	1019.45	1258.8	1293.6	1997.5	2553	2436.55	1040.8	1325	575.6	577.7	2001.6	1627.65	1514.65	1264.85	959.75	1540.7	1432.1	1890.9	797.5	1604.95	2082.6	1458.4	1180.65	994.75	1875.35	1405.8	1830.65	1292.8	1715.7	1319.65	1031.75	1641.6	1996.15	1465	1325.2	1336.2	2289.25	2300.35
AP4M1	819	2650	1290	1180	1480	1590	1090	1460	2180	1390	2480	1250	1310	1440	1360	2620	952	1660	921	1680	509	2010	2900	1480	802	1490	1060	1400	2280	1320	1010	1400	888	640	1040	1580	1180	1660	2050	3050	2980	740	1180	883	1120	1630	858	2030	833
AP4S1	406	391	485.5	584	611	138.05	402	513	409	405.5	374	418.5	703	522.5	1435.5	695.5	433	434	457	174.75	117.95	324.5	384.5	423.5	425	613	409.5	412	386	280.5	652	583	272.5	239	433	940.5	682	484.5	343.5	843.5	552.5	263.5	321	253	217.5	577.5	400.5	1046	283
APBA1	99.4	132	321	270	89.4	147	208	206	93.9	190	99.2	165	249	102	301	197	69.5	154	222	152	58.9	120	115	145	197	290	135	222	148	43.3	205	85.3	160	97.4	117	282	116	148	71.1	209	272	45.5	70.2	36.2	82.3	124	97.6	344	81.3
APBA2	713.333333333333	1218.66666666667	3432	2845.66666666667	1474.66666666667	2324.33333333333	3485.66666666667	4843.33333333333	1702.66666666667	1253.33333333333	2633.33333333333	1983	1466.33333333333	1354	2093	2812.33333333333	1782	1053.66666666667	2462.66666666667	2165	709.333333333333	3010.66666666667	2176.66666666667	2073	2283	1400	1732.33333333333	1722	4720	1053.66666666667	2167	2181.66666666667	3441	2400.66666666667	1239.66666666667	6446.66666666667	2255	2797	3807.33333333333	3914	4240	1738.66666666667	2871	1318	2395.33333333333	2430.33333333333	1910.66666666667	3759	1372.66666666667
APBA2BP	440	854	1150	966	645	760	1230	837	1740	947	722	914	923	1300	1120	1230	1650	1050	851	1830	472	1090	938	661	879	631	638	845	996	686	1080	847	956	610	574	2200	1800	1240	716	1510	1370	428	648	736	1010	710	641	1040	671
APBA3	684	168	584	504	210	168	288	415	160	272	256	539	341	195	532	567	458	156	350	253	83.7	360	391	343	308	494	231	323	384	171	387	157	190	102	156	459	170	228	170	359	523	137	217	196	264	480	233	354	74.4
APBB1	1550	2095	3385	3525	3475	3620	6080	6360	4215	2295	4435	2345	3660	5015	4955	4195	2650	3090	4445	3965	1060	3670	3210	3265	3215	3135	4380	3660	6590	1715	5110	4235	3650	2130	2545	10300	4005	8290	4375	7630	8510	3100	5835	2315	4290	3760	2495	7580	3310
APBB1IP	12196.6666666667	315.333333333333	2970	5750	1139	233	1430.33333333333	708.666666666667	1699	1788.66666666667	874	1055.33333333333	1513.66666666667	1087.33333333333	2830	2010	519.333333333333	1072	596.333333333333	329.333333333333	529.666666666667	673.666666666667	787.666666666667	1875.33333333333	343	595.666666666667	1904.33333333333	2980	927	1231	1860.33333333333	456	929	124.7	456.333333333333	2070	1475	1480.33333333333	1064.66666666667	427.666666666667	1422.66666666667	182.333333333333	1057	544	1031.66666666667	2173.33333333333	3102.33333333333	1830	1159.33333333333
APBB2	1080	341	1420	1410	1410	720	1870	862	1730	1670	1130	1990	1910	1530	2310	1450	2010	794	1530	1060	2050	1660	1580	1060	2610	1440	1590	1100	1220	1990	1180	715	438	1590	547	2360	1830	1490	1010	1770	2730	901	988	1330	1040	1490	1130	1140	2040
APBB3	2520	3330	5520	4390	2790	4000	3710	4240	2500	2740	3590	3560	4220	3360	4040	7310	4690	2340	3290	3580	1290	2400	4330	2750	3140	4040	2940	5320	5110	1870	2540	2510	4390	1740	1780	7900	5290	6830	6140	5740	5960	2290	4450	1730	3510	6240	2170	9880	4610
APC	165.05	408.5	581.5	677.5	610	187.5	503.5	659.5	441.25	515	550	479	426	519	339.5	813.5	305.5	570.5	606	281.5	161.6	277.4	376.5	243	431.5	494	490.5	516.5	1119	219.35	454.5	358.55	673	222.5	489.05	946.5	578.5	989.5	982.5	838	551.5	460.4	731.5	212.25	491.05	655.5	274.15	793	332.3
APC2	3104.05	11137	24961.75	19202.25	39838.25	30219.5	30406.5	32566	39772	24400.5	33685	22198	18461.25	31561.5	28191	37492.5	12741.75	40131.75	49745.75	24678	8036.5	31635.75	27572.25	20739	25529.75	33315.5	33468.75	23697.5	48631.75	22662.5	26957.75	23730	37850	36371	32703.5	51901	33313.25	36351.25	38850	43386.25	52033.25	30210.5	33208.5	17996.5	33665.75	39543	30272.75	56695.75	12889.75
APCDD1	642	775	332	657	1660	489	996	351	1170	1920	922	542	974	485	1980	3680	818	1630	2650	137	2460	1250	2690	860	1590	1130	1350	1000	822	367	3510	1270	423	1020	875	1090	795	719	1020	1540	2270	359	1020	414	846	662	1730	1940	791
APCDD1L	9.69	80	121	150	39.2	33.9	217	135	26.8	23.2	141	158	38.5	21.9	79.2	23.9	443	15	66.4	21.2	98.1	116	34.6	14.2	11.7	70.8	5.05	158	56.4	81.4	166	32.7	4.05	60.1	33.9	338	41.1	73.1	21.6	82	218	8.88	22.4	25.2	92.4	100	40.9	19	114
APCS	139	411	515	336	70.8	215	431	204	137	11300	75.3	320	1380	135	487	558	64.6	133	426	154	67.1	176	348	341	361	612	4600	446	67.4	89.3	237	160	95.2	77.3	149	127	148	309	149	201	311	49.2	43.3	63.4	85.8	152	140	303	104
APEH	6120	1609	4510	4360	4400	5100	4880	6135	5950	5480	4295	3485	4145	5575	5100	7460	4155	3480	4945	3255	1548.5	6270	6565	5440	4785	5215	4995	2970	4230	2680	4505	5395	2932	3100	2145	9495	6425	5125	4235	8840	11855	4830	6270	7330	4690	4315	3415	11190	5805
APEX1	4564.33333333333	2892	4143	4801.33333333333	2987.9	7165.33333333333	4921.53333333333	5541.66666666667	3608	3692	3555	4909.66666666667	7179	4388.33333333333	4730	5052.33333333333	8641.33333333333	2756.66666666667	4574.66666666667	3305	4932	4438.43333333333	4393	6191.66666666667	11522.6666666667	11798.6666666667	4796.33333333333	3384.66666666667	4278.66666666667	4805.66666666667	4218.66666666667	3603	2756.83333333333	2708.33333333333	2188.83333333333	13159.6666666667	4180.33333333333	3704	4636.83333333333	6066.33333333333	6161	9824.33333333333	3221.86666666667	6822	4505	4184.33333333333	2779.66666666667	9473	4343
APEX2	2370	1420	1740	2370	1590	1610	1250	1490	1450	1430	1610	1970	2400	1520	2350	1510	2600	1180	1520	975	1230	1100	1610	1960	1590	2250	1590	1590	1200	1080	1770	1700	540	558	687	2360	1270	1420	1200	1990	2250	1160	1090	2160	1330	1450	1170	2060	1790
APH1A	1079.5	958	1300	2130	641.5	1570	895.5	859	903	1175	708.5	1275	1128.5	971.5	1207.5	906	1067.5	914	1330	1630	631	836.5	1405.5	1036	1235	1079	598.5	1080.5	1226.5	884.5	1545	813.5	733	856	636	1245	1106	987	1292.5	1558.5	1540	921	768.5	571	780.5	1031.5	1662.5	1145.5	1265
APH1B	1390	330	829	955	832	266	789	600	672	697	596	655	978	795	1200	1030	472	579	571	315	311	684	614	745	310	480	938	897	696	567	803	627	567	320	760	842	1340	1440	534	909	1010	133	525	443	600	817	604	610	1160
API5	1652.5	930.5	1784.5	2604.5	1695.5	640.5	2529	1902.5	1731	1540	1454	1577.5	1802	1576	2675	2467.5	1740.5	1314.5	1724	556	614.5	1986.5	2247	1310.5	1893.5	2646	2164.5	2038	2260	1431.5	2722.5	2000	2251.5	926.5	959	3246.5	1616.5	2564.5	1848.5	2286	2018	1721.5	2064	2200	1568.5	1813	1254	3300.5	1642
APIP	1810	904	1040	1550	1560	438	2330	2160	1640	1400	896	1130	1700	1480	2220	2140	2300	1290	1800	288	600	1090	1260	1480	2370	2610	1710	1850	1650	895	2320	2820	1510	533	438	2510	1450	1520	1450	2480	1810	1810	1960	1640	1900	1320	833	3190	1500
APITD1	607	812	803.5	536	942	311.5	1650	801	1424.5	977	847	365	1265.5	834.5	1524.5	2335	2255	1092.5	1242.5	810.5	293	1715	2460	1054.5	525.5	994.5	919	764	1044.5	657	1232	1390	785.5	839.5	614.5	1336	1058	1283	1357.5	2205	1432.5	602.5	1202.5	510	745.5	989.5	809	1044	860.5
APLN	474.666666666667	1143.33333333333	1118.66666666667	1526.66666666667	1031	834.333333333333	3713.33333333333	913.333333333333	870.666666666667	958	788.666666666667	8278.33333333333	1181.66666666667	1059.33333333333	8270	1566.66666666667	4699.66666666667	830.666666666667	1353.33333333333	586	3357.66666666667	2135.66666666667	1290	1166.33333333333	2180	3046.66666666667	553.333333333333	1306.66666666667	1188.66666666667	862.666666666667	1337.33333333333	723.333333333333	410.333333333333	551.333333333333	877.666666666667	1735.66666666667	3087	2296.66666666667	1439	2030	1610	584	949.666666666667	465.333333333333	507	812	606	1689.66666666667	612.333333333333
APLP1	274	1375	1382	1175	1540.5	1641.5	2245	2050	1810	1279	1938.5	664	1402	1230.5	1160	1421.5	950.5	1716	1960	1849	484	2025	1305	840	948	1344.5	1541.5	1252	2870	676.5	1879.5	775	1255	1320.5	1174.5	1955.5	1203	1580.5	2301	2810	2905	977.5	1224.5	657	1172.5	1577	617.5	2306	953
APLP2	7285	2874	5925.5	5393.5	8950	3022.5	4033.5	7513.5	6483.5	7185	9480	8800	2730.5	12295	6690	8725	9340	5867	5093.5	6343	5063	6170	5760	2608.5	5985	7320	5264.5	4647.5	7413	5040.5	4095	5537.5	6770.5	3151	3991.5	13095	10460	13355	8105	9985	10025	4577	8195.5	5264	5900	6210	4233	10380	6070
APOA1	41.4	150	233	240	51.7	27.8	154	21.5	76.3	196000	21.9	121	2850	138	94.1	190	47.8	39.2	105	36	34.2	60.7	145	162	11.1	47.8	27500	164	52.7	50.8	75.4	21.8	52.8	47.7	52	127	59.6	158	66.8	119	81.5	61.9	26.8	41.1	48	42.9	26.7	33.1	26.2
APOA1BP	4910	5530	6320	4810	5790	7790	6950	4350	7760	7080	7350	6120	7060	4640	5820	7780	10100	5770	3620	5280	3030	5280	4200	7730	6090	11400	4810	3840	4310	5950	5280	7080	3680	4380	2940	7930	5590	6320	4840	11600	12000	4280	4190	6010	4000	5020	3900	6360	4910
APOA2	20.2	56.8	792	162	8.53	1.98	36.2	22.2	11.8	178000	14.7	39.4	2950	6.59	29.5	78.4	5.98	15.7	73.6	12.6	6.08	11.9	47.9	285	50.9	78.6	15300	66.9	12.9	13.1	59.3	9.35	6.3	4.39	13.2	42.1	9.27	90.7	14.1	13.7	29.5	14.6	10.4	7.92	7.8	8.42	8.31	12.3	13
APOA4	149.75	448.45	972	1043	90.7	125.05	226.35	232.65	128.95	286.5	92.25	390.75	519.7	106.2	534	538	83.3	150.9	457.35	149.05	88.6	69.8	246.1	256.35	326.7	733.05	2030.5	433.1	161.5	102.75	601.35	196.15	71	125.35	95.75	298.95	163.35	246.5	74.25	148.75	227.9	148.8	73.5	73.75	153.65	124.35	141.85	253.35	162.05
APOA5	68	209	280	331	93.9	134	234	81.6	133	5670	44.2	151	165	84	151	291	86.9	126	97.5	85.2	76	93.2	202	217	26.6	89	2000	267	129	78.8	168	49.5	78.2	138	86.9	234	73.8	213	129	119	96.2	86.7	79.7	46.8	84.6	90.7	69	146	35.8
APOB	3.4	4.72	13.8	9	8.28	3.53	5.18	8.86	4.09	37400	3.07	4.03	1760	4.9	7.95	10.6	5.89	5.69	15	3.74	3.56	5.19	4.2	4.57	8.28	8.43	10900	15.2	20.7	3.61	6.31	3.48	4.55	4.27	2.92	80.2	7.16	13	3.06	6.67	4.24	4.56	7.69	2.95	6.32	5.28	1.73	9.88	4.63
APOB48R	1560	144	604	1440	590	86.7	441	234	421	500	302	545	193	482	712	707	157	351	222	192	116	302	422	405	175	149	405	749	283	388	603	115	235	52.9	339	625	1030	1380	282	243	477	61.1	280	225	196	818	680	447	246
APOBEC1	7.81	39	5.86	19.8	7.61	9.56	14.2	5.26	4.74	7.75	3.98	3.84	8.49	5.03	14.1	9.44	5.45	15.7	18.7	3.38	10.2	4.77	15.8	4.57	7.84	10.4	5.5	27.3	4.63	3.32	8.49	3.16	4.31	3.99	2.78	8.7	7.78	31.3	5.61	6.02	3.85	4.23	6.6	2.79	6.48	5.12	6.29	9.05	4.03
APOBEC2	36.6	82.7	171	139	33.5	65.7	214	202	41.9	78.6	148	92.3	225	42.8	200	118	257	99.3	126	30.2	18.6	57.9	118	144	96.3	123	64.1	200	69.4	30.2	108	270	184	51.5	22.9	215	49.1	237	39.7	252	96.5	37.8	144	33	94.2	99	503	35	43.1
APOBEC3A	467	66.35	160.4	244.3	80.5	100	138.6	94.15	132.8	224.95	63.95	133.35	168.5	58.8	532.5	127.25	168.55	113.115	143.9	78.85	80.575	57.35	92.55	297.5	135.1	193.4	166.5	126.2	89.05	89	397.3	71.35	34.16	76.6	32.095	194.65	901	137.25	49.5	70.995	168.35	38.1	55.15	90.5	112.65	163.15	132.75	142.2	204.11
APOBEC3C	2050	99.3	555	400	225	42.7	259	143	255	357	227	182	171	206	357	201	204	170	250	163	156	152	106	499	48.4	142	161	424	153	192	320	246	67	77.7	96.7	395	336	222	160	140	278	48.1	90.8	132	189	291	371	161	426
APOBEC3D	395.5	118.5	183.5	275.5	119.2	113.75	149.5	183.55	160.2	225.5	98.45	135.5	219	110.75	464	149.5	170.7	177.8	167.25	209	110.35	78.15	122.4	175	150.35	228.5	133.75	207	97.05	67.25	380.5	111	66.35	93.35	89.05	278	148.55	202	90.65	141.6	304	78.25	65.85	94.95	91.25	129.65	136.05	238	236.05
APOBEC3F	1620	105	458	357	211	56.7	251	114	219	308	209	162	142	183	290	150	178	155	227	129	132	128	102	425	48.2	123	153	352	125	158	305	195	67.9	80.9	80.3	298	269	171	132	128	213	47.1	77.1	116	172	254	278	139	393
APOBEC3G	2815	204	748.5	989.5	291	108.45	379	243	712.5	586.5	553	360.5	226.5	374	605.5	359.5	545.5	712.5	228	262	163.65	150.6	189	795.5	86.45	397.5	390.5	1717.5	263.4	240.95	597	579.5	211	95.8	198.75	482.5	422	271.5	220.7	236.5	417.5	35.55	139.3	257.4	217.5	673.5	707	806.5	325
APOBEC3H	138	26.2	107	158	38.9	9.26	50.4	26.1	65.5	24.4	36	83.1	35.6	40.1	139	65.8	17.7	36.5	31.6	14.6	18.9	5.16	40.9	132	95.3	15.1	51.1	386	73.4	23.9	65.8	13.4	18	6.89	17.7	128	49.2	117	82.2	6.4	33.3	4.72	42	22.5	24.7	105	119	30.2	54.4
APOC1	14500	2180	11450	12650	23100	1180	26050	3020	9030	227500	11400	3940	11900	9655	8945	8565	6315	11450	11505	2955	1695	9755	6440	5710	3275	5015	32300	9210	11700	9060	22650	3020	4090	1810	8825	5510	15700	33050	20000	6060	10000	1600	12300	7110	22400	16750	19400	4560	2170
APOC2	44.6	48.4	386	302	552	107	205	160	133	19600	258	97.9	1970	636	373	316	27.4	188	312	35.6	45.4	159	192	53.5	257	360	7040	176	112	166	396	47.3	19.9	121	185	216	361	864	203	153	279	29.4	106	212	97.8	397	95.5	428	65.7
APOC3	22.1	79.3	150	135	31.3	7.74	78.9	11.9	41.1	135000	8.99	77.5	4060	22.1	6.85	127	26.8	28.3	45.5	27.2	12.5	26.8	90.9	97.8	7.97	15.3	25900	85.4	29.2	24.9	28.9	3.1	27.6	14.5	34.4	60.7	11.7	94.6	40.6	38.1	17.2	38.3	14.7	15.9	17.7	25.9	17.2	10.8	4.02
APOC4	77.3	96.9	187	160	122	28.5	143	27.9	101	14000	84	107	631	96.7	74.9	108	65	68.3	81.5	40.2	19.2	67.5	98	148	40	163	2400	136	89.1	80.2	112	10.6	70.4	34	84.3	127	60.7	394	96.6	86.2	32.9	83.6	67.8	52.7	66.9	94.2	35.8	35.6	14.3
APOD	41.3	19.2	495	207	58.5	19.9	56.2	36.2	6.72	35.9	73.4	87.1	42	90.8	164	358	10.9	35.1	93.4	32.9	44.1	24.5	8.96	163	27.6	88.4	14.4	76	150	88.4	155	76.4	3.78	25	54.1	283	318	218	13.5	6.92	29.3	10.1	44.4	12.3	28.7	181	176	47.2	42.8
APOE	38515	4201	39625	40180	42214.5	4114.5	39899	11490	31372	110695	25542.5	10300	24912.5	38210.5	25430	21660	11603.5	24099.5	16549.5	10620	9724	15493	8658	16271	5637	9475	30400	28922.5	23309.5	30981.5	44530	9152.5	6988	5964.5	16878.5	28465.5	23555	37864.5	24788.5	13248	29682.5	2615.5	21500.5	14826.5	38164.5	31197	45267.5	17232	15107.5
APOF	15.07	31.7	51.3	35.25	10.235	35.95	30.45	37.65	18.8	2765	24.35	34.75	88.4	10.69	65.85	30.125	8.5	25.95	116.8	6.54	7.75	21.5	38.2	26.51	54.45	73.6	506.5	43.5	25.71	5.13	62.05	21.7	8.595	18.7	21.7	26.06	14.715	68.5	4.665	12.05	51.45	45.335	6.395	2.655	7.405	14.9	24.35	41.7	20.3
APOH	3.32	28.4	30.1	80.5	7.67	19.8	52.3	17.2	3.57	283000	10.2	15.8	6820	4.8	65.7	60.6	9.69	21	71.3	3.35	12.3	4.69	53.5	4.57	24.7	63.6	48700	12.4	6.97	3.25	62.2	8.84	4.2	21.1	2.63	8.69	9.99	12	6.43	5.91	23.2	12.3	6.59	2.63	6.2	6.44	8.13	20.7	11.2
APOL1	3960	1190.2	2180	2495.5	1992	431.45	1620	1181.3	1025.7	2631	953.95	1905	2060	1081	1921	2415	1227.15	971.6	1379	932.1	795.6	836.1	986.05	1663	1324.9	1483.95	1373	1820	704.35	1387.5	1719	670.35	464.62	440.5	551.6	1676.5	1098	881	632.1	792.35	1480.95	436.605	602.3	817.4	814.55	1914.5	1743.5	996.75	696.45
APOL2	5343.5	1520	5835	5120	3529.5	741	2343	1938.5	2196.5	4091	2758	3107.5	2338	3427	4628.5	3439.5	2588.5	2442	1687.5	1815	1476.5	712.5	1044	3232.5	825	2562	2531.5	4765.5	2753	2053.5	3234	1329.5	2515.5	766.5	1326	2841.5	2178.5	2716.5	1571.5	1348	2281.5	415.25	1706.5	1644.75	2238	5424.5	3256	1486.5	1727
APOL3	7140	188.95	3705	4115	1558	412	1455	683.5	1002.5	2163.5	1172.5	1469.5	1374.5	1370.5	2643.5	2906.5	807.5	722	824.5	993.5	634	483	571	2468.5	222	420.5	1163.5	2722	719	1275	1436	561.5	368.2	155.8	369.5	1910.5	1087.5	827.5	793	395.35	1197.5	27.07	706.5	1415.5	771.5	2330	2990	1408	1204.5
APOL4	326.15	149	394.5	400.5	286.3	42.4	174	80.665	57.35	208.9	114.75	228	145.15	97.24	247.45	222.5	206.3	112.6	138.95	127.2	212.65	36.1	133	224	63.45	123.9	61.2	348	83.45	86.55	205.8	111.45	75.15	62.3	128.9	156.1	56.79	151.1	67.1	46.05	99.35	21.3	94	35.5	76.7	466.5	217.05	61.95	39.385
APOL5	26	40.1	54.5	59.8	28.7	26.6	165	45.5	41	30	35	43.2	48.5	145	108	73.6	31.4	33.8	60.5	29.2	18.2	49.7	45.4	54.1	43.7	103	36.9	67.4	16.3	27.3	60.5	23.3	10.9	27.2	35.3	87.9	32.4	105	39.6	90.3	91.1	18.2	29.1	43.2	20.8	49.3	40.1	49.8	35.3
APOL6	1526.525	170.95	1271.425	383.575	435.65	155.275	280.85	377.35	221.075	1799.125	406.275	459.725	791.1	662.625	684.65	598.25	311.85	330.6	506.725	222.975	249.65	84.0275	171.25	825.65	113.59	169.2825	822.425	322.775	345.325	526.5	469.225	166.5575	201.54	113.4325	139.1175	800.375	384.4	476.25	241.275	291.625	349.95	31.6775	233.325	496.65	293.4	966.375	189.15	239.175	463
APOLD1	1180	3660	3740	4870	8670	893	10400	3210	13500	4500	5200	2850	2390	5990	10500	5240	3040	4780	3890	2220	3820	5770	3760	7220	3610	5500	3840	3810	4490	9180	3620	4640	4120	2570	2830	4010	32300	2390	4600	4650	6090	1270	5840	4860	3730	15400	3550	4170	1600
APOM	952.666666666667	536	495.333333333333	852.333333333333	487	530	391.666666666667	703.333333333333	623.333333333333	34066.6666666667	506.666666666667	374	1059.66666666667	383.333333333333	889.666666666667	1100.66666666667	478.333333333333	525.333333333333	533	354.333333333333	541.666666666667	1074.66666666667	1578	541	853.666666666667	962	4116.66666666667	658	654.333333333333	822	976.333333333333	1187	1042.66666666667	629	424.333333333333	1105	552.333333333333	717.666666666667	641	718.333333333333	1057.66666666667	1189.66666666667	758	334	607	489.666666666667	431.666666666667	882.666666666667	579.666666666667
APOO	2200	2800	3700	3680	3640	7020	4080	4130	4020	3560	2890	4660	5670	5830	5630	6870	10500	4600	6300	2820	2280	4420	3720	4190	5670	6850	5090	3290	4510	2610	3590	4540	2950	2680	2220	8980	4410	4790	3840	5230	6280	5570	4200	7430	3160	3790	3570	9820	2550
APOOL	100	104	109	97.8	61.1	140	65.9	110	105	207	95	234	268	234	258	129	341	80.1	99.2	55.2	63.5	85.9	390	108	85.7	402	119	255	88	65.6	102	266	55.8	74.7	36.9	536	281	532	253	373	122	85.8	66.9	98.3	48.4	83.7	235	451	109
APP	3140	2850	6850	7160	15500	4760	7020	6840	9490	6340	9040	5650	3980	10800	7450	9400	9060	7320	7020	3050	3240	7060	7240	3270	4070	3560	6880	4000	4700	4860	11100	6670	9530	3630	9700	11800	8870	6740	9760	13600	14400	3840	7750	6070	6670	6160	6780	11400	5200
APPBP2	1705	5201.5	5865	5138.5	6850	1798	5450	4722	6630	5586.5	5608	3212	5065	3054.5	6170	8450	5060	5567.5	5665	2449	1927	4545	4140	4529	4108	6475	5832	4027	7145	1657.5	7205	8655	4639.5	2472.5	4811	4815	4401.5	6510	6640	7670	5780	3917	5119	3097	5053	5205	3370	5575.5	4640
APPL1	4849	1365	3598	3461	3805.5	1010	3893.5	3740.5	3790	4409.5	3101	1879	3540	4025.5	4743.5	3728.5	2845	4362.5	3015	1900	1520.5	4104.5	2495	2852.5	3358	6180.5	3976	2164.5	3362	1578.5	4510.5	4279	3137.5	3675.5	2214	6811	3346	4503	2276.5	4031.5	4125.5	3106	4007	2097	2297.5	3177	3485.5	6750	2849
APPL2	1460	1180	2460	3040	2370	751	1740	2910	2240	2790	2100	1030	1550	1060	2330	1940	2370	1260	2600	918	834	1820	2860	1770	1640	1680	2750	1630	1780	1650	3210	2850	1940	1670	1320	3970	1420	2220	1750	1650	1860	1750	2250	1650	1190	1880	1750	5830	1280
APR-2	298	437	971	798	443	465	494	307	576	626	285	321	393	480	562	771	408	377	316	547	291	592	421	623	255	486	544	465	531	322	690	248	400	233	742	680	428	998	600	756	829	547	294	409	290	376	271	582	275
APRIN	2666.965	3031.65	5452.93	3562.465	3283.005	1095.99	4297.59	4788.57	4556.76	5402.335	3141.465	2121.815	5504.24	3012.58	4818.425	5604.765	3372.54	4197.525	4697.775	4551.715	2946.35	5102.205	2526.35	3132.285	3033.85	4504.215	4437.71	3891.335	4562.3	3831.52	2983.255	2866.515	5352.215	4851.37	3496.475	5504.1	4228.11	6852.21	3461.35	4703.1	5152.045	4721.935	7103.66	2841.325	3063.195	4452.97	4285.855	5704.51	3961.935
APRT	28900	5850	11700	17100	8270	10300	13100	7160	12900	13300	6770	12900	17000	14800	13900	13300	22900	7320	5880	4730	10300	6000	7630	12400	13600	20800	13000	9420	9380	14100	7100	6680	8280	6690	4670	20800	12900	11700	8820	10700	11800	5860	9790	16700	10600	10400	9150	17600	7360
APTX	1760	1880	2150	2660	1850	1740	2810	1940	3010	2440	1580	1340	2620	2720	2770	3000	1720	2070	1470	2450	1030	3070	2670	1910	2920	2560	2440	1830	3060	1190	2400	2550	2090	1460	1150	3590	1380	2160	2570	3100	2190	1780	2360	2810	2350	2370	1330	4110	2130
AQP1	11700	1343	21850	12305	9475	3065	12020	3045	3530	12675	6700	6030	15500	20990	34800	9290	6275	3615	3230	12210	10180	19865	2200	22900	7195	9220	10685	9330	7835	11750	13645	9085	2765	2459	6425	26600	14255	6505	5215	3390	6115	448.5	8175	12995	3620	12445	9310	21860	3900
AQP10	231.55	491	461	319	119.25	324.5	438.5	374.5	228	349	112.1	515	497	223	592.5	529	145.4	251.5	1131	289	124	1622.5	437	293	427	680	221.4	351	162.65	112.5	383.5	129	111.95	155	219.5	316.5	1041.5	442.5	322	578.5	656.5	101.9	249.8	171.85	168.5	216.8	184.5	396	162.5
AQP11	45.4	251	441	162	453	121	260	240	358	570	318	382	264	555	95.2	436	912	350	267	64.1	32.9	141	204	406	177	375	201	314	607	72.5	90.7	451	323	90.1	189	328	407	809	304	801	278	123	281	156	340	321	164	657	443
AQP12A	133	36.3	58.1	53.8	22.9	7.06	36.8	7.18	15.9	10.6	11.9	39.1	10.5	13.5	9.42	22.5	20.7	35.4	31.6	15.3	10.1	12.5	34.7	39.8	8.03	8.43	13	40	18.9	20.7	29.7	7.04	21.7	15	14.4	25.8	6.19	107	17.8	8.33	7.43	17.3	7.79	7.27	6.74	10.5	7.06	9.93	10.4
AQP2	1871.5	1701	3114	3312	1404.5	929.85	2433	1395	1249.5	1183.5	811.8	1962	2852	1186.5	2748.5	3816	1293.5	963	2213.5	1465.5	670.7	1416	1804.5	2605.5	3012	4138.5	1171.5	1807	1415.5	1103.9	1663	895	1016.5	717.6	1083	2074	1246.5	1479.5	1207.5	1579.5	1451	1389.5	996	812.05	1137	1344	935	1437.8	730.55
AQP3	1916.66666666667	181.533333333333	439.666666666667	924.333333333333	155.566666666667	121.7	282	201.9	342	1754.66666666667	201.1	378.333333333333	526	122.133333333333	609.666666666667	300.666666666667	191.4	201.7	160.433333333333	142.333333333333	176.433333333333	146.133333333333	205.433333333333	471.666666666667	140.133333333333	197.7	1097	396.333333333333	174.466666666667	146.066666666667	440	99.9333333333333	147.633333333333	102.2	96.1	421.666666666667	194.066666666667	285.666666666667	175.633333333333	85.7333333333333	365	96.4333333333333	189.766666666667	210.366666666667	112.133333333333	233.666666666667	686.333333333333	241.833333333333	261.466666666667
AQP4	10.765	47.1	92.9	106.95	405.5	26.14	58.2	211	14.595	22.905	91.95	41.05	32.285	9.09	17.675	40.3	10.445	17.65	30.85	6.26	43.4	9.97	60.135	30.09	12.15	10.315	24.31	56.4	26.84	6.52	32.845	8.67	16.995	86.55	10.76	825	10.86	36.2	21.805	1405	1450	12.745	10.11	52.8	16.93	15.93	16.09	44.35	14.6
AQP5	357.5	594.5	1060.5	1061	297.5	452	1055.5	541	415.5	850.5	183.8	609.5	1037	559	1190	1285.5	345.5	221.95	555.5	350.5	186	900.5	642.5	756.5	483	975.55	531	923	411.6	278.5	714	232	342	298	362.5	517	1201.5	572.2	465	451.5	357	368	211.65	1881	292	356.75	329.2	863.5	910
AQP6	3.38	24.1	60	38.5	8.04	31.9	46.6	89.8	8.7	226	12.5	26.9	63.5	193	93.8	29.4	5.43	6.08	45.9	95.9	3.86	175	10.8	119	7.53	8.43	28.7	38.1	16	9.03	15.1	6.31	10.1	19.4	8.55	9.3	167	21	10.9	27.3	9.99	26	6.8	103	6.17	10.5	13.3	160	42.6
AQP7	95.6	148	655	314	59.6	50.9	125	180	78	323	203	89.1	192	340	174	334	69.1	171	286	247	54.2	150	140	189	117	153	86.4	161	138	56.4	97.8	53.5	211	73.4	64.1	391	209	245	84.1	195	337	61.8	82.6	54.5	118	156	84.5	295	108
AQP7P2	26.6	52	234	177	35	17.7	68	63.7	34.8	62.2	57.4	55	44.5	124	50.2	111	41	33.7	151	54	9.12	56	64.2	186	8.04	63.9	45.2	88.1	45.3	31.9	39	11.3	53.1	22.3	42.9	304	81.7	126	46.2	87.5	50.7	29	46	15.5	25.8	45.1	36.9	99	20.9
AQP8	196	369	588	574	261	281	487	174	336	329	98	384	279	288	533	525	247	148	200	240	85.8	242	410	362	104	575	377	387	300	208	346	122	246	222	288	297	231	498	379	353	227	180	216	136	245	303	225	361	136
AQP9	930	126	195	364	90.6	97.4	925	68.2	51.5	25000	14	614	657	119	324	206	823	78	274	61.7	35.1	888	361	182	237	204	2740	107	94	181	379	117	15.9	17.8	88.4	46.2	2300	1000	188	218	474	85.3	224	31.9	19.6	88.4	57	79.7	28.5
AQR	1990	1614	2987.5	2625	2043.5	2228.5	3392	2583	2030.5	2284	1729	2696.5	2172	1711	2744.5	3912.5	3010	2061	2210.5	1286	1220	3700	1722	2487.5	3171.5	1642	2508	1464.5	3123	1436	2845.5	3677	3098	2306.5	2042.5	4695	2342.5	2812.5	1852.5	2460	2510	3447.5	2353	2600	2227.5	1941	2430	6520	2775
AR	326	44.4	397	283	190	45.2	141	131	228	5690	207	119	713	638	290	241	97.2	73.8	241	87.8	186	139	68.1	243	64	106	1800	164	104	216	180	84.3	38	29.8	44.9	424	169	91.4	39.3	218	189	10.4	50	54.3	177	234	438	164	132
ARAF	1410	355	648	869	349	459	345	534	502	870	565	661	475	490	800	472	594	308	507	391	404	624	619	478	501	438	552	788	393	373	733	354	178	234	255	994	376	436	571	671	1030	339	313	501	443	455	494	509	406
ARC	51	1260	684	1200	1100	777	1700	1930	2440	1210	4260	1120	762	4490	3140	2540	2110	2320	1060	1250	2220	1280	1020	4240	4000	11700	1580	1010	728	6200	1940	1530	1630	974	820	3530	25600	376	452	1780	3820	1820	327	957	830	1370	705	3200	2160
ARCN1	1479	979	1919	1576	1291.5	1163	1513.5	1749.5	1351.5	1536.5	1310	1906	1048	1113	1890	2089	1617.5	1253	1498.5	1072.5	912.5	1661.5	1603	1378	1775	2607	958.5	1178	2105	1391	1443.5	723.85	1479.5	640.5	777.9	2610.5	1715	2213	1546	2613.5	2478	1161	1962.5	1510	1857	1641.5	1110.5	4117.5	2821.5
ARD1A	1900	1010	1240	1810	990	3110	1580	1480	1450	1290	1080	1400	2500	1500	1990	2120	3240	1090	1080	1190	970	1540	1220	2350	1900	1720	1650	1420	1340	1080	1200	987	744	1030	575	2420	1260	1290	1460	2240	2610	1180	1090	2940	1570	1140	842	4170	1480
ARD1B	1020	1720	2550	2500	577	1820	1960	974	1040	1430	766	1810	2410	968	1860	2360	1670	730	1830	931	745	941	1110	1950	1500	2940	1170	1980	832	1020	2640	876	514	597	678	1900	797	910	924	1520	1420	1140	731	1380	894	1020	668	2300	1180
AREG	104	157	238	386	698	20.9	185	153	522	48.2	197	157	172	112	201	235	90.7	141	126	76.8	71.7	358	113	508	116	150	77.5	145	75.9	1350	84.3	31.1	134	31.1	80.9	130	5570	122	87.3	193	172	58.4	126	46.9	86.6	386	70.7	47.8	31.1
ARF1	8167.5	5815	9332.5	7745	13137.5	9302.5	10987.5	8737.5	10822.5	8965	9810	8412.5	8405	8127.5	10227.5	11515	9120	8895	13047.5	9280	5360	11165	6012.5	9487.5	7670	13065	9057.5	6185	10750	9767.5	8200	9662.5	8660	7537.5	6330	13172.5	11337.5	10482.5	10092.5	15570	17572.5	7245	9935	8732.5	9002.5	10515	8575	13780	6165
ARF3	3588.33333333333	2971	5584.66666666667	4135.66666666667	6359	3120	5586.66666666667	3934.33333333333	4262	3929.66666666667	6070.33333333333	3220.66666666667	4837	5122.33333333333	4833.66666666667	5904	4121.33333333333	4273	4552.33333333333	4074.33333333333	1409.66666666667	3819.66666666667	2680.33333333333	4488.66666666667	2813.33333333333	2753.66666666667	4083	2815.66666666667	5844.33333333333	2962	4857	5284	3228.33333333333	2482.66666666667	3131.66666666667	5720	6323.66666666667	5450	4512.66666666667	5633.66666666667	4566.66666666667	2042.66666666667	5232	2937.33333333333	3372.66666666667	5025	2803.66666666667	10926.6666666667	5426
ARF4	8390	7930	10800	12400	12700	13200	14900	16400	12100	12300	10700	16900	16800	13700	15200	15000	13100	11000	15500	5120	7330	18800	15800	13800	17100	20900	16900	10400	16100	17300	12400	12300	7740	10200	5410	30100	17700	13100	10100	24700	19700	18300	16400	18800	14800	14700	9850	38500	16500
ARF5	5125	10210	5575	7260	9050	7745	8860	7570	12350	7095	10600	4610	7095	6780	8510	10850	5795	7540	4375	7415	2805	7860	14600	7655	4380	6360	6365	5960	10115	5160	7125	7965	6985	5750	4885	8400	7920	7150	10550	15850	14450	4050	5960	5645	6655	6425	5780	7110	7300
ARF6	1730	978.333333333333	779.266666666667	1310.33333333333	812.5	332.9	777.266666666667	736.033333333333	721.7	870.833333333333	645.5	867.3	736.833333333333	659.8	1514	637.633333333333	914.333333333333	568.266666666667	961.9	444.933333333333	359.7	855.666666666667	900.666666666667	816.333333333333	825.4	628.066666666667	962.8	924	706.5	679.533333333333	989.066666666667	573.2	469.5	399.233333333333	514.066666666667	1265.33333333333	1081.9	641.7	723.733333333333	971.9	934	585.366666666667	512.333333333333	1151	573.666666666667	768.866666666667	768.1	1120.06666666667	687.666666666667
ARFGAP1	3391.5	3765	4574	4286	3048.2	3183	4020	2842.5	4714	4834	3628	3493.5	4648.45	3022.6	4221	4943	5300	3477.2	3940	5561.5	2476.55	4470.5	2523.5	3449.5	2917.05	3442	3142.15	3293.35	3391.05	4667.5	3906	3045.85	3084.9	2930.4	3149.1	4978	4373.5	4157.5	3161.5	4108	4514.5	2382	3470.6	4838.75	2780.2	3493	3102.1	7251.5	4265
ARFGAP2	466	139	483	446	484	409	571	511	443	424	564	297	319	415	623	406	376	304	450	444	201	461	424	317	407	314	467	385	520	282	947	607	304	170	253	868	466	713	516	694	886	334	410	329	362	437	286	641	496
ARFGAP3	6880	8980	8910	9680	7680	3500	11900	6400	8300	10800	7100	6930	7180	5780	9490	14800	12500	9010	7400	4180	2900	6670	7810	5150	5670	8420	7580	6590	8840	6020	7840	12800	7880	6400	5150	13400	13000	10300	8090	10700	9330	4670	11000	5350	9100	9460	7720	7930	10200
ARFGEF1	4030	4660	4920	6800	7750	2180	7580	5960	7190	4610	4720	4380	5290	5320	6790	7820	4820	6530	5180	3140	1900	6060	5000	3670	4770	9630	4960	6120	7280	5130	5560	4180	7010	5440	5890	9870	4640	8820	5750	9280	5800	5280	6920	4930	2890	5830	5230	10000	7530
ARFGEF2	418	417	644	493	189	181	426	241	365	326	198	348	387	241	704	637	393	294	385	367	145	305	436	474	179	432	275	428	200	286	364	252	227	262	175	449	412	394	231	323	373	190	192	289	227	236	210	338	284
ARFIP1	2285.5	2510	2250	2567	2269	714.95	2927.5	2292	2743	2459	2037	62030	2459.5	2248	3321	2577.5	3085.5	1509	2421.5	2274.5	1014.25	2874.5	2652	1683	1942.5	4543	2379	2470	2424	1965.5	2526	2782	1390	990.2	1232.8	2961.5	2050.5	2446.5	2342.5	3014.5	2448.5	1910	1856.5	2844	2301	2587.5	2050.5	3670	3213.5
ARFIP2	2010	2600	2770	3110	2170	2880	3350	2670	2620	2410	2450	2240	3320	2610	4160	2940	3230	1870	2300	1810	1830	2090	2030	4000	2840	3670	2780	2840	2790	2620	3580	2980	1990	1260	1360	4040	2710	3320	2290	3860	4000	2120	2470	2290	1860	2540	1420	7890	4670
ARFRP1	729	755	1070	1060	816	523	1000	747	1030	755	668	869	754	793	689	1290	1170	717	699	785	410	937	809	889	501	970	669	680	910	525	743	522	510	483	541	1210	928	1150	728	863	1030	683	587	962	644	717	669	958	547
ARG1	53.2	19.8	23.1	63.6	18.3	22.7	28.4	86.5	20.6	64200	21.3	18	2150	5.26	43.7	32	5.66	18.3	54.1	25	14.5	7.19	29.2	18.1	34.4	27.4	15900	22.4	7.61	14	108	52	7.66	20	18.8	11.6	63.4	33.4	13.2	38.3	371	36.2	39.6	30.3	59.4	15	28	31.8	16.3
ARG2	299	1230	2260	1950	2010	2160	2600	2100	2180	927	1520	2000	2940	2600	2500	3270	7180	1740	2180	888	1400	1660	3340	2400	3670	1550	2240	2340	3340	2140	1310	868	1530	1500	1250	2960	4340	3370	3270	3380	2980	3090	2220	2390	2530	2710	1180	6710	4040
ARHGAP1	8760	3900	11105	15090	12895	4455	10255	10319	11656.5	9327	9971	9024.5	8270	10675	15345	9035	8320	8642	7732.5	6313.5	5326	8401	7920	11018	5499	9853.5	11387.5	14810	12026.5	9069	15500	10715	9474	5670	7221.5	16730	10540	11729	8420.5	13665.5	14346.5	4081.5	8981	8910.5	10355	8768	8517	23485	12930.5
ARHGAP10	323.35	73.15	355.7	350.05	311	66.8	263.1	209.6	284.05	300.35	255.95	626	125.5	810.5	382.65	202.85	862.5	93.61	277.95	233.95	219.05	733	104.45	196.7	172.05	1185.5	129.895	418.85	159.25	407.85	443.15	214	42.885	94.16	278	438	572	222.45	141.4	229.1	314.8	61.36	220.75	301.5	246.15	433.8	252.25	128.85	410
ARHGAP11A	381.666666666667	274.333333333333	231.666666666667	226	69.1333333333333	79.9333333333333	493.666666666667	199	233.333333333333	181.833333333333	160.033333333333	317.666666666667	419.666666666667	181.833333333333	701.666666666667	404.666666666667	629	176.933333333333	495	147.366666666667	228.666666666667	885.666666666667	720.666666666667	249.666666666667	719.333333333333	266	391.666666666667	301.666666666667	147.033333333333	248.5	543.666666666667	534.666666666667	194	454	37.2333333333333	423.333333333333	254.333333333333	189.866666666667	303.333333333333	338.333333333333	747.666666666667	715	376	901.333333333333	390	260.566666666667	321	149.2	526
ARHGAP12	4010	1270	4910	4440	3480	344	4150	2460	5040	4240	2780	1910	4110	3800	3070	6240	2830	3230	2610	3040	1580	3090	3280	2430	2090	5250	3590	3290	4240	2700	2610	4190	3390	2340	1850	3820	3700	5610	3620	3410	3160	2030	4010	3320	4230	3110	5130	3160	6670
ARHGAP15	7336.66666666667	129.833333333333	2915	2836.33333333333	941.333333333333	259	802	761.533333333333	766.666666666667	1439.33333333333	531.866666666667	945.666666666667	649.4	1883.66666666667	2271.33333333333	701.666666666667	339.633333333333	476.6	560.066666666667	323.633333333333	491.9	638.666666666667	301.133333333333	1390.66666666667	119.793333333333	413.466666666667	980.333333333333	1607	592.966666666667	895.333333333333	800	301.4	377.666666666667	171.633333333333	295.066666666667	1307.33333333333	1232.33333333333	490.666666666667	602.666666666667	541.933333333333	1040.66666666667	50	491	718.466666666667	713.166666666667	1021	1884	1022	1525
ARHGAP17	12800	4415	6365	6755	3965	1990	4440	4860	5060	5865	4460	4615	4010	5125	6660	5760	7195	3465	4005	3315	3240	5700	5605	3940	3680	7305	5385	5305	4525	5175	5085	4060	4435	3865	2470	8000	5380	6540	6065	5315	5420	5060	5015	8015	3670	4945	3770	5480	6330
ARHGAP18	821	172	817	1010	1340	79.3	1870	321	821	883	646	1580	562	1540	2230	567	1770	516	756	185	976	637	364	653	308	709	603	1170	1170	871	724	488	154	187	307	1080	1540	1830	613	626	613	55.5	816	451	717	1220	1080	287	377
ARHGAP19	1115.75	316.6	726	773	327.15	391.5	841.5	495.5	550.85	510.65	548.2	507	619.5	494.85	852.5	856.5	1192.45	453.55	601.15	574.6	181	1042.25	523.15	566.4	442.5	487	634.75	462	530	351.2	543.5	523.7	414	506.65	181.6	980.05	527.4	582.3	573.15	643.65	1160.9	786.85	549.65	794.9	502.1	414	452.3	699.5	723.35
ARHGAP20	108.55	142	320.8	365.1	41.2	63.275	265.3	59.45	91.1	119.95	46.2	173.7	129.4	206.7	316.205	228	29.755	43.44	205.35	204.6	127.55	36.28	221.15	160.1	754.35	224	72.9	258.15	44.31	62.47	177.1	43.14	35.5	22.27	297.85	136.15	159.875	99.6	51.62	42.495	100.2	117.895	43.5	47.395	111.05	81.05	66.25	109.85	303.75
ARHGAP21	1260	1090	4970	3880	6210	746	9380	8520	7790	3440	5890	3520	3770	5390	3120	8390	2790	6200	6240	1440	1110	3140	2890	2580	3190	2240	5990	3800	9780	2150	2730	4870	6530	4980	3470	18000	5990	8760	5520	7020	6180	2260	7070	1960	4240	4080	5250	4990	1890
ARHGAP22	3120	856	4150	3010	4750	443	8470	8380	8880	3020	7440	1580	3710	7790	7390	7290	1480	8000	2680	507	860	1850	1380	768	1270	1780	8030	8260	10500	1590	1510	1300	6320	4360	5430	23000	4390	5790	5870	9140	6710	775	3420	2680	8150	4740	6100	17200	1680
ARHGAP23	3740	8190	35400	14500	38400	6200	25100	25400	25500	26900	29900	12800	5320	15500	12000	31700	19600	28900	18300	13200	7390	15300	13000	15300	19000	13200	11500	16100	36100	7710	27300	46000	24500	17200	24700	21400	23000	28800	26700	35700	32100	7130	21600	6460	15600	28600	15000	26500	9140
ARHGAP24	1369	50.8	459.675	610.75	164.4	196.125	189.175	185.575	124.45	406.5	141.25	184.75	140.65	304.5	412.25	280.275	114.5	151.5	180.625	50.775	191	98.475	84.625	172.875	74.2	141.05	325.75	279.5	140.9	119.675	155.3	110.775	38.6375	69.875	165.275	354.25	264.25	202.75	123.175	171.85	159.5	294.5	92.025	148.875	153.4	141.825	311.175	142.425	133.025
ARHGAP25	14409.95	285	3373.75	4553.37	1148.3	473.84	1777.6	1083.17	1171.74	1412.6	1191.47	1461.1	1008.695	1117.22	3377.35	1692.85	1652.62	1077.665	1121.5	494.165	1056.485	667.125	1362.3	2151.55	375.8	1042.95	1562.405	1984	1167.16	1221.64	1713.3	497.085	1172.705	218.11	717.815	1074.255	1833.3	1842.05	1151.31	702.975	1466.97	231.905	1023.4	576.285	717.875	2027.445	2922.295	989.555	947.03
ARHGAP26	620	545.5	957	618	914.5	1320	1193.5	1255	591	1160	1069.5	695.5	1005	1470	1145.5	1700	999.5	941.5	808.5	516	381	549.5	839	889	587.5	1400.5	738	447.5	919	767.5	683	404	2170	623.5	1004.5	1735	2550	2095	1105	1435	1431.5	550.5	1645	646	841.5	2170	502	768.5	967
ARHGAP27	1252.5	304.5	1038	814	399.5	209.5	603	570	446	491	466.5	403	382.5	341	489	604.5	195	299	511.5	432	235.5	383	477	606.5	298.5	378.5	459.5	490.5	348	220	818.5	429.5	311	246	353.5	612	262.5	497.5	515	519	701	169	257.5	169	234.5	424	415.5	346	284
ARHGAP28	134.4	544.6	299.75	431	600.5	60.8	354.9	759.65	860.05	388.75	613.5	317.4	278.5	253.7	461	944.8	82.75	846.4	447.5	132.4	199.3	1099	782.5	292.05	275.5	681.5	286.65	302.1	196.15	491.5	333	220.1	309.95	414.85	562.9	1139	285.9	658	290.4	1074.85	853	220.65	571.25	161.35	214.9	454.2	477.55	1055	180.9
ARHGAP29	450	139	785.5	795	688.5	513.5	1008	286	444.5	946	430.5	1392.5	613.5	713.5	1402.5	426	913.5	447	420.5	78.9	564.5	608.5	597.5	504.5	1773	1825.5	779.5	536	372.75	524	693.5	635	90.45	260	313.5	988.5	966	382.5	306.5	580.5	961	1393.5	410.5	732.5	160.35	682	431.5	1513.5	499.5
ARHGAP30	3729.5	504	985.5	1865	440.5	101.2	644.5	428.5	398.5	650.5	275	447.5	649	357.5	454.5	703	203	391.5	744.5	225.5	225.5	239.5	439.5	774.5	343.8	296.5	446.5	985.5	303.5	296	618.5	185	276.5	202	255	672	592	665.5	405.5	221.5	551	164.95	298.5	185.5	216.5	581	890	389.5	351
ARHGAP4	79900	4420	18500	49100	13400	5730	9870	7890	19100	11700	9050	9880	6280	14000	17800	11800	15900	10300	5780	8370	8550	7000	5880	16200	4530	9950	12800	16700	10600	9060	11300	9290	10100	4260	6860	16300	16200	13400	8920	8380	14600	4640	8700	10600	6930	12500	22800	16000	10300
ARHGAP5	304	337	627	431	544	81.4	390	461	485	634	398	429	855	523	1030	530	1140	503	456	273	236	447	344	412	539	1100	552	428	397	452	535	462	370	286	407	720	556	641	405	559	424	367	358	473	334	602	454	696	664
ARHGAP6	97.785	46.3	221.35	203.95	219.55	26.6	212.6	87.985	127.8	183.6	133.95	114.4	170.35	133.25	241	167.4	77.7	52.9	96.4	61.7	82.45	103.95	53.4	96.6	43.25	98.65	166.2	138.4	126.15	129.5	118.9	97.15	41.7	53.7	82.55	331.35	152.55	122	74.4	139.05	131.4	8.865	73.955	101.45	139.5	192.6	135.2	308	61.88
ARHGAP8	170	171	205	250	103	121	215	112	143	166	95.1	122	176	81.2	170	174	119	136	165	109	198	65.9	120	135	88.6	215	139	272	60	66.7	164	143	45.1	95.7	91	178	96.8	167	109	156	174	77.2	62.4	35.6	131	88.7	63.3	111	245
ARHGAP9	24300	459	6720	8670	1710	529	1850	846	1830	1960	1120	1800	795	1530	4110	2430	520	1180	840	505	1370	598	909	3610	931	955	1970	4360	1070	1230	2500	503	1160	283	676	2290	3140	1850	1210	463	1290	325	1230	1010	611	3800	4560	3610	2390
ARHGDIA	1185	1679.33333333333	1602	1797	1238.66666666667	1645	1884	1462.33333333333	1676.66666666667	1208	1839.66666666667	2016.33333333333	2065	1414.66666666667	1948.66666666667	2814.66666666667	2239.66666666667	1420.33333333333	2028.66666666667	1075.66666666667	1250	1837.66666666667	1461.33333333333	2291.66666666667	3705	2373.66666666667	1364.66666666667	1512.66666666667	1963.33333333333	1191	1707	1385.66666666667	756.333333333333	909	594	2003.66666666667	1940.66666666667	1457	1558.33333333333	3342.66666666667	3773.33333333333	1384.33333333333	1218.33333333333	2834.66666666667	1571.66666666667	1104.33333333333	871.333333333333	2106.33333333333	1729.66666666667
ARHGDIB	96600	3680	31100	34700	18500	4000	22900	7730	15100	17400	11000	17800	10700	17700	33700	21800	10200	11800	8930	6560	13800	10400	8300	21100	4740	9850	15600	25700	16000	12600	16600	6440	7510	3110	8600	21200	26800	18800	14300	11300	16500	1010	10800	8760	11100	25500	28500	14500	8590
ARHGDIG	104	477	1440	695	1310	1180	1780	994	1070	272	867	1110	764	2230	180	1020	914	581	745	681	266	791	186	232	625	1810	598	881	1730	372	158	70.2	429	741	743	1310	1750	1900	356	2890	2170	595	609	211	1030	203	484	4040	553
ARHGEF1	4700	661	1326	2235	721.5	356	768.5	856.5	842.5	857.5	841	426.5	476.5	645.5	804.5	828	342	556	539.5	520	438	558.5	493	641	467.5	479	730.5	1104	857.5	549	987	567	795	502	657.5	1270	606.5	788	801	843	954	226.5	506.5	487	453	709	925.5	799	487
ARHGEF10	1385.6	1242.6	1996.4	1776	1683.4	1382.12	2457.4	1233.8	2309.66	1522.02	1301.4	1807	2127	2156.54	2512	2298.2	1858.2	1847.56	1395.8	659.36	1800.38	3181.8	1362.44	2368.2	2324.2	2886	1817.8	1337.8	1181.42	2188.2	1656.8	1003.64	512.52	1110.64	1496.02	2960.4	1457.04	1206.28	1065.44	3212.4	2139	2169	960.62	2944.26	995.34	1151.86	1596.3	2072.2	3727.6
ARHGEF10L	3750	10750	20000	22600	43350	4580	25150	24250	31200	31000	31850	7785	12600	16950	21700	26350	7690	23800	20850	10090	3725	14700	15300	12895	6740	9570	22300	15750	28750	6865	22200	15700	31150	24250	35550	35300	17450	34950	33900	33200	40050	5370	23750	6970	21450	20250	30750	26250	10355
ARHGEF11	465	986	1771.5	1432.5	1919	704	1925.5	1224	1517.5	1272	2305.5	813	873	1071	1365.5	1686	965	1435	1194	1253	298.1	1377.5	696.5	841.5	547.5	1110	1047.5	926	1351.5	737.5	1297.5	1292.5	1353.5	1034	994.5	2297.5	1142	1572.5	2043	2761.5	3600	454	1463.5	636	1151	1223	1074.5	2025	593.5
ARHGEF12	988	975.5	2818.5	1910.5	3101.5	1091.5	1837	3115	2107.5	2821	2877	2056.5	1134.5	1685	1818.5	2794.5	1388	2320	2471	1083.5	1096.5	1947.5	2003.5	1218	1661.5	2926.5	1930	1360	3520	1830.5	1506.5	1317.5	2782	1566	1669	3749.5	2432.5	5588	2361.5	3862.5	3220.5	2112	3256.5	1515.5	1588	2377	1671	5135	1534.5
ARHGEF15	1196.5	1622	1784	2347.5	1008.5	860.5	2126.5	1473.05	703.5	1430.5	905.5	2008.5	1906.5	802	4261.5	3312	2024.5	895	2327.5	856	2351.5	1726	1756	1323.5	3028	2689.95	687	1099	847	797.5	2138	673.5	840.65	1042.5	533.5	1213.5	1635.5	1100.5	1153	1104.5	1722	705.5	872.5	698.4	779.05	1386	1165.5	1811	726.25
ARHGEF16	142	129	206	170	114	112	295	268	260	1160	110	205	501	370	285	191	158	162	204	92	100	402	133	119	124	206	1260	183	160	113	130	54	97.9	92.7	126	273	203	275	163	295	335	27.1	112	54.4	107	144	107	116	902
ARHGEF17	1946	5724.95	8549	6001	9660.25	5604	16228.9	13582	9464.9	7733	8087.8	9739.05	6203.5	13976.55	10090	8812.85	7072.1	6403	8597	2665.25	6832.85	8916.6	4145.7	8071.35	8535.5	11565	7217.05	9690.7	14069.65	7718.25	8406	4394.4	9060.05	4062.85	4524.4	19056	9387.85	12757.5	4930.25	13033.05	13941.5	6360.85	7107.05	5563	8640.9	9630.2	6139.75	15567	6838.9
ARHGEF18	32300	6000	11600	15400	8780	6930	8590	6620	9070	10200	7190	5770	7720	7120	11100	7700	10000	6950	7080	3780	3820	11400	5450	10500	5890	9220	10500	6500	8860	5840	9590	6960	7170	6540	5630	11600	6680	6630	8680	9260	11200	5510	6840	8760	8410	7940	7970	7170	8920
ARHGEF19	1820	940	1890	1550	1470	520	2610	1580	1800	2300	2660	713	1460	1210	3340	2450	2790	1310	2000	5270	664	1720	1610	3660	919	1090	1360	1470	900	1150	2860	2860	1210	1100	512	2630	937	1560	1770	3020	3300	846	1440	941	1390	1590	1310	1400	1270
ARHGEF2	2250	655	2270	1780	1140	2090	2050	895	1030	1230	1010	1290	739	958	1240	1200	3990	629	963	3070	984	1700	915	2170	1430	1270	812	1060	833	1260	1550	1090	471	643	490	2230	1050	904	1270	1180	2010	1280	936	724	510	1120	1160	1320	1040
ARHGEF3	4000	799	5300	3380	1360	483	4090	2190	4720	2300	3020	1240	3080	2380	3010	5040	564	1570	2280	211	507	1510	661	2130	306	450	2580	1870	2810	832	3600	6340	1200	1210	890	6850	2550	899	1340	2540	2360	205	4220	2370	4260	6100	2800	2140	1660
ARHGEF4	449.75	3596	2937	3489	8660	8068.5	7484	4319	10751.5	3547	4357.5	3027	2343	8077.5	3094.5	2196	2744	7639	4042.5	7469.5	1532	11182.5	914.9	2697.5	4029.5	9677.5	3490	2905	11508.5	7361.5	2622	2967	5372.5	4180	9892.5	4089.5	5214	2804	2770.5	12541.5	8453	4694.5	3327.5	3159.5	1741.8	1156.5	1826	19500	6967
ARHGEF5	299	58.8	149.35	202	83.85	37.05	86.5	122	309.15	436.5	86.6	107.45	247.5	95.35	1038	115.25	51.15	86.25	122.6	43.65	108.4	110.65	47.1	172.85	37.355	90.8	281	184.2	105	80.1	93.8	30.8	117.9	61	30.1	180.75	114.8	119.5	50.85	144.5	264	29.935	34.815	52.05	76.05	73.55	126.7	87.55	227.75
ARHGEF6	522.8	114.9	342.666666666667	361	149.033333333333	26.4	222.833333333333	87.3666666666667	124.866666666667	168.166666666667	84.1333333333333	158.866666666667	149.8	164.233333333333	160.133333333333	191.666666666667	77.6	101.933333333333	139.433333333333	64.0333333333333	80.2333333333333	103.666666666667	128.333333333333	201.466666666667	73.3333333333333	196.333333333333	105.566666666667	212.4	96.0666666666667	89.1333333333333	122	65.3333333333333	77.2666666666667	29.6	88.7666666666667	199.066666666667	129.466666666667	181	104.066666666667	100.4	131.833333333333	52.8	94.6333333333333	55.7666666666667	83.4666666666667	144.8	156.1	106.933333333333	67.3
ARHGEF7	3895	4075	8980	5495	13410	3490	12545	7830	8995	7975	6320	4155	5540	7365	5165	10390	4605	6300	9600	6080	2545	9385	4710	4745	2325	3505	6605	4970	16480	6520	5450	4855	6080	5965	6675	12570	10345	8585	8440	10395	10730	5755	10495	3640	6760	8875	8230	14515	7480
ARHGEF9	853.5	1249	2268.5	2379.5	2283	1182	1920.5	2682.5	1988	908.5	2453.5	1304.5	1554	2079	1657.5	2371	1219	1922.5	2081.5	1390.5	700.5	1291.5	892.5	1458.5	1481	1662	2104.5	1385.5	2840.5	584.5	2155	1368.5	1789.5	1036.5	1429.5	5220	1457.5	3011	2112.5	3306	2607	1336.5	1772.5	490	1214.5	1305.5	1059	5337	888.5
ARID1A	1641.45	1551.25	2395	1905.75	1986.575	935.6	2354.25	2192.25	2410.25	1948.25	2694.1	973	1585.5	1254.05	2624.75	2829.5	1795.125	2077.875	1933.75	1613.25	580.75	2439.75	1897.25	1697	1035.25	1280.475	2230.925	1926	2352.125	1201.85	2032.5	1252.6	1495.65	1665.3	1286.575	3167	1671.5	2176.5	3225.625	3539.25	4520.75	939.2	2298.75	1323.475	1648.875	2158.55	1394.825	3139	1241.425
ARID1B	1383.5	864.5	1485	1470	1581.5	517.5	1710	1534.5	1405	1139	1029	907.5	1539.5	1113	1735	2400	1300.5	1556	1350	814	576	1270.5	1517.5	1494.5	1309.5	1655	920	1214.5	1155	1162.5	1121	1290.5	1520.5	1191.5	1189	2375	1174	2008.5	1087.5	1679.5	2068.5	940	1308.5	707	970	1645.5	1300.5	1841	1029
ARID2	1069	1058.5	2366.5	2141	2007	650.5	2066	2100.5	2032	2742	1815.5	1455	2004	1058	1899	2953	2402.5	1882.5	2704.5	1301.5	650	1870.5	1399	1456.5	1392.5	2247	1975.5	889.5	2137.5	1388	2630.5	2624.5	1783.5	1826.5	1180	3260	1854.5	2056.5	2174.5	2082	1821	1869.5	3422	1569.5	2009.5	2238	1718	4770	737.5
ARID3A	1470	2190	3720	4120	1120	1390	2440	1360	2340	2750	947	2440	3170	1140	2070	2320	721	1150	2150	1650	1050	1340	1120	1520	1060	3660	1930	3180	1420	2370	4940	1760	898	1130	1470	3550	1190	1560	1190	1420	1670	2050	1170	2080	1890	2150	1390	2070	1880
ARID3B	5110	7650	8380	6260	4200	4280	9600	9500	14400	5740	4840	5060	10600	4060	11700	17400	7980	5610	10300	4140	1020	16300	13700	5170	3480	2760	9460	11100	16100	3220	6690	12000	7490	13000	4420	11400	17300	8710	12500	10800	9030	4340	14700	22400	12800	10100	11100	12500	28700
ARID4A	933.5	769.5	1140	1380	817.5	112.5	1025	1095	839.5	826.5	994.5	525.5	743	686	1735	1190	940	678	1060	278.5	266.5	969.5	810.5	887.5	728.5	1300	904.5	737	664	537	1400	673	625	421.5	655.5	1990	628.5	1015	970	1240	1495	662.5	616.5	534.5	669	908.5	685.5	980.5	825.5
ARID4B	2830	2295	4160	3500	5135	616.5	3985	2925	3525	4055	3525	2160	2800	1965	2880	4415	2445	3305	4245	2110	1445	3035	2540	3590	2595	5660	2705	2310	3890	2845	3715	4500	3110	1980	2290	4020	2755	3825	3305	4565	3785	2775	3495	2200	2585	3825	3035	3670	2095
ARID5A	5740	395	2340	3280	1940	605	1610	705	1890	1830	1150	939	913	1260	3440	1400	2040	1330	693	553	1300	1330	763	1630	851	1030	1080	1660	892	2650	1340	528	602	598	673	1810	8580	1560	969	1010	1900	185	889	1080	747	2720	2450	1160	1220
ARID5B	3710.75	271.25	1772.75	2452	4477.75	418.575	733.25	568.375	1179.75	1469.75	1360.5	913.75	756.25	788	1719.25	1187.75	630.375	875.5	895	1053.75	780.625	812.525	306.25	921	411.55	1015.75	1297	1622.25	758.45	1132	1403	655	262.375	360.55	1114.5	1903	4193.5	546.325	620.65	1319.75	1027	328.8	724.25	542.7	484.35	1213.75	1257	1385	787.6
ARIH1	609.5	519.5	934.5	865	919.5	571	1032	949.5	766.5	834.5	740.5	777	753	672	1073.5	1195	1208.5	746.5	964.5	474.5	359.5	1002	836	786.5	755	672	824.5	677	961	470.5	948	1020	698.5	789	562.5	1365	1170	1270	814.5	1026.5	1185	707.5	889.5	484.5	659	861	815	1160	730
ARIH2	8741.66666666667	6381.33333333333	9836.66666666667	12346.6666666667	13115	8787	10573.6666666667	13064	13849	12550.6666666667	10777.6666666667	8538.66666666667	7509	10297.6666666667	16049.6666666667	18327.3333333333	7609.33333333333	10657.6666666667	11995.6666666667	6958	7385.66666666667	20193.3333333333	14560	12032	11772.3333333333	13594.6666666667	13453.3333333333	6530.33333333333	10221.6666666667	10219	14971.6666666667	13251.6666666667	9063.66666666667	10632.3333333333	9352.33333333333	18642	12300.3333333333	11087.3333333333	10848	13906.6666666667	16740.6666666667	11775.3333333333	12036.3333333333	16537.3333333333	10406	11053	10080.3333333333	22104.6666666667	13922.3333333333
ARL1	2766.66666666667	1860	2850	2870	3056.66666666667	954	2743.33333333333	1976.66666666667	3330	4126.66666666667	2683.33333333333	2973.33333333333	3246.66666666667	3060	4490	3656.66666666667	3733.33333333333	2823.33333333333	3603.33333333333	1641.33333333333	1256.66666666667	2630	2460	2453.33333333333	1846.66666666667	3823.33333333333	3043.33333333333	2193.33333333333	2330	2696.66666666667	3246.66666666667	3716.66666666667	2046.66666666667	1292.33333333333	1646.66666666667	4676.66666666667	3200	3463.33333333333	2003.33333333333	3493.33333333333	2913.33333333333	1650	2890	3596.66666666667	2996.66666666667	2823.33333333333	2213.33333333333	4486.66666666667	2643.33333333333
ARL10	85.4	163	270	282	176	252	240	266	171	225	232	223	278	154	263	290	228	148	320	365	92.4	158	169	159	200	291	182	206	200	120	230	174	216	114	139	449	189	361	158	289	392	167	164	128	115	254	123	344	210
ARL11	383.766666666667	27.4666666666667	135.766666666667	170	41.6733333333333	40.5	69.4	63.2333333333333	41.1866666666667	85.4	39.1333333333333	72.8666666666667	102.4	66.6566666666667	153	88.93	28.7033333333333	47.1566666666667	103.466666666667	30.5433333333333	29.65	45.9333333333333	52.9666666666667	134.7	74	112.066666666667	39.8066666666667	85.7	40.1366666666667	32.8966666666667	127.633333333333	38.3733333333333	11.7366666666667	16.3833333333333	40.4666666666667	89.68	56.1033333333333	136.2	51.3	33.9333333333333	115.533333333333	8.95666666666667	27.3166666666667	23.26	42.1466666666667	80.3533333333333	93.2666666666667	60.3666666666667	86.9333333333333
ARL13B	924	1745.5	1226	1382.5	1175	322.5	882	1136	1392.5	1344.5	1308	1005.5	2020.5	868.5	1612.5	1617	1056.5	1428.5	1092	648	553	1795	1282.5	944	1439.5	1904	1144.5	1265.5	1032.5	853.5	1110.5	1239.5	757.5	1367	498	1951.5	1497.5	1043.5	1100.5	1678	1718	1376	1470.5	1477.5	1151.5	1224	669	886	1119
ARL14	3.77	6.06	5.86	6.37	8.64	12.3	5.18	8.83	5.82	147	4.35	8.37	130	5.36	20	11.4	5.78	6.1	32.9	3.73	4.01	5.31	9.83	4.57	16.6	24.2	91	10.1	4.86	3.88	21	3.47	4.68	5.13	3.03	10.3	8.55	69.4	3.14	6.59	11.1	4.96	7.21	3.37	6.47	5.57	4.26	9.92	5.49
ARL15	70.6	55.2	167	142	73.3	64.4	157	51.4	76.9	140	78.4	151	93.1	130	83.1	115	136	60.9	163	149	71.3	49.7	94.2	137	76.9	86.1	78.8	97.6	99.4	117	108	122	66	24.1	74.6	187	156	126	89	88.9	86.4	67.6	82.4	74	68.2	169	88.6	160	88.8
ARL16	5920	6150	10200	8600	11400	7720	6460	10700	11800	8460	10400	5890	9640	8720	13500	13100	11900	10200	13600	10900	5850	10200	8550	14000	15500	18100	7430	8310	12400	6620	16700	11600	9320	5860	6670	13500	9850	10800	11300	15200	12100	13200	9080	10100	7840	7760	5960	18400	5260
ARL17	702	2450.25	2574.75	2428.5	2057.5	1206.25	1953.25	2011.5	2432.25	1986	2218.5	1327.7	1672.75	988.25	2326.25	2880.5	1423.25	1745.85	1472.25	1182.5	1023.25	1926	1911	2048.25	2213.75	2659.75	1801.475	2514.75	2162	1013	3575.25	1815.5	2841	1697.75	1778.5	2251.5	1470.5	2092.75	2306.5	2572.25	2689.25	2284.5	2156.75	1140.5	739.25	2139	1125.7	2398	977.25
ARL2	2920	964	2500	3130	2020	2650	2510	1900	2650	1890	1900	3360	3120	5810	3960	3190	7000	2090	3350	1940	3680	2070	1780	3330	3680	3880	2340	3010	2800	2580	2360	3430	996	1100	1230	4560	2610	2410	1560	3980	4100	2810	1200	6030	1990	1490	1480	5340	3960
ARL2BP	6550	4540	7110	6050	6950	7050	11800	6430	7980	7150	6560	4500	8020	7550	8330	7790	13000	5720	7930	7300	2300	7750	5190	8170	5270	9070	8750	4870	10900	6150	8260	7270	6930	6600	3450	10600	7650	7850	8680	8040	9340	4410	7570	7500	8160	7090	5710	14000	3750
ARL3	4991.5	4986.5	12075	9290	11885	6130	23380	10045	20860	8735	9625	7180	16675	13170	13490	25515	26060	13690	12640	13355	3437	18465	17655	13365	6213	17350	11870	10270	17340	10090	10100	14265	10610	11390	6790	15365	14955	18195	12795	15850	14245	11825	17355	15920	14530	10295	11310	17630	14360
ARL4A	853.5	215	571.5	699.5	574.5	202.5	773.5	332	535	560	484.5	526.5	357	616	751	998	630	512.5	344.5	224	278.5	817.5	465.5	585	262.5	467	345	250	507.5	536	486	542.5	325	396.5	394.5	736.5	797	411.5	357	751.5	727.5	229	366.5	421.5	267	559.5	412.5	941.5	576.5
ARL4C	6860	2030	4250	4140	9180	2180	6040	5100	7530	5760	8270	2530	2880	5430	3920	6030	3560	7620	3160	12700	2250	10400	3110	5550	1470	6930	4900	2510	4320	5640	6190	2380	3730	7190	4970	6990	10100	4990	3750	8640	15900	2180	3050	1300	2160	4590	4780	4110	2530
ARL4D	202.5	561	801.5	849	531	582	954.5	538.5	528.5	866.5	521.5	904	700.5	586.5	1105	935.5	1905	446	917.5	654.5	238	342	544	1770	313	235.5	892.5	613	772	247	509	577.5	217.5	379	382.5	671	676	769	665	865	1219	262.5	539	1230	561	502	417.5	419.5	454.5
ARL5A	2480	1485	2615	2800	3010	582.5	3075	2540	3430	2675	2335	1690	2080	1725	2735	4305	2395	2945	2465	951	1008	3150	2675	2530	2200	3835	2390	2330	2320	2215	2665	2265	2300	2310	2070	4965	2630	3655	1775	3405	3130	1945	2220	1895	1395	2615	2385	4410	2530
ARL5B	1100.66666666667	1077.53333333333	2705.33333333333	2323.66666666667	3362.33333333333	314	3809.33333333333	2536.33333333333	4176.66666666667	2821.66666666667	2548.33333333333	1443.66666666667	3161.33333333333	1471.3	2591	5940.66666666667	2181.33333333333	2931	3880.33333333333	1141.76666666667	1153.83333333333	3051	2722.33333333333	2198	3018	3827	2991.66666666667	1922.66666666667	3626.33333333333	1901.33333333333	2952	2856.33333333333	2818.33333333333	2622.66666666667	1355.9	4019.33333333333	3526	4272.66666666667	2155.23333333333	3930.33333333333	2702.66666666667	3395.33333333333	3386	2363.66666666667	1848.66666666667	2427.66666666667	2829.83333333333	5427.66666666667	1702.33333333333
ARL6	63.7	70.2	85.7	97.7	93.2	55.5	107	88.4	130	86.3	83	78.7	158	173	140	132	159	63.4	177	46.4	39.4	153	63.1	162	67.6	167	89.5	75.6	117	57.9	62.5	121	69.1	44.1	41.5	193	161	109	110	97.3	79.3	122	101	185	103	153	52.1	405	248
ARL6IP1	8510	11866.6666666667	11416.6666666667	12743.3333333333	11460	7520	18966.6666666667	14453.3333333333	8836.66666666667	10546.6666666667	10210	11393.3333333333	20673.3333333333	12456.6666666667	18033.3333333333	11476.6666666667	23000	9150	17306.6666666667	9720	4286.66666666667	13356.6666666667	16233.3333333333	10066.6666666667	14820	12343.3333333333	14923.3333333333	10833.3333333333	17733.3333333333	8656.66666666667	12763.3333333333	12233.3333333333	15300	17480	5543.33333333333	21300	9526.66666666667	14943.3333333333	21933.3333333333	15010	19133.3333333333	12053.3333333333	15566.6666666667	22500	20600	11493.3333333333	9560	14553.3333333333	15810
ARL6IP2	2660.5	1921.5	3411	2307	3042.5	959	3580.5	3499.5	4159.5	3398	3300	1965.5	3966.5	1735.5	3324.5	3725	3098.5	3904	2294	1328.45	993.4	4111	2699.5	2263	3413	5220.5	2658.5	2262	3111.5	2513.5	3067.5	2321	2459	3785.5	2543.5	4470	2523	3454	2161.5	5139	4617	2434	2408	3380.5	2002	2079	2398	4301.5	2109.5
ARL6IP4	26900	22666.6666666667	25033.3333333333	24733.3333333333	38633.3333333333	32833.3333333333	33333.3333333333	20833.3333333333	32033.3333333333	34900	31366.6666666667	18330	29166.6666666667	25566.6666666667	46633.3333333333	41166.6666666667	147133.333333333	27033.3333333333	29233.3333333333	15653.3333333333	15706.6666666667	30700	26966.6666666667	23836.6666666667	26966.6666666667	28200	44900	20470	20093.3333333333	28333.3333333333	32133.3333333333	26766.6666666667	22233.3333333333	25600	21596.6666666667	50833.3333333333	30066.6666666667	41066.6666666667	32300	30633.3333333333	40633.3333333333	24366.6666666667	41700	44033.3333333333	38233.3333333333	26600	23066.6666666667	43833.3333333333	17473.3333333333
ARL6IP5	7399.8	2986	6306.06666666667	5828	6878.5	3987.2	6278.66666666667	5901.83333333333	6476.06666666667	4649.8	4774.96666666667	3797.93333333333	4861.33333333333	7326.4	6788	8272.33333333333	2092.33333333333	5792.53333333333	8564.9	2115.3	1477.7	5019.1	3118.23333333333	4713.2	3557.46666666667	5476.66666666667	6711.33333333333	4890.66666666667	8421	2456.53333333333	5596.66666666667	4327.93333333333	5221.26666666667	4244.4	3411.2	9975	7354.86666666667	8253	5718.66666666667	8319	5673.53333333333	3059.4	9227.3	3297.6	6259.1	8156.83333333333	6173.66666666667	10139	4221
ARL6IP6	3110	3630	5970	5080	6860	2630	6410	6350	9400	3650	5970	2720	3820	3500	7050	7050	2730	8830	4240	1310	2390	7730	5910	5480	6390	7040	5830	2310	6070	3190	3980	6340	4810	5900	4260	7390	4670	5350	6690	11700	11300	6730	7440	5690	4340	4790	4000	6390	6610
ARL8A	4015.45666666667	8243.43333333333	9995.06666666667	11040.2333333333	15825.14	9289.00333333333	11780.47	8614.52	16957.32	8243.74	16124.1133333333	8681.99666666667	8451.47	11847.7833333333	10267.95	21013.33	7332.46666666667	14727.26	9947.79	7579.13666666667	5178.65333333333	10441.62	9029.93333333333	11498.1466666667	7054.59333333333	13893.81	9384.43333333333	11107	17380.0966666667	7278.46	7320.28333333333	11172.4133333333	12921.4966666667	10966.39	11481.51	12858.0666666667	15033.5766666667	16680.7	18768.7	19505.5866666667	17838.17	6261.08666666667	13248.77	8727.33	13585.8433333333	12746.2133333333	11048.4066666667	17956.9	13056.1333333333
ARL8B	5389	1888.5	6505	6159	7505	3689	5698	7060	5980.5	5980	5653	4605.5	4188.5	8512.5	8505	7635	4550.5	6879	9843	3342.5	2672	5786.5	3640.5	3339	4493	7415	7131	3765	7915.5	3081.5	5931	8243.5	4549	4947.5	4622.5	10175	9020	9595	3402.5	9035	8145	4553.5	9721.5	3057	7013.5	7835	5691	14345	5294
ARMC1	3480	4040	4360	4920	5390	2940	5970	3940	4280	3920	2730	3270	5060	3600	5610	6460	6090	5160	4720	2330	1800	5040	4510	4540	4360	7100	4970	2810	4460	3200	4620	4710	5980	4220	3710	6800	4430	6680	4390	8490	3770	5570	5250	3370	2300	4810	3180	7200	4730
ARMC10	1940	1196.5	2085	1760	2380	1195	2180	1955	1935	2110	1780	1660	2085	2350	2245	3670	2975	2240	1930	1620	964.5	1995	2350	6170	1990	3215	1975	1066.5	2385	1705	1695	2325	1630	1238.5	1259.5	3465	2170	2415	1475	3355	3040	1905	1710	1810	1530	1740	1760	5395	2450
ARMC2	149.7	115	234.5	281.5	147	74.55	257.5	180.2	237	244.5	195.5	109.8	216	120.05	141	467	162.5	148.6	201.5	96.4	51.2	174	241	76.6	125.1	145.5	125.6	184.5	335.5	78.7	240	295.5	171	156.5	75.25	206	228	346	169.5	178.5	202	31.65	120	26.45	115.4	281.5	183.5	192	98.15
ARMC3	3.31	4.2	5.86	5.55	7.55	3.17	6.17	5.53	3.41	4.29	10.7	9.07	6.99	6.07	13.2	9.61	12	5.34	11.6	3.35	3.24	4.54	4.6	4.57	7.32	8.43	8.44	3.62	4.74	3.62	5.72	3.1	4.79	5.23	2.48	8.42	6.98	77.2	5.96	5.83	3.48	4.15	6.37	2.59	5.84	4.93	1.58	8.55	18.1
ARMC4	56.02	332	183.4	636.05	53.91	129.8	437.575	120.1	67.14	217.8	47.4	164.8	452	77.35	518.5	623.6	32.105	81.65	492	63.66	49.25	33.375	356.6	362.655	327.5	535.2	32.05	445.45	22.72	29.785	452.5	45.2	17.785	56	55.475	136.35	66.9	142.4	71.69	90.38	195.9	62.655	30.82	24.74	17.3	30.5	70.15	108.65	118.3
ARMC5	2030	4450	4120	5270	2440	2670	3290	3610	4960	3110	3100	7970	4880	3430	6330	4440	4770	2950	4530	3130	2420	2390	4720	2330	4560	6630	2860	3910	4320	2550	4080	2650	4500	3010	2280	6040	3240	5850	4720	4200	4520	2910	4480	4670	4720	3400	2180	5780	2840
ARMC6	2040	2000	2480	2800	1160	4460	2740	2650	1480	2200	1590	2940	2560	2010	3270	2910	2960	1510	2250	2050	1310	2510	2510	2010	4500	4280	1550	2040	1940	1280	2360	923	1170	1190	966	3470	1680	1380	1910	2490	3730	1950	1060	2750	2360	1970	1210	3380	1560
ARMC7	1480	1700	1910	1840	1150	1500	1590	1090	1520	1550	1120	1120	2700	1110	2630	2500	1110	1230	1400	1350	847	1640	1630	2160	2230	1560	1390	1380	1150	880	1830	1380	609	760	1070	1360	958	1870	910	1670	2030	928	1040	1820	963	1500	1010	1770	1400
ARMC8	1517.25	1820	2009	2307.5	2202	1167.75	1977.5	2170	2281.75	1901.75	2044.75	1413.5	2191	1872.5	2765	2364.5	1469.75	1742	2370.5	695	825.25	3157.5	1772.5	1842.5	1981.5	2532.5	2462.5	1790	2000	1127.5	2035	2081.75	1620	2462.75	1209.75	4132.5	2352.5	1964.75	2222.5	3040	2322.5	1955.5	2692.5	2099.75	2310	2375	1475.75	3407.5	2573.75
ARMC9	454	968	1018.5	1152	2870	1350	2055	1315.5	4290	1595.5	2480	1143	1522.5	2805	1636.5	1189	1304	1890	1942.5	1154	468.5	3510	754.5	1552.5	2022	2735	1230.5	815	1448.5	1753	1875	1527	1072	2695	807	3890	1577	1235.5	1519	2910	4415	1651.5	1213.5	2794	1357	864.5	1459.5	2900	2145
ARMCX1	2130	5510	12100	11800	14500	9770	9640	13400	13800	7790	10500	8150	10600	11200	9630	11900	5450	12200	15600	4500	3470	6500	6920	10500	10800	22800	13300	7580	15700	5770	7850	9570	12400	7450	7120	22800	9810	16000	11600	16700	15100	10300	10800	4850	9180	10300	8470	32700	5350
ARMCX2	2180	5290	9220	7770	12700	6550	8940	8790	10700	6580	8010	6910	11200	9000	7600	7690	5140	7450	11500	5180	3340	6780	5620	10000	6400	13100	10400	6910	11400	4430	9290	10000	6960	3770	5350	15400	6890	11700	9560	13600	11100	7610	7470	6760	7370	7400	5430	15100	7430
ARMCX3	1087	1815	3225	2775	2880	825	2665	2900	2255	1915	2020	2150	1955	1975	3070	2755	1255	1925	3445	924.5	666	2105	1615	2270	1665	2910	2985	2390	2810	1362.5	1920	1405	1840	1465	1123	3860	2975	2585	2420	3160	2885	1890	2310	1047.5	1660	2320	1375	5325	1235
ARMCX4	11.6	47.3	103	78.1	64.4	56.5	56.9	95.6	30.8	41.7	104	46.9	90.8	122	72.7	72.4	34.3	62.9	104	32.6	9.86	61.4	30	74.4	49.1	101	45.7	51.5	32.7	31.7	85.5	46	73.6	44.5	51.7	140	28.4	113	53.9	62.4	80.1	38.4	29.6	7.7	15	45.1	29.5	144	81
ARMCX5	977	1040	1110	1650	1570	1200	992	1310	1070	1350	1120	1640	1320	1110	1260	1260	1570	1240	2340	590	723	731	1170	1520	1940	1970	1680	1280	1650	701	1210	1710	961	590	986	2820	990	1200	1430	1920	1790	1450	1020	1400	1280	1050	1040	2260	1670
ARMCX6	7015	5445	7435	9950	6895	8505	4715	5595	6035	4880	6380	5160	6965	5840	7110	5740	4670	4690	5725	4550	2830	5435	4345	4840	4085	8075	6825	7320	5770	3370	4540	4760	4120	3725	3545	10390	5345	5945	5755	8885	8830	4800	4800	4335	4685	5130	3790	10530	6380
ARMET	37100	22400	30300	29300	17500	46600	34400	23400	39000	27400	25000	52100	37000	42400	53900	42600	27900	26500	26700	12900	27100	49800	31300	32000	54000	41900	33900	26200	27200	18900	25200	18500	13000	36000	12000	66300	32300	28800	31700	62600	52400	39600	33800	92500	43000	36100	22700	42600	70300
ARMETL1	62.8	62.9	46.3	90.8	43	58.6	129	93.4	93.7	84.7	64.2	31.1	32.1	31.7	104	122	69.4	52.2	42.2	4.81	47.3	56.4	208	65.7	97.1	146	57.6	66.5	60.7	100	109	127	118	38.1	45.9	82.9	43.5	86.4	53.7	87.1	75.5	52.1	41	31.1	25.4	34.3	82.1	112	39.9
ARNT	534	479	700	710	810.5	319	600.5	647	687	723	895	500	536	511	841	823	638.5	509	455	390	256.5	749.5	420.5	328	415.5	985.5	554	540.5	614.5	480.5	586	641.5	634.5	450	284	993.5	502	709.5	806.5	822	1031.5	272.5	589	757.5	897.5	620.5	668	692	699
ARNT2	1920	4820	9480	11400	8600	7160	8850	9230	4580	5150	9260	8550	7450	5890	6180	8660	6130	5680	10600	3370	3400	6610	7470	5980	9740	5690	7090	7270	15000	3470	5710	11900	7180	7450	4880	8460	8950	10500	7110	17300	8830	7300	10400	4040	5250	7410	4370	19700	7750
ARNTL	1880	676	1970	3570	1180	200	3500	805	1310	1090	825	756	1060	989	1720	1050	1010	827	1210	703	247	459	633	984	332	262	856	1240	2950	454	1790	1600	2040	1240	217	1980	1790	1560	1190	1220	1060	314	1350	659	1130	1650	917	7640	555
ARNTL2	397	314	439	287.333333333333	296.333333333333	378.666666666667	450.333333333333	257	123.366666666667	295.666666666667	498	525.666666666667	282.666666666667	925.333333333333	606	574.333333333333	623.666666666667	458.333333333333	631.333333333333	128.4	319.666666666667	74.3333333333333	355.333333333333	456	535.333333333333	142.933333333333	573.333333333333	366.333333333333	345	87.2333333333333	369.666666666667	254.333333333333	146.366666666667	50.3333333333333	166.533333333333	308.333333333333	784.666666666667	678	476.333333333333	635.333333333333	595.666666666667	392.666666666667	424	361.5	415.033333333333	436	164.933333333333	235	509
ARP11	200	112	151	177	214	45.3	282	136	186	286	119	81.5	325	160	245	197	117	126	212	64.4	24.2	68.3	96.5	181	28.4	111	132	134	105	78.5	164	129	61.2	46.8	109	170	98.6	79.1	93.7	214	174	16.1	59.1	40.7	125	74.5	122	477	60.4
ARPC1A	9250	15600	20100	17600	21700	29300	26500	23700	26200	21400	26600	12200	16200	17800	22400	33100	18100	23900	16000	10300	9780	22900	24600	37300	20000	24900	22400	9170	27600	21900	21100	12400	16100	7080	18800	31100	20400	19800	23100	39900	36800	19100	18900	24200	16900	17700	14100	30500	15000
ARPC1B	36500	1810	11500	13800	9590	3060	9890	4310	7930	9340	6050	6530	7340	12700	10200	8710	7660	5770	5990	2840	6660	5660	3850	10700	2620	3800	7470	8300	6260	8170	9540	4450	2200	1860	5220	11200	12600	8100	6610	6280	12500	1240	4720	5550	5460	10800	10700	4680	8840
ARPC2	110000	32300	55400	69600	54800	49600	80500	44800	86600	54700	47700	54000	55800	60200	74900	67700	57800	71500	40900	32600	28600	66900	48300	53200	37200	48400	65900	62500	74700	59600	41900	42400	43500	69900	44700	97700	86000	68100	56900	79200	75300	32100	62100	48800	59800	58200	65400	78400	73800
ARPC3	68300	30400	42200	49500	39800	34500	47700	27300	43600	43300	26100	35700	43400	36100	61200	50000	46200	33500	37600	25000	21900	35100	54000	47100	33100	41500	51300	32500	45300	40600	39300	38900	35100	27700	20500	47000	48400	40200	42800	32500	31600	32600	44300	63400	45100	39200	37000	69300	30500
ARPC4	1069	257	572.5	749	484.5	577.5	488	504.5	497	450	559.5	458.5	402	512.5	481.5	663.5	456.5	377	568	398.5	269	731	607.5	421.5	405.5	452.5	467	499.5	534.5	297	511.5	395.5	241	398	225.5	896.5	668	548	602.5	784	964	345	582	340	625	541.5	453	1190	606.5
ARPC5	24100	8360	16300	19400	18500	13600	23100	9710	22000	14900	12100	13100	18600	14900	22800	22100	15300	19000	12600	9890	9150	15200	11600	15300	9940	20400	15700	14600	17400	16400	14100	14900	12100	10600	8710	21900	21500	25100	16500	23400	23800	8850	17000	12900	13800	18700	14400	19000	12900
ARPC5L	7230	2210	3740	5080	3800	3110	5740	3260	6020	3950	3810	3170	4850	5070	6300	4070	7060	4470	3640	3200	3190	5230	4270	4970	4280	3720	5230	4090	6240	3230	4420	3370	3990	3520	3050	7070	3920	4310	4020	6290	5250	3820	4420	5860	4440	4610	2410	11400	4450
ARPM1	63.9	188	267	270	80.9	98.1	238	97.3	77	131	43.5	215	98.5	125	255	249	83.8	59.7	123	44	47.4	71.7	182	205	205	269	117	258	77	97.6	165	68.4	81.8	41	120	126	56.6	164	78.7	125	93.1	84.9	24.6	37.1	79.9	98.2	59.9	85.9	79.2
ARPP-19	3800	5380	9525	8295	13145	3195	10775	10225	8250	5395	9005	8050	5990	11335	9310	15580	11365	8440	9250	4850	3215	11790	9005	7240	5810	4745	9315	7630	15470	3300	8040	13580	12330	10460	7570	11875	12750	16305	10270	15115	12690	7625	12575	6490	6970	11380	8710	20845	11780
ARPP-21	145	171.5	707.5	447	3910	84	196.5	1044	1285	729.5	2675	128.5	43.45	853.5	269.5	862.5	450	4935	893.5	871.5	525.5	3355	244	516	506	4560	683	3180	509	447	705	403.5	1665	2840	4860	427.5	766.5	3580	803.5	3380	4740	690.5	887	7.66	274.5	575.5	992	1790	24.35
ARR3	147	240	88.3	456	173	120	294	184	104	162	62.6	231	379	75.3	446	466	74.7	128	311	139	95.7	44.1	258	266	240	406	29.7	298	30	100	308	72.1	19.4	99.9	94.5	239	95.1	218	113	166	293	107	58.8	57.4	30.4	42.2	94	184	106
ARRB1	676	135	742	546	392	414	975	321	380	657	461	383	394	670	999	619	303	410	341	533	245	248	308	558	468	611	350	570	439	375	672	256	202	169	150	1430	650	1180	308	539	865	250	614	434	408	543	568	918	276
ARRB2	7620	3780	7760	7820	6780	3410	7530	8450	7720	5580	8200	4060	4590	5230	5100	14600	12800	6520	4710	5550	3550	8880	10800	3830	6600	6140	5040	5910	5790	5950	7360	4300	4890	5810	5450	9340	8140	9300	8780	11300	11400	6160	7630	4630	5870	6990	5670	9640	6790
ARRDC1	1444	647.5	794	1220	716.5	328.5	980	882	912.5	903.5	620.5	485	1140.5	681	659.5	1032.5	607.5	723.5	607.5	705	334	652	648.5	970.5	512.55	701	755	1019.5	671	448.5	986.5	598	534.5	539	379	1392.5	688.5	573.5	637	1003.5	1017.5	397	516.5	523	480.5	552.5	600.5	669	703.5
ARRDC2	7510	248.5	2525	4340	2140	350.5	1620	661	1245	2625	1250	862	1355	1210	2630	1870	522.5	760	667.5	745.5	979	631	460	1305	272.5	598.5	2115	1295	893.5	929	1330	515.5	608	311	425	1595	1495	1105	898	935	1485	210	844	798.5	779	1890	2060	1129.5	1345
ARRDC3	1831.5	2150.5	3523.5	5177	6094.5	1310.85	5044	2209.5	2733	4783	1776	1468	1878	1475.5	4493.5	4239.5	1791.5	1866.5	2852.5	1724	576.05	2023	4746.5	3588	1394.5	4298	2495	1659	2296	2185.5	4400	7126	4069	1440.5	2246.5	1839.5	2550.5	2176	3790	2348.5	2860	1743	3040	1017.55	3532	3717.5	3014.5	3275	1336.5
ARRDC4	1000	4700	1820	3600	4080	479	3050	1760	1410	2100	2720	1980	1860	1930	4770	2310	1580	1510	1920	1000	606	1420	501	2520	1240	688	2870	1740	2590	1390	2750	6630	1910	1020	860	3810	2040	1540	1530	2560	1650	815	1970	1270	1670	1460	1620	2190	2390
ARRDC5	823	22.6	121	226	27.4	34.4	36.9	44.8	34.5	65.3	34.3	50.9	41.4	51.5	115	61.4	28	29.1	40.2	19.6	36.1	10.4	51.3	101	27.6	45.8	38.5	143	22.6	25.4	68.9	18.2	26.2	16.8	24.9	67.4	44.3	128	35.7	15.7	57.9	6.53	25.9	17.9	11.9	48.1	134	84.5	44.1
ARS2	6497.66666666667	7610	6330	7936.66666666667	7472.66666666667	6283.33333333333	9150	8253.33333333333	9266.66666666667	7023.33333333333	8006.66666666667	5840	5410.33333333333	4856.66666666667	11013.3333333333	11160	8973.33333333333	6792.33333333333	5590.33333333333	5485.66666666667	4166.33333333333	13450	11393.3333333333	7180	8323.33333333333	6733.33333333333	6666.66666666667	4731.33333333333	6637.33333333333	8063.33333333333	8586.66666666667	6210.33333333333	6542.33333333333	6527	5771	10510	6183.33333333333	6123	8433.33333333333	10740	12930	8686.66666666667	6888.33333333333	13243.3333333333	7336.33333333333	8246.66666666667	6332.33333333333	12663.3333333333	7437.33333333333
ARSA	1290	677	1080	1360	643	278	1160	724	562	681	579	877	1210	551	439	1080	975	745	562	525	361	513	802	759	388	481	652	1060	617	462	888	525	353	292	382	1200	857	1120	419	936	1440	360	449	401	523	610	504	418	399
ARSB	181	104	171	184	127	120	175	83.8	90.6	186	119	163	160	131	122	199	234	103	128	91.2	73.3	116	122	153	82.1	78.1	140	142	104	111	123	76.9	68.2	90.4	76.3	267	159	249	152	220	378	68.5	103	131	78.3	145	118	241	162
ARSD	192.4	453.5	715	710.5	485	242.5	772.5	967.5	564	657.5	231.5	574.5	594	484.5	631	679	324.5	397	516	499	126.1	234.65	491	618.5	250	719.5	540.5	491	373.5	195.5	736.5	245.5	373.5	223.5	284.05	864	403	569	582.5	744.5	539.5	360	254	214.5	329	332.5	127.9	272	308
ARSE	14.1	79.8	318	83	226	262	450	616	52.6	2240	309	316	585	324	156	407	131	209	106	41.6	137	30.8	157	216	146	204	817	163	89.4	39.7	202	139	215	85.3	135	493	88.2	174	120	199	234	111	70.4	108	157	180	83.3	83.7	79.8
ARSF	80.9	643.5	1419.5	347	695	105.95	1500.5	2220	718	1296	1069.5	592.5	1099	287.5	606.5	2070	570.5	746	565.5	1715	51.85	603	294.5	317	175.5	1438	536.5	366	401	179.35	1660	400	868.5	466	654.5	1875	107312	738.5	603.5	1091	1427	93	585	47.14	1012	821	515	314	107.45
ARSG	265	125.45	262	398	105.95	195	139.05	157.65	113.1	254.35	82.65	207.5	243.05	164.5	324.5	228.1	280	133.2	352	84.05	154.5	65	174.75	117.55	312.5	346	115.75	179.5	85.45	268	324	147	46.65	90.9	76.85	237	154.2	175.8	117.85	146.45	225.3	236.5	61.6	61.1	90.45	96.55	130.3	643	173.5
ARSI	66.5	103	146	183	28.2	53.5	122	119	70.6	164	66.6	160	172	86.5	173	126	314	58.8	145	60.1	104	33	120	120	72.2	122	174	153	43.1	207	152	41	19.1	96.7	86.4	264	59.7	261	63.6	77.3	124	20	32.9	63	17.5	72.3	86.2	72.1	47.6
ARSJ	118	76.2	127	213	131	22.3	114	84.6	60.9	215	65	226	405	83.3	198	113	221	61.7	68.4	45.8	136	204	66.6	125	30	227	313	190	61.5	134	124	46.8	10.1	62.8	65.4	329	181	126	80.3	157	140	15	38.6	218	50.4	63.7	104	65.2	53
ARSK	71.7	127	235	230	124	25.6	136	75.6	75.4	141	90.1	154	158	128	187	256	220	71.4	153	32.9	57.1	98.4	176	124	105	219	87.8	173	124	51.3	176	96.6	96.4	40.4	66.2	155	88.2	191	111	130	123	70.2	121	89.5	88.2	124	93.1	163	218
ART1	80.8	293	267	491	108	27.3	326	46.2	111	103	34	220	275	60.7	98.4	448	92.5	48.7	73.6	76.3	70.9	85.5	266	281	126	186	135	356	97.3	73.7	126	81.6	57	59.2	88.4	277	101	186	106	93.7	51.3	97.5	55.7	40.2	77.5	93.9	38	22.7	11.5
ART3	4.97	12	156	40	7.62	1.98	14.5	7.69	4.95	32.2	11	18.9	13.8	126	115	13.2	21.3	6.52	56.2	38.7	3.59	5.69	13.6	6.65	9.49	8.43	26.1	23.8	6.09	8.88	7.49	14.9	7	5.54	6.08	17.3	47.9	65.1	3.82	15.8	9.68	4.67	10.9	6.43	15.1	17.6	44.3	20.9	26.4
ART4	899	183	267	1020	308	94.2	266	234	312	858	244	305	323	218	619	442	157	217	305	289	160	132	206	269	105	119	530	477	101	106	337	158	71	114	59.8	311	178	138	164	200	468	65.1	99.8	155	232	83.8	171	163	275
ART5	35.4	150	234	249	79	31.3	178	74.5	47.8	361	18.6	146	91.8	46.4	100	209	81.7	42.9	79.1	56	38.3	54.4	154	175	77.1	234	79.4	179	43	87.9	98.1	15.3	50.9	18.8	46.3	102	20.4	99.3	60.3	65.7	97.8	98.6	24.8	36.3	53.3	51.4	34.1	10.3	62
ARTN	1040	746	12600	7690	862	429	833	673	808	673	338	794	844	694	1060	1120	510	672	733	677	416	578	699	10300	476	1010	759	642	689	533	668	498	712	439	811	823	526	845	705	872	789	526	492	368	580	835	408	898	325
ARTS-1	234	17.8	109	76.5	121	1.98	130	158	16.7	80.8	50.2	27.2	15.1	49.7	42	219	37.9	36.7	178	42.4	11.1	16.9	58.4	84.3	16.5	35.2	67.8	31.7	64.7	9.68	41	268	176	24.2	47.9	53.9	40.5	24.8	79	40.4	43.7	4.36	32.6	3.13	47.8	144	104	320	19.1
ARV1	1762	1225.66666666667	2138.66666666667	2052	2541.33333333333	1374	1700.33333333333	1641.66666666667	2300	1978.66666666667	2114.33333333333	1925.33333333333	1676.66666666667	1511.33333333333	1915.66666666667	3022.33333333333	1020.33333333333	2468.66666666667	1619.66666666667	1262.33333333333	886.333333333333	1325	1635	3029	2227	3496.66666666667	1480.33333333333	1746.66666666667	2480	1593	1454.66666666667	2437	2457	977.666666666667	1813.33333333333	2718.66666666667	2187	2479.66666666667	1959.66666666667	4304.33333333333	2795	1642	1993.66666666667	1529.66666666667	1606	1926.66666666667	1742.1	5990	2487.66666666667
ARVCF	744.566666666667	2503.33333333333	3749.66666666667	2561.66666666667	1876.66666666667	1082.7	6818	4787.5	1680.4	2507.5	3032.13333333333	3567	3884	3011.46666666667	2843.66666666667	10539	2599.56666666667	1609.06666666667	5027.33333333333	2610.63333333333	324.333333333333	1781.86666666667	2724	495.666666666667	2970.33333333333	1836.66666666667	2571.26666666667	2500.33333333333	3952.93333333333	1057.16666666667	2733.33333333333	5377.76666666667	4316.46666666667	1363.3	1087.76666666667	6677.56666666667	5141.56666666667	1805.93333333333	2779.83333333333	3114.73333333333	3724.26666666667	1342.33333333333	4583.2	1009.16666666667	4542.36666666667	3988.13333333333	3067.36666666667	6182	1754.33333333333
ARX	196	329	891	466	115	316	272	1790	99.4	400	161	313	605	173	681	293	176	347	602	185	144	189	380	213	632	164	343	423	353	133	518	189	269	201	166	886	501	204	154	159	644	120	93.6	95.6	240	356	269	611	285
AS3MT	39.5	68.8	160	167	142	35.2	262	179	247	279	155	93.8	156	106	178	357	196	107	313	105	9.05	228	140	187	151	362	180	91.3	249	62.9	244	167	274	218	85.3	125	171	238	158	231	168	206	213	212	494	93.7	161	445	140
ASAH1	2927.5	1005.5	3099	2963	4086.5	3675	4351.5	2012	1948	2034.5	1843.5	1431	2155	2217.5	2437.5	3414.5	3018.5	2387.5	2035	923	525.5	2299.5	1190	2405	1527	2172.5	2091	1979.5	3138.5	1783.5	2658.5	1661.5	1364.5	1030.5	2356	3132	2904	4333.5	3799.5	4267	3169.5	1964	2445	1240	2216.5	3750	2841.5	2515	2243
ASAH2	123	305	726	619	116	102	333	160	167	166	85.5	343	480	110	282	596	140	126	390	137	59.8	119	200	276	203	697	144	293	147	120	501	152	94	98.7	94.9	367	112	267	112	182	153	160	106	133	183	128	154	307	227
ASAH3	164	320	547	628	148	153	367	109	185	167	52.9	281	205	142	304	542	153	89.5	161	128	114	152	348	460	101	212	136	405	150	127	142	81.6	96.3	213	124	346	101	247	160	179	99.5	175	90.6	97.3	124	128	85.1	106	68.7
ASAHL	4550	431	2637.5	2366.5	1950.5	468.5	1979	1412	2160	2745	1307.5	1294	1284	2670	1621.5	1584	1270	2053.5	1212	466.5	343	965.5	832	1342.5	1083.5	879.5	1709	1970.5	1941.5	1539.5	1552	975	1633	893.5	2051	2865	2535.5	2155.5	1162.5	2062	1806	835.5	1298	799	811.5	2049	1572	2489.5	945.5
ASAM	659.666666666667	654.666666666667	973.333333333333	784.666666666667	262.2	734	541.666666666667	193.933333333333	267.2	443.933333333333	310.866666666667	1222.66666666667	562	185.5	596.666666666667	755.666666666667	904.333333333333	625.333333333333	940	190.333333333333	1187	155.633333333333	1599	1111.66666666667	1000.66666666667	2056.66666666667	188.966666666667	615.333333333333	351.566666666667	1075.33333333333	1092	1063.66666666667	106.1	168.666666666667	175.833333333333	699.333333333333	202.166666666667	253	130.533333333333	405.5	157	2092.66666666667	111.9	1688.33333333333	170.166666666667	241.766666666667	215.566666666667	235.233333333333	1309
ASB1	1238.5	833	1494.5	1171	1865	1020	1351	1199.5	1704	1287	1997	937	1013	1288	1051	2120.5	2235	1877.5	1543	1119	566	2065.5	936	1925.5	1130.5	1297	1380	928.5	1383	823	1171.5	1230	1124	1002	1671.5	1835.5	1687.5	1525	1182.5	2877	3159.5	891	1032.5	1187.5	1031	1114.5	1243.5	4095.5	2694
ASB10	199	294	367	524	209	95.1	281	420	242	252	184	279	364	241	196	350	231	289	223	246	132	216	284	354	217	217	252	289	272	177	256	201	148	189	184	472	222	363	321	329	477	233	183	154	179	213	103	157	135
ASB11	4.8	19.3	34.3	15.8	6.88	19	24.9	66.4	3.35	25.4	4.56	27.1	31.8	4.24	44	33.7	4.75	4.81	37	3.26	2.65	6.57	12.5	20.5	14.8	22	7.93	29.3	4.53	4.4	14	2.99	3.68	5.58	2.42	7.78	6.04	46.1	6.02	5.69	9.61	3.91	5.88	2.46	5.42	4.44	5.41	8.03	22
ASB12	25.5	22.2	55.2	133	16.1	69.1	20.5	118	12	112	38.2	75.5	155	15	229	159	8.18	66.7	157	36.2	35.9	9.79	45.3	21.6	157	233	15.6	40.3	38.8	9.33	132	27.9	18.7	37.4	13.2	119	75.2	114	31.3	30.7	159	19.4	11.6	10.5	40.4	21.3	51.6	141	33
ASB13	3510.5	719.5	1779.5	2265	1889.5	1950.5	5360	1320	2203.5	2064.5	863.5	2199.5	4069	2802.5	1841	945.5	2226.5	1545	2472.5	1715	1266	364	400.5	3387.5	3025	4160	2738.5	1569	591.5	3478.5	1363.5	1588.5	799	1677	960	5685	1740	578.5	843	2184	2021.5	2255.5	492	1196	1163	791	837	11225	2246.5
ASB14	55.3	17.8	42.5	36.6	20.4	24.5	47.1	51.1	14.1	41.6	25.9	14.7	44.4	7.58	54	46.6	15.7	15.5	53.3	19.2	7.92	30.3	29.3	20.4	50.3	31.8	35.2	16.7	8.7	14.5	45.4	34.2	12.4	29.2	28	64.4	15	25.9	57.3	33.3	35.3	14.6	20.5	10.4	18.8	18.2	12	77.9	15.5
ASB16	253.5	273	454.5	675	193.5	318.9	333.5	513	147.5	514	253.5	408.5	703.5	167	817.5	670	232.5	360	733.5	203	195.5	235.5	418	228	708.5	968	172.5	398	273.5	180	734	247	136.55	248.9	149.55	553.5	354	265.5	161	255.5	638.5	227	131.2	117.55	294	252.5	341	497.95	263
ASB17	3.83	16.3	5.86	12	6.93	1.98	7.05	6.85	7.03	4.53	7.35	4.85	8.22	4.92	6.85	9.42	4.86	41.2	6.93	3.36	2.61	4.24	8.06	7.05	7.5	8.43	5.14	17.7	4.54	3.5	6.44	2.99	4.12	2.7	16.8	7.87	5.96	34.6	6.47	5.91	3.85	3.81	6.87	2.56	6.16	5.57	2.94	8.7	3.77
ASB2	2980	304	1670	3420	242	315	393	647	751	759	617	970	566	749	3250	921	117	469	443	174	427	223	671	634	258	253	582	2310	809	267	821	235	305	286	235	1400	475	468	593	710	669	55.5	421	324	459	1160	1350	1290	1310
ASB3	5130	3790	8440	7360	11300	5230	9040	12600	10600	8970	8990	3860	7690	6130	7620	10600	6480	8430	7470	4600	2470	12500	3970	8250	7230	9380	6840	5590	9950	5860	7110	6200	7600	6880	9540	15500	7810	9270	7570	11300	11000	5770	6890	4540	4810	6550	6050	16600	7340
ASB4	115.8	165.895	193.93	378.57	111.645	213.49	158.59	389.05	267.65	307.315	136.7	340.565	329.185	88.47	435.925	300.865	151.52	318.57	407.15	104.055	145.805	92.95	334.885	181.25	366	401.215	60.155	149.65	302.965	97.035	373.35	160.555	76.73	175.11	184.87	575.05	290.055	568.45	299.93	384.055	510	200.455	156.755	76.35	251.85	108.91	172.37	519.535	165.55
ASB5	19.2	80.7	53.7	101.45	13.74	42.8	88.75	33.35	31.05	77.75	32	82.8	99.6	36.1	119	110.7	12.09	26.15	115.5	32.6	18.1	14.995	86.85	69.6	57.6	138.5	27.485	101.4	12.86	21.5	85.35	161.55	11.4	32.1	27.45	32.355	24	60.75	23.3	30.4	61.45	33.75	67.02	13.755	42.35	13.905	517.35	44.7	27.35
ASB6	1293.5	782.5	1480	1400	1625	1655	2165	1385	2270	2150	1820	918.5	1345	2020	1590	1455	2129.5	1890	1680	2120	646	2110	1325	1970	1485	2740	2040	961.5	2020	1183.5	2465	1360	2100	996	1740	2890	1203	1279.5	1760	2595	2825	1258	1150	1294	1210.5	1730	792.5	4430	1120
ASB7	341.5	223	426.5	427.5	203	285.5	365	225.5	200	262	215.5	303.5	352	181.5	570	400.5	322	157.5	396.5	177.5	124.5	403.5	245.5	365.5	326.5	219.5	267.5	272	228	117	352	371.5	285.5	269	118.5	453.5	308	345	190	276	396.5	244	204	228.5	159.5	386	218.5	428	370.5
ASB8	763.5	689.5	1230	1001.5	1264.5	887.5	1145	1035	1424	1675	1357.5	829	926.5	739	838.5	1395	669.5	1147.5	1665	1011	371.5	998.5	937	866	742.5	1009	1055.5	619.5	1012	701.5	1640	1067.5	921.5	654.5	703.5	1560	995.5	1206	1105.5	1238.5	1063.5	716.5	968.5	507.5	761	1057	795	1655	473.5
ASB9	185	26.5	171	201	201	46	302	57.7	122	579	119	237	188	230	456	128	317	72	116	58	216	104	41.2	303	64.4	353	299	133	131	166	100	84.2	29.7	54.7	74.1	376	231	141	57.5	126	117	5.43	164	107	139	151	174	88.8	55.7
ASCC1	1320	284	960	965	995	362	1470	995	1320	699	1100	639	954	1020	877	1680	1570	902	850	988	483	1040	696	862	522	1060	858	738	1350	671	679	551	836	396	544	1530	1010	1280	905	1510	1420	789	833	719	882	680	741	1860	811
ASCC2	1410	965	955	1030	718	1090	1070	1060	787	1210	832	957	937	781	854	1160	1460	887	1080	1100	563	879	748	1240	1080	705	706	831	881	707	938	844	604	625	503	1900	1060	954	927	1290	1850	783	899	896	1060	967	1090	1710	1200
ASCC3	1547	1312.33333333333	2176.66666666667	1679.33333333333	1656	519	2113.66666666667	1653	1892.33333333333	1956.33333333333	1443.66666666667	1416.33333333333	1473.33333333333	1392.33333333333	2080	3480	2019	1925.66666666667	1733.66666666667	810	727	1577	2337.33333333333	1146.33333333333	1588	1966.66666666667	1771.66666666667	1703	2637.66666666667	1216.66666666667	1240.33333333333	1395.66666666667	1753.33333333333	1580.66666666667	848.333333333333	2723.33333333333	2096.66666666667	2683.33333333333	1607.66666666667	2283.33333333333	2312.33333333333	1688	2179	1615	1485	2511.66666666667	1630.66666666667	2354.33333333333	1677
ASCC3L1	25900	26600	38500	31500	29900	45800	48300	25600	54000	32300	34800	31400	31100	23000	46600	48300	40700	44500	27800	35900	23400	50000	36000	51900	47700	52000	25900	19400	26000	35800	32400	23800	28000	32500	22500	48800	36600	36100	29600	47000	64600	46300	31600	61100	26300	28200	24100	64400	50800
ASCIZ	1369	1649.66666666667	2206.33333333333	2154	1725	1095.33333333333	3276.66666666667	1841	1822.33333333333	1879.33333333333	1443.66666666667	2052.66666666667	2406.66666666667	2001.66666666667	1779.33333333333	1828	3931.66666666667	1695.66666666667	2333.33333333333	1234.33333333333	868.666666666667	1388.66666666667	1466.66666666667	2154	1474.33333333333	1925	2105	1763.66666666667	3072	1868.66666666667	1929.33333333333	1981.33333333333	2176.66666666667	1616.33333333333	906.333333333333	3770	2147	2748	2245	2540.33333333333	2057	1279	1958.33333333333	1785	1763.33333333333	1995.33333333333	1207.33333333333	5540	1510.33333333333
ASCL1	208	805	1700	368	196	314	670	151	534	3760	843	6480	681	321	5100	1020	46200	97.1	3450	129	2870	945	557	707	18300	292	1610	378	122	337	6540	2470	53.8	75.2	36.8	646	1010	116	210	277	847	5700	341	20000	1880	2330	345	164	13700
ASCL2	404	109	302.6	337.9	111	51.5	169	109.5	79.2	200.4	92.85	124.45	280	150.75	143.25	224.265	97	67.5	117.9	60.9	892.85	69.15	125.4	272	94.05	102.7	152.1	247.65	54.805	180.81	176.05	54.1	36.4	38.7	80.95	191.5	78.015	191.2	94.2	67.05	146.15	142.54	44.71	61.25	105.865	214	177.6	92.25	361
ASCL3	34.5	77.8	112	128	31	6.28	72.8	31.3	31	11.7	10.4	64.4	74.8	19.3	20.6	94.7	24.3	18.8	28.3	27.2	20.4	32.1	82.7	80.2	8.86	30.1	29.9	116	26.9	25.3	40.8	32.5	16.9	9.46	23.8	67.1	23.6	70.6	29.6	34.4	61.4	35.5	9.41	20.1	16.9	18.1	9.98	11.7	4.41
ASCL5	534	481	542	1040	265	428	344	870	264	616	359	530	978	255	1340	866	676	539	889	408	257	374	613	363	1520	1270	233	502	416	202	829	302	249	329	237	881	556	361	282	439	1060	318	251	148	430	400	432	860	351
ASF1A	1192.5	624.5	1229	1154	1335.5	440.8	1342	816	1064.5	1110	877	476	1018	1013.5	1379	2183	1657	1188.5	989.5	631.5	403.45	885	1189.5	783.5	819.5	1268.5	962.5	671	1508	806.5	808.5	928.5	923.5	575	532.5	1749	1184.5	1849	873	1327	1213.5	929.5	1429.5	881.5	893	1457	1023	1373	569.5
ASF1B	1490	1610	923	1530	329	765	1940	830	627	1000	505	1240	1530	631	2240	1830	1370	632	1550	822	609	1650	2320	1470	1670	1840	935	1680	347	640	2150	612	326	651	401	1260	638	733	927	1270	2210	1150	716	1590	1010	503	631	645	1570
ASGR1	1428.5	3422	11080	9960	10440	3755.5	7545	12965	6060.5	61685	10120	723	3326	1955.5	2895.5	14110	4582	7886.5	10005	1130	1204	6455	6641.5	5595	913	775.5	20080	5397	19500	1628.5	10990	5736	10740	8985	8765	2548	6855	10630	13580	11885	11850	5342.5	8055	1626	11705	7905	6794.5	10200	15950
ASGR2	311	268	307	650	190	182	268	367	183	33900	109	478	2780	180	727	793	346	228	462	124	123	104	474	235	393	583	11500	485	129	149	562	174	81.3	146	175	491	313	349	255	221	487	151	166	105	201	160	293	374	224
ASH1L	1155	975.5	1536.5	1952.5	1317.35	757.5	1458	1486	2282.5	2131.5	1660.5	1023	1998	917.95	2831.5	2364.5	1111.9	1905.5	1259.5	1039.25	885.55	1982.5	788	818	1324	3142	1771.45	1124	1030.5	2172	1581.5	1659.5	1368.5	1902.05	1246.8	2736	1267.8	2707.5	1230.5	1657	2454	1468.7	1467.25	711.45	819.9	1477.5	1982.35	2252.5	845.5
ASH2L	5230	6350	6390	6950	8560	5820	9400	6390	8230	5250	5760	4800	5430	7480	5690	10500	6270	6840	5640	4530	2380	7360	6610	3810	6330	6580	7060	5900	9340	4460	4810	5250	6600	5120	5970	13500	7310	10600	7980	14700	8840	6150	8210	5600	5360	7010	5700	9880	7580
ASIP	126	213	458	271	28.2	254	325	260	48.6	362	95.7	175	626	43.3	744	635	45.7	171	575	43.5	94.1	79.3	258	155	496	799	53.1	228	63	35.1	539	86.1	33.3	121	42.3	169	141	70	52.2	66.1	432	27.3	17	21.7	47.3	79	127	307	97.1
ASL	1800	1630	1450	1590	2330	1640	1880	1460	2560	7170	2640	2580	1450	4690	2350	3720	2510	2650	869	1270	407	4470	3110	1110	1210	1410	2110	2050	2070	2070	1870	1190	941	1070	1740	2970	3910	3270	1660	4370	5680	1480	1930	2940	1430	1950	1580	1190	2020
ASMT	163	90.8	207	226	114	61.1	281	38.9	85.6	195	34.3	79	67.9	35.5	74.7	311	247	71.8	103	37.9	40.5	42.4	102	116	18.4	71.5	138	154	78.7	35	93.9	119	258	207	91.2	119	40.5	64.8	46.1	42.6	47.4	68.4	43.6	44.7	102	77.9	96.8	338	26.3
ASMTL	4630	1535.5	2093.5	2900	3465	4695	1124	4660	1446.5	3150	3470	1108.5	6365	4855	2445	4455	5120	3890	2945	2890	2690	628	1143.5	2253	1884.5	4715	3965	1380	3250	1043.5	1247.5	4010	3795	1196	2690	7720	2153.5	752	3285	5885	6250	2193.5	586	1223	1879.5	1021	2472.5	8865	2329
ASNA1	2790	1160	2270	2350	1920	2440	2400	2050	2430	2420	1830	2180	2230	2620	2460	2570	3440	1830	3200	1910	1380	3220	1970	2850	1950	2490	2320	1710	2590	1890	2430	2460	1350	1380	1380	4290	2340	1980	2230	3580	4750	1810	1660	2090	2480	2040	1550	1770	1710
ASNS	7936	15653.5	17993.5	18024.5	14436	23065.5	19143.5	22895	21426	12220.5	15359	16101	12393.5	15454	24406.5	29478	35517.5	14979.5	12589.5	12732	9299.95	22769.5	19947	27461.5	34235	29343.5	12474	11252.5	30411	21725	16011.5	9185.45	16293.85	12201.5	15401.5	21809	15528	15623	19172.5	25542	31795	24664.5	10721	17590	15748.75	13393.5	17790	29883	17274.5
ASNSD1	8890	10900	14300	17100	18700	8900	15400	11200	20700	15000	12500	14400	11000	14900	12200	25400	14100	17200	10700	8340	7960	17300	15600	14200	17000	27900	14700	14000	16500	14600	11300	11300	12600	13700	11000	24800	12700	17300	12000	21700	17100	16800	13600	13900	10300	9600	12600	20500	17500
ASPA	87.5133333333333	61.3166666666667	304.533333333333	304.666666666667	131.176666666667	18.3533333333333	90.7933333333333	89.6866666666667	73.8233333333333	246.646666666667	82.9333333333333	100.456666666667	97.24	339.676666666667	153.616666666667	148.033333333333	78.3	17.58	183.366666666667	67.6166666666667	36.0433333333333	54.42	63.7	113.733333333333	36.3533333333333	82.5433333333333	80.0633333333333	167.666666666667	81.7533333333333	128.633333333333	96.65	48.2333333333333	21.86	27.4366666666667	38.11	245.133333333333	227.17	93.6	42.2466666666667	76.7733333333333	65.01	18.8366666666667	56.04	98.06	70.6033333333333	127.566666666667	144.463333333333	174.2	53.5533333333333
ASPH	664	534	939.666666666667	970.333333333333	1021.66666666667	276.666666666667	1113.33333333333	653.666666666667	685	790.666666666667	686.666666666667	853	1137	748.333333333333	1415.33333333333	879	1240.66666666667	640	917.666666666667	294.333333333333	474	591.666666666667	582	1009	839.666666666667	1183	660.333333333333	924.333333333333	523.333333333333	735	759.666666666667	536	421	465.333333333333	565	1651	801.666666666667	1051.66666666667	517.333333333333	1259.66666666667	947.666666666667	590	630.666666666667	677.666666666667	814.333333333333	495	620.333333333333	1757	757.333333333333
ASPHD1	1190	7770	9570	6370	10100	12900	13800	10200	17800	5480	12400	13900	8360	17300	9000	16500	8140	11400	6900	10600	5280	10600	8820	12700	13700	27000	8540	8710	16200	14000	5820	7270	11400	12100	8000	23100	18400	22500	12700	21100	16100	11100	14500	8020	9860	9050	5300	39500	8920
ASPHD2	860	1510	1685	1780	1415	1850	3255	1450	1245	1605	1285	1610	1665	1250	1545	2060	1930	1260	1680	819.5	589	1420	1002.5	1144	976	1900	970.5	1190	2430	1180	1835	1580	1395	1480	960	1925	2390	1960	1710	1830	1480	932.5	2350	1165	1535	1990	1300	1150	1445
ASPM	2297.5	2375	1530.5	759.5	442.55	505.5	3181.5	1758	2300.5	1901	1828.5	1799	3475	1083.5	6395	2753.5	3925	2583.5	3487.5	1491	2615	6125	4350	1974.5	4525	4885	3243	2015	1117	3540	2894	3410.5	1566.5	3610	160.65	3080.5	1293.5	1062.5	3131.5	3820	8265	5755	2656.5	5305	3036	2487	1977.5	1094	2210.5
ASPN	735	833	2850	5400	5550	239	2830	1950	1700	21800	2970	2450	11700	2030	2290	1480	2400	937	2310	633	3440	2830	227	650	419	2800	7960	2810	1110	8050	3650	1340	324	1020	1380	13300	1490	1500	1250	3160	2510	99.3	758	1510	2950	2680	6100	89.9	3090
ASPSCR1	669	1060	964	1340	825	1060	1400	763	1080	1070	925	819	1290	760	1890	1870	1230	1040	801	891	918	1180	1090	911	2110	1690	1060	1030	948	776	1220	1520	666	850	960	1130	797	1170	1360	1500	1620	1070	771	1050	764	947	604	646	961
ASRGL1	3057	8285	5624	5893.25	4013.75	5450	11402.5	8375	6758	4589.25	5495.25	7672.5	9737.5	6270	19315	9340	7367.5	5818.25	11222.5	5262.5	4232.25	7827.5	10445	5492.5	10420	5697.5	10617.5	11735	11977.5	6482.5	11685	8795	6984	5628	3837.75	11572.5	7295	10240	7072.25	10250	11227.5	9692.5	10107.5	8250	8907.5	7490	4693	7323.5	10840
ASS1	289	84.9	405	391	92.7	3800	119	184	152	4400	123	135	349	151	121	267	3890	116	260	119	185	188	147	127	265	88.7	565	186	94.5	170	276	110	69.4	60.6	57.4	496	125	189	81	131	273	119	43.8	106	425	125	191	286	309
ASTE1	1820	694	977	1300	913	724	614	715	818	1090	788	513	847	645	1180	777	591	727	776	522	333	1320	953	1020	790	813	741	589	737	325	1450	1070	462	623	481	1160	733	1030	604	1180	1110	738	942	812	731	941	678	1950	1040
ASTL	226	191	337	250	145	169	236	258	239	167	134	229	167	231	206	244	201	211	205	217	115	168	243	240	221	278	233	186	207	177	226	145	167	135	188	231	222	369	222	276	315	118	120	106	186	222	126	242	149
ASTN1	221.5	1361.5	914	1249	4388	1396.45	1486	2429	3656.5	1650.5	1665	819.5	1343.5	2929.5	994.5	2024.5	879	1893	1252	2949	174.7	2795.5	695	313.5	545.75	3462	1334.5	986.5	3447	1695	1646	1375	4622	1489	2269.5	3635	2977	3629.5	1966	3105.5	3281.5	891.5	2846.5	719.2	1340.5	2333	906.8	1309.8	1233.75
ASTN2	2789	1298.5	5405	4270	4820	4825	8450	11195	9595	6865	7605	2205	5910	10650	4535	6595	4830	5320	3155	2390	986.5	8520	1805	1185	2840	5770	6760	3000	8315	3275	6360	4450	5860	5545	2970	14205	3040	3365	2620	6745	8555	3185	5630	1995	5555	5870	2805	14535	3730
ASXL1	4720	2500	5240	4315	3760	5215	5800	5100	5880	6215	3935	2620	4095	3250	4475	5810	4410	4240	4560	4270	2770	6765	4265	4255	4190	5450	4740	3025	5005	4045	4250	3565	4250	4140	3840	8985	4425	5415	4805	4565	7420	4960	5275	4295	4025	4290	3655	6690	3165
ASXL2	4165	3715	4965	5770	3595	1850	4515	3410	6660	4430	3265	3367	6690	2399	5135	4775	4250	5085	2743.5	1795.5	1500.5	5695	5145	3950	4365	4332	4640	4185	3600	2446.5	3515	3525	2936.5	2677.5	3037	4425	3605	3965	3417	4885	4485	2840.5	3825	3095	2899.5	3960	2983.5	3320	5650
ASXL3	260.23	1452.86666666667	2171.63333333333	1524.5	1867	740.066666666667	1401.53333333333	1916.83333333333	2094	2193.83333333333	1724.33333333333	759.366666666667	1378.96666666667	652.566666666667	2451	3770.33333333333	1206.4	2768.63333333333	2426.73333333333	1227.6	382.3	3376	3184.66666666667	1153.63333333333	870.966666666667	1973.43333333333	1540.96666666667	1316.63333333333	4099.26666666667	863.4	3027.33333333333	1276.3	2426.33333333333	2911.66666666667	2391.16666666667	2477.66666666667	1441.5	4497.66666666667	2665.93333333333	3970	2100.33333333333	1210.53333333333	3200.33333333333	578.533333333333	1329.13333333333	2176.06666666667	2315.06666666667	1452.3	740.6
ASZ1	3.64	15.3	35.3	17.7	5.98	12.3	18.7	6.29	114	4.17	12.1	13	19.5	4.3	18.2	21.7	16.1	4.62	12.3	6.5	2.48	7.98	11.7	23.1	7.13	24.9	4.62	22.6	4.42	12.5	6.18	2.95	3.59	8.62	2.42	7.32	5.66	58.4	2.35	5.54	3.56	3.7	5.91	2.39	5.57	4.7	1.46	7.99	8.99
ATAD1	3398.5	3354	4950	6130	5291.5	1946.5	7685	4435	6050	3697	4512	5484.5	5635	4732.5	8375	8415	6660	4582.5	4672.5	3400	2016	6655	5439	5455	3199.5	7920	5832.5	7103.5	8200	3451	5375	4551	5472	4304.5	2200.5	7530	6490	7605	5560	6390	5620	5790	6322	5350	5385	4199	4910.5	11560	7320
ATAD2	738.5	986	677.5	494	306.5	154	1696	508	713	514	445	528	898	346.5	1880	1130.5	1623.5	630.5	1435	328.5	406	1612.5	1763.5	675.5	1391.5	1171.5	845.5	743.5	375.5	543.5	1211	717	459.5	606.5	160.5	913	541.5	471	869	1437	1491	1623	890.5	1331	564.5	615	610.5	554	1234
ATAD2B	1550	1460	2210	2180	1320	812	2300	1380	1680	1400	1710	1260	2360	1070	2470	2120	1040	1520	1370	903	509	1690	1280	1710	1640	1690	1620	1780	1300	1250	1260	918	946	1430	911	1930	1390	1120	1410	2180	1840	1000	1220	1820	1280	1400	1200	1780	1610
ATAD3A	2430	2760	2870	2190	2390	1530	4160	1880	3300	2580	2840	2120	1770	2760	3760	4870	7930	2450	2810	4430	1500	3670	3060	2810	1680	2580	2210	2690	2420	3910	3890	2090	1760	2040	1600	3430	2750	2690	3000	4760	4900	1440	2670	2350	2020	2590	1660	2690	2300
ATAD3B	952	697	976	1081	760	478	869	537	850	856	881	660.5	452.5	580.5	751.5	1060	2415	611.5	880.5	938	375	1081	788	933	438.5	420	574	718.5	620	735	941	533	445.5	525.5	466	1109	719.5	775	800	1185	1530	397.5	534	661	460.5	786	647	1267	656.5
ATAD3C	2770	2350	1720	2140	3330	877	3230	1730	2720	1760	1410	3260	1650	2360	1850	2320	1800	2000	2820	1590	2440	2030	1770	1590	1820	2470	2620	1710	1820	1940	3130	1820	1440	1090	2480	2470	1830	1560	1790	2940	2270	1470	1230	801	1000	2050	924	1600	853
ATAD4	26.6	145	197	122	25.5	102	170	44.3	41.8	1500	23.3	124	294	27.6	198	206	39.1	26.8	243	36.6	9.59	34.3	158	119	146	265	852	183	34.8	25.3	96.2	59.7	31.7	28.6	47.3	39.2	41.8	70.1	40.3	35.8	71.6	18.4	20.7	12.1	32.4	41	37.1	57.2	48
ATAD5	378	630.333333333333	905.666666666667	584.333333333333	441.333333333333	682.5	911.666666666667	601.333333333333	592.666666666667	556	505.333333333333	463.333333333333	747.666666666667	223.333333333333	897	1231.33333333333	1008.66666666667	626.666666666667	855.666666666667	370	402	943.333333333333	1443.33333333333	524	1030	663.333333333333	462.666666666667	853.666666666667	406.333333333333	464.666666666667	887.666666666667	574	523	614	331.333333333333	774.666666666667	416	494	637.666666666667	835.666666666667	823.666666666667	702.333333333333	534	481	429.333333333333	567.666666666667	484.333333333333	419.666666666667	379.666666666667
ATCAY	1336.86666666667	7013.66666666667	11218	14746	16788.3333333333	10803	12278	17816.6666666667	16390.3333333333	11820.6666666667	14189.3333333333	9535.33333333333	12430	13487	8362.33333333333	15853.6666666667	10118	15903.3333333333	13773.3333333333	7531.66666666667	6205.33333333333	16470	15501.3333333333	9646.33333333333	13507.3333333333	19673	14978	13065	21066	8687.33333333333	13875.3333333333	10387.3333333333	17187	15422.3333333333	16515	24240	12439.3333333333	15317.6666666667	16615.3333333333	20486.6666666667	17136.6666666667	15754.6666666667	11075.6666666667	6834.33333333333	13787.6666666667	12188	6833.66666666667	17468	8201.33333333333
ATE1	270	165.45	515.5	479	490	68.1	714	490.5	552	418	419.5	298	430.5	476	511.5	962.5	455.5	425	390	280.5	100.65	690.5	306	505	194.5	660.5	469	420.5	651	297.5	487	505	645	379	210.15	761.5	583	744.5	502.5	612	524.5	421	626.5	353.5	510.5	351	441	1475.5	560.5
ATF1	980	579	1040	1180	648	237	929	722	867	928	578	800	1030	676	1200	1230	695	523	803	148	282	946	1010	420	963	1330	809	769	646	618	1100	619	517	535	280	1500	736	898	991	634	616	702	1200	1170	1800	1010	697	882	1270
ATF2	2523.33333333333	3713.33333333333	5890.66666666667	5504	9331	1640	8900.33333333333	4885	8283.33333333333	5442	5556	3892.66666666667	3902	4122.66666666667	5468	8313.33333333333	3700.33333333333	9362	4798.33333333333	3199	1687.33333333333	6423.33333333333	4155	6409	3914	5670.33333333333	5338.33333333333	4012.66666666667	8711	3694	4520	5425.66666666667	6308.66666666667	6155.33333333333	5773.66666666667	6780	7383.33333333333	8070	5978	9920	7686.66666666667	4520	6453.33333333333	2558.33333333333	4241.33333333333	5329	5325.33333333333	8544.33333333333	4955.66666666667
ATF3	454.8	1068.5	5883	4548.5	9130	1189	4319.5	2755.5	6271.5	2141.5	9265	1579	1969.5	4901	4530	4111	7130	2734.5	2960	1272.5	3367	5287.5	1504	2454.5	6075	3720	4463	3842.5	2443.5	16910	1101.5	807.6	3801.5	5867	3209	4103	39120	7880	3354.5	3117.5	4520	1348	6465	1741	2636	14970	6917.5	3872.5	1094
ATF4	24822.6666666667	22762	34294.6666666667	28078	31621.6666666667	28915	35194.6666666667	21726.6666666667	31650.3333333333	38574.3333333333	26865	31322	25906.3333333333	37480.3333333333	34154.6666666667	57836.3333333333	60576.3333333333	38182	25702	30808.3333333333	34774.3333333333	38098	27011.6666666667	23054.6666666667	52886.3333333333	50081.3333333333	31914.6666666667	26959.6666666667	40018.3333333333	43456	29943	27123.3333333333	46090.6666666667	43845	30202.6666666667	52253.3333333333	52925	46229	35787	26101	30962	47808.6666666667	42751	57663.3333333333	53106.6666666667	40760.6666666667	39669.3333333333	40342	51101.6666666667
ATF5	869	390	687	663	350	667	535	415	389	3290	422	2940	448	599	872	520	17800	335	651	291	680	876	698	588	925	835	1800	486	367	592	634	277	325	300	390	699	537	434	387	625	762	558	228	494	338	365	400	515	409
ATF6	1526.5	1000	1410	1824	1263.5	870	1469	1065.5	1577.5	1883	1120	1291.5	1741	1224	1722.5	1895.5	2233	1197.5	1756.5	990	732.5	1284	1217	1516	1174	1925.5	1314	1468	1291.5	1294	1237	1370.5	837	780	644.5	2240	1402.5	1342.5	1398.5	2238.5	1949	902	899.5	1545	1143.5	1213	1101	2323	1372
ATF7	167.36	95.1	129.85	165	136.955	60.05	184.55	64.525	121.4	131.95	140.65	117.6	166.2	122.5	276.65	112.35	218.5	98.99	162.55	94.8	37.305	214.15	171.45	182.6	87.65	137.15	123.9	167.15	92.35	192.57	137.95	185.4	130.8	98.1	50.05	236.05	343.22	164.85	122.05	223.35	126.8	87.19	164.8	88.625	178.4	167.95	108.85	131.75	187.625
ATF7IP	1263.06666666667	981.266666666667	1581.43333333333	1287.26666666667	942.033333333333	929.9	1147.1	1109.1	942.566666666667	1110.36666666667	1021.23333333333	1080.33333333333	1787.7	810.033333333333	1652.16666666667	1455.6	449.71	1033.46666666667	1012.3	974.233333333333	539.533333333333	831.92	1060.5	995.6	1345.63333333333	2193.96666666667	1174.96666666667	954.166666666667	888.133333333333	943.633333333333	904.533333333333	580.533333333333	843.266666666667	915.266666666667	537.666666666667	2606.76666666667	968.496666666667	1395.43333333333	823.9	1317.23333333333	1801.66666666667	981.6	1145.33333333333	671.303333333333	938.833333333333	1120.1	1029.73333333333	1390.86666666667	1039.31333333333
ATF7IP2	2672.5	721.35	692	1150.6	517.4	553.85	307.45	371.95	337.955	746.25	1276.9	257.85	314.05	288.335	967.55	342.315	982.15	922.4	728.15	84.265	126.76	172.125	101.15	574.65	85.87	158.55	960.8	794.8	250.375	166.645	217.35	152.52	143.435	64.105	67.79	341	291.11	207.35	813.75	1314	417.2	1076.7	208.925	184.295	296.45	452.05	475.85	3094.8	147.93
ATG10	368.5	312.5	871.5	550.5	559.5	237.5	626	685.5	520	475.5	611	425.5	745	536	728.5	1055	500	603.5	509	313.5	122.5	208.5	462.5	761.5	383	572	561	412.5	785.5	271	455	757	728.5	392	397	971	851.5	661.5	775.5	1008	911	236	618	256.5	554.5	670	320.5	1800	703
ATG12	4180	2720	5510	3520	4460	2745	7020	4000	3735	4320	3570	3450	5585	3455	5600	6845	4130	3540	4545	2250	2170	3340	3840	5635	4060	4775	4925	3025	5520	3085	3815	4995	7595	2775	2965	7240	6085	7925	5795	5475	5285	3900	6025	4640	4525	5875	2480	8705	6100
ATG16L1	1799.5	1358	2115	2288	2210.5	1353.5	2040.5	1596.5	2836	1895	2537.5	1507.5	1449.5	1405.5	1658	2824.5	1811.5	2498	1452.5	1327.5	828	2835	1452.5	2262	1387	1347	1501.5	1592.5	2115	1398.5	1548.5	1422	1651	1945.5	2139	2777	1654	2004	1775.5	2913.5	3550.5	979.5	1652	1436.5	1392.5	1699.5	1925.5	3453.5	2051
ATG16L2	9093	1836	5455	4514	3484.35	1301.6	5987.5	3192.55	4326.45	4380	3531.25	4674	2212	4852.9	5785.5	6014.5	2251.3	3181.65	3091.5	1430.45	2264.2	2122.55	3065	3667	2394	3513	3371	4123	3046.35	3493.55	4185.5	1888.2	2704.6	1180.15	2782.25	4714	4203.3	6058.5	3486.9	5637.3	7005	2830.5	4832.25	3737.5	2383.4	4539.8	4260.75	3160.1	6773
ATG3	3585.9	1286.1	2554.95	2732	2329.85	1229.75	2470.95	1817.15	1869.85	2528.45	1973.3	1962.15	2471.5	2665.5	3292	2750.5	2167.55	1686.6	2397.5	1181.6	904.7	2841	2086.5	2625.3	1771.5	2678	2002.5	2089.5	2105.5	1690.4	2506	2070.55	1419.1	1396.75	1144.2	4550.5	3521.45	2442.95	2156	2848.75	2272	1626.2	2709.8	2034.5	2172.4	2943.05	1791.4	6677.5	1557.1
ATG4A	2030	2010	3130	3160	1930	1790	2600	2420	2510	2710	2540	1900	2350	1640	3460	3000	1960	1900	2600	1610	906	1850	2040	2020	1750	2190	2700	2240	2190	902	3050	1360	1520	1340	1170	3270	1850	2250	1680	3350	3090	939	1800	1560	1660	2060	1560	3510	1290
ATG4B	3780	4115	6780	4915	6455	5060	8635	5075	8395	5270	6935	4030	4330	4370	6450	9120	6455	7325	5290	5650	2051	9530	3735	6105	4735	5380	5540	3285	6265	5280	5615	5350	5390	5205	5845	7825	5500	6465	5440	9000	9810	4555	5115	5645	4110	4865	4440	8305	6695
ATG4C	1401.5	701	1515	1206.5	1017	194.5	1050.5	794.5	901	1105.5	806	964.5	719.5	669.5	1350	1720	1080	706	1181.5	242.5	454	888.5	1042.5	908.5	743	1945	761	867	884	545	1530	823	579.5	355	599.5	790	797	1190	820.5	1204.5	1058	435.5	691.5	626.5	527.5	937	954.5	1105	552
ATG4D	954.5	1141	1576.5	1589.5	859	614.5	1592	1461	828.5	992.5	814	1163	1280.5	943	1804.5	1892.5	1030	910.5	1289.5	1038.5	470	1305	1317	1178	1360	1631.5	966.5	1066.5	968.5	690	1548.5	707.5	734.5	601.5	855.5	1644	1059	1061.5	1000.5	1562	1378.5	817.5	714.5	725.5	826	1019.5	636.5	1200	622
ATG5	1567.5	659.5	1565	1380	1810	476	1985	996	1605	1595	1087.5	13360	1118	1286.5	1442.5	2105	2085	1380	1375	743	591.5	1545	1843	1200	1053.5	1470	1232	1000.5	1870	1152.5	1395	1745	1325	957	940.5	1835	1650	2070	1318	1596	1295.5	1117.5	1790	1492	1197.5	1770	1395	2170	1195.5
ATG7	948	373.5	1080	1165	1012	746	1100	778.5	946.5	782.5	916.5	599	629.5	851.5	1065.5	1245	587.5	938.5	901.5	590	396.5	892.5	616.5	618.5	870	1325	893.5	574.5	644	552.5	940	612.5	591	558	561.5	1705	1075	1180	723	1065	1263.5	632	871.5	373	619.5	938.5	662.5	1550	517
ATG9A	1600	1130	2010	1950	2300	1300	2360	2100	3160	2610	2490	1810	1380	2480	1560	3170	2340	3010	2110	2360	1180	2630	1620	1390	1580	2180	2050	1790	2700	1710	1880	1400	1600	1890	2120	3290	2650	2910	1700	3690	3850	1170	1620	2300	1770	1520	1670	3860	1320
ATG9B	387.6	196.5	485.5	534	177	170	548	332	229.15	208	167.5	313.5	372.5	150.85	2068.5	490	169.8	136.8	484.5	346.95	135.25	287.05	469	169.05	372.5	548.75	162.9	3501.75	281.4	240.9	2430	564.15	184	190.55	173.05	445.3	183.05	144.55	173.95	314.05	261	170.95	55.28	62.79	218.6	199.75	227.05	326.95	150.15
ATHL1	12400	350	3450	6830	1080	306	797	770	955	1850	537	951	486	464	1310	1270	394	574	508	699	1120	419	630	1360	147	311	678	1710	1110	798	1050	264	1350	479	335	1780	1340	552	607	691	1380	247	1240	716	412	905	2440	2660	3100
ATIC	6520	3200	4530	5130	4440	12000	7600	4230	7120	4800	4550	6380	5520	7290	7230	8640	12100	6350	2980	2230	5480	7800	4030	8290	16300	15000	4590	4310	4790	10600	3490	3120	4980	5030	2630	11100	5670	4280	4730	7900	7820	9900	3300	13900	5700	3310	4300	11500	12000
ATM	794.666666666667	106.03	522.833333333333	375.5	251.71	119.686666666667	121.06	296	299.503333333333	236.866666666667	291.406666666667	279.153333333333	120.486666666667	337	242.95	365.733333333333	203.043333333333	205.326666666667	223.596666666667	129.27	155.013333333333	149.666666666667	197.746666666667	293.77	208.8	345.54	196.05	167.396666666667	251.613333333333	318.523333333333	167.46	115.37	457.656666666667	204.923333333333	193.916666666667	483.833333333333	273.146666666667	454.633333333333	238.586666666667	312.466666666667	225.533333333333	343.173333333333	291.1	245.593333333333	148.066666666667	364.68	216.79	986.666666666667	412.8
ATN1	3360	3385	5515	4775	4280	1985	5040	4095	3765	3775	3030	3815	3495	2745	5300	5695	2635	3215	5055	2835	1560	3235	3450	4165	3465	5780	2485	3545	2100	2670	5720	2600	2130	1965	2460	5340	2770	3930	2905	4525	4765	2075	3130	1670	1980	2795	2320	4930	1725
ATOH1	7.95	34	26.6	56.9	7.21	110	26.2	12.7	12.1	12.8	6.53	24.4	50.4	9.05	6.85	44.4	6.08	6.41	42.5	6.67	3.4	5.49	31.2	34.1	52	48.5	6.88	37.5	5.9	6.11	26.3	8.73	6.6	3.64	8.2	21.4	7.43	38.7	10.9	9.55	23.3	17.6	10.6	3.34	7.77	8.41	4.35	12.3	13.8
ATOH7	85.6	182.5	354.5	381	160.5	100.95	428.5	185	196	141	117.6	206.5	235.5	133	191.5	362.5	131.5	149.55	168.5	114	70	125.5	234	356.5	102.35	260.5	176.5	253	185	79.25	260.5	175.4	138.5	142	170	153.5	147.5	245	203	231	152.5	112.5	141.8	62.95	104.25	173	105.45	248	94.6
ATOH8	323	101	300	341	120	143	165	78.2	106	652	64.2	156	122	251	360	205	90.1	74.2	222	139	171	112	111	156	61.2	108	350	157	74	218	213	97.5	58.2	81.5	76.4	137	87.6	111	61.1	84	133	39.2	46.2	81.8	73.2	69.5	87.9	157	240
ATOX1	5130	2840	4240	5490	4190	4460	6520	3810	6270	5950	4030	3960	5910	5160	3970	6910	5580	4470	4490	1530	3040	2890	2760	4920	3000	4210	5760	4320	6480	3750	2690	4330	3350	2990	3210	5680	7350	6420	6210	6520	6070	3450	4940	4940	3540	5010	4340	6290	3110
ATP10A	775.4	141.563333333333	423.266666666667	741.2	354.883333333333	85.8033333333333	235.393333333333	255.783333333333	591.34	711.966666666667	377.206666666667	295.153333333333	649.733333333333	170.076666666667	432.5	378.533333333333	274.613333333333	115.47	790.933333333333	168.263333333333	212.826666666667	337.1	146.676666666667	281.856666666667	96	293.666666666667	324.59	388.1	144.333333333333	415.8	372.573333333333	100.993333333333	85.02	111.963333333333	121.303333333333	677.9	170.943333333333	189.7	150.37	510.533333333333	578.866666666667	27.42	95.23	315.89	806.633333333333	205.14	521	159.306666666667	253.886666666667
ATP10B	4.22	26.1	31.8	60.3	14.4	1.98	18.4	7.44	3.8	5.02	7.84	22.3	8.2	5.83	6.85	29.7	5.38	5.51	13.9	3.68	2.85	4.64	21.4	18	169	8.43	5.9	27.8	6.94	7.54	7.62	3.18	5.03	4.97	5.33	45.8	6.46	49.2	2.92	6.41	4.21	4.13	8.58	20.9	7.15	7.05	3.75	10.8	4.2
ATP10D	1915	318.5	1374	1115.5	1179	337.5	800.5	759	1243.5	1337.5	1224.5	569.5	798.5	1045	1408.5	2190	1395.5	1247.5	697	843.5	4065	2355	3310	900	4255	1511	928	1161	445	1290.5	1885	918.5	842	515	784	884.5	1238.5	1052.5	433.5	1303.5	2520	5215	539	2782.5	425.5	1067	1131.5	1411	1146
ATP11A	776.366666666667	355.766666666667	2327.63333333333	2022.76666666667	4083.66666666667	748.7	4585.66666666667	1814.46666666667	3038	1101.36666666667	2247.9	610.466666666667	1702.3	1061.93333333333	658.8	4971	1159.76666666667	1962.4	2022.96666666667	96.4766666666667	1638.5	902.533333333333	1812.43333333333	327.033333333333	2076.63333333333	1120.9	1253.03333333333	535.533333333333	1756.46666666667	864.566666666667	3593.66666666667	3619.66666666667	2298	2518.33333333333	1043.7	4023	2258.7	4925.33333333333	2287.7	1483	2520.3	4604.33333333333	5516.66666666667	1751.93333333333	1968.56666666667	3862	2306.6	5890.66666666667	4877.66666666667
ATP11B	1012.24	468.56	1000.04	1014.9	344.928	199.642	572.98	504.34	343.8	599.42	424.06	499.72	829.88	390.52	1048.92	599.884	511.02	332.34	704.76	213.2	239.734	442.14	522.58	530.68	670.88	750.68	513.24	722.68	333.8	243.62	846.9	396.6	287.968	310.48	221.826	857.48	455.068	496.66	383.12	523	682.28	317.2	522.12	351.818	370.54	481.9	430.32	833.5	959.24
ATP11C	996.5	918.5	1323.5	1468	1130.5	570.5	1162.5	1451	883.5	801.5	1238.5	1401	1334.5	818.5	1851	1093.5	791	1032.5	1342	296.85	860	866.5	880.5	1249.5	2009.5	2365.5	1445	1317	1224	793.5	885.5	711	975.75	719	602.05	2488	840	1173.5	1317	2270	1655.5	2726.5	1000	2188	806	968.5	819	2667.5	969.5
ATP12A	87.4	151	306	253	50.5	83.5	191	130	84.8	228	32.7	147	167	84.9	232	277	93.5	35.8	95.2	96.2	17.3	70	168	199	108	284	98.6	165	74.8	60.7	148	43.1	82.5	42.6	77.9	84.3	60.5	221	97.9	92.9	68.7	39.1	49.1	43.7	60.3	89.5	52.9	150	90.4
ATP13A1	2380	1950	1890	3060	1560	1240	1530	1890	1830	1670	1620	2720	1500	2090	2100	2990	2480	1160	1400	1320	1010	2580	1970	2280	1990	2010	1610	1980	2070	1670	1960	1240	1320	1090	1160	3310	1460	1500	2050	2470	2520	1560	1200	1560	1250	1620	1100	5970	1470
ATP13A2	1120	970	2115	1850	2200	1095	2125	2015	2125	1535	2265	1295	1790	1905	1600	2510	1435	1760	1820	1245	434.5	1470	1310	1360	913	1069	1460	1415	3085	496.5	1730	962	896	1001	1375	2535	1720	2705	2340	4685	3680	370.5	1375	515	1130	1745	1185	2380	1086.5
ATP13A3	3585.5	3843.5	4243.5	5703.5	4894	1667.15	5131.5	4338	5042	6920	3854.5	3632.5	5660.5	4751.5	7083.5	5133.5	7193	4674	4225	1912.45	3106	6931	4948.5	4380.5	5288	8583	6636.5	4505.5	4476	4067	4254.5	4954	2805.5	5128.5	2552.45	10819	7293	4725	4876	6958	6721.5	5412.5	6266	5896.5	5866.5	4739	4029	11130	5576
ATP13A4	24.04	36.5333333333333	63.9	47.7666666666667	34.8666666666667	14.8366666666667	46.2	25.0666666666667	35.6333333333333	42.5333333333333	26.1666666666667	39.2333333333333	36.3	14.3966666666667	62.3666666666667	46.8	14.2433333333333	25.8333333333333	57	16.3533333333333	5.66666666666667	27.4666666666667	35.5366666666667	43.9	19.6633333333333	40.3	31.2666666666667	49.4666666666667	30.6	9.80666666666667	36.3333333333333	14.98	18	38.1	22.8333333333333	41.8333333333333	13.1466666666667	73	33.6	21.2666666666667	24.1	13.0666666666667	8.85333333333333	6.81	10.49	16.8	22.03	38.9	8.85333333333333
ATP13A5	3.37	4.53	5.86	5.78	6.48	4.52	5.18	6.45	3.58	4.35	2.95	4.89	7.45	4.47	6.85	9.35	5.22	5.33	9.69	3.32	2.95	4.23	2.85	4.57	8	8.43	4.78	4.85	4.28	5.15	6.04	3.15	14.7	3.14	2.62	8.44	6.61	37.8	2.62	5.94	3.96	3.77	6.81	2.58	19.6	4.96	8.04	9.13	4.03
ATP1A1	14300	15700	24200	13800	28400	41200	28100	27700	18700	28300	41000	22800	32000	31200	43400	37100	28100	22800	31800	14700	12300	10300	14300	31100	21500	11800	35700	15700	22400	7770	20000	23700	20500	9940	20400	32000	39600	33300	33200	42800	47900	10800	19800	16700	20700	34300	17000	68900	15900
ATP1A2	124	87.7	2590	710	314	51.6	313	263	406	535	593	92.4	452	3880	593	316	16.7	133	725	138	96.5	392	70.2	132	55.9	106	270	224	310	377	129	230	21.9	100	255	1040	1300	251	87.3	615	333	18.8	217	970	506	434	874	2130	165
ATP1A3	3210	4150	7050	4360	8850	13300	8690	7190	5500	7510	11400	5740	7470	9550	12300	9110	7770	5850	6020	4650	3340	3500	3410	8380	5400	3030	10700	3850	6720	2260	5420	5920	5460	3070	5600	9180	9790	9360	9880	11800	13600	3110	6020	3880	7000	10500	3920	18000	4060
ATP1A4	1030.9	920.233333333333	1558.03333333333	1054.03333333333	1518.76666666667	2903.99333333333	1620.03333333333	2039.06666666667	863.686666666667	1298	2157.77333333333	1502.96666666667	1349.2	1685.24666666667	2174.8	1835.7	1705.23	1012.9	1565.7	1174.59	472.703333333333	884.016666666667	1004	1756.16666666667	1146.8	814.233333333333	1745.43333333333	931.633333333333	1561.7	426.856666666667	1205.56666666667	1103.82	836.916666666667	433.543333333333	1047.14	2076.57666666667	1722.44	1652.80333333333	2112.30333333333	2428.96666666667	3324.71	560.456666666667	1172.77	720.036666666667	1465.71	2162.41333333333	932.756666666667	4016.83333333333	768.076666666667
ATP1B1	3675	19750	37750	32800	52500	8860	25200	27400	20000	27800	20850	34350	15490	45200	39650	30450	47000	16280	24450	43850	4765	10575	10975	29850	12380	11125	26450	26400	36800	7350	23600	45550	46450	17915	8935	33700	44200	43400	39950	26650	15720	10520	23900	11545	26220	32200	11415	48950	14345
ATP1B2	500	634	2980	3720	1690	471	1040	1000	889	1680	635	725	1300	1610	1800	1130	534	1180	3620	1670	421	769	791	917	232	636	1480	995	1270	869	2830	1160	896	675	777	1330	926	772	707	1290	916	577	390	285	498	719	443	5760	1820
ATP1B3	15500	12800	18700	12500	22700	24000	23500	20900	39400	12400	20500	24800	25200	27700	38500	25400	21900	14600	27700	7240	17800	22900	15700	16500	23500	25200	21500	14800	25900	26400	13000	11400	10300	21300	10400	28400	56000	22000	24100	38900	32700	25700	19100	31200	28400	25100	17800	29100	16600
ATP1B4	13.81	38.42	26.83	58.25	41.45	7.355	34.6	27.315	15.775	26.09	19.285	26.17	36.5	9.3	29.98	29.7	15.115	73.1	54.1	14.955	14.34	16.36	35.65	42.115	27.15	33.85	21.41	59.9	12.93	12.95	24.4	13.595	9.385	19.905	14.495	34.65	15.285	61.4	29.5	16.34	22.79	17.21	12.35	3.76	10.755	11.525	39.5	15.8	9.9
ATP2A1	60.7	307	559	650	56.5	60.4	388	133	79.4	142	73.1	253	353	72.9	464	471	97.1	83.5	502	74.7	78.2	118	324	413	338	752	136	352	68.1	99.4	243	86.9	61.2	86.2	87	151	75	138	158	111	226	96	53.2	65.2	70	107	119	213	163
ATP2A2	1081.33333333333	1998.66666666667	3568.33333333333	2199.33333333333	4361.66666666667	2242.33333333333	4550	3018.66666666667	4059	2951	4236	2844	3145.33333333333	2485	4736.66666666667	5518	5590	3860.66666666667	6430	1822.33333333333	1080.66666666667	3450	2742	2322.33333333333	2573.33333333333	3723.33333333333	3334.33333333333	1971.66666666667	3910.66666666667	2346	3859.33333333333	4033.33333333333	2560.66666666667	2513.66666666667	2162	4790	4385.66666666667	3935.66666666667	3448.66666666667	5213.33333333333	4143.33333333333	2437.66666666667	4141.66666666667	2690	3058	3842	2652.33333333333	6780	3013.33333333333
ATP2A3	3390	120.85	648.5	1021.5	188.75	84.8	284.05	284.55	678.2	621.5	324.15	193.4	170.9	107.6	513.65	486.5	368.75	415.35	331.5	566.6	239.95	132.65	241.9	469.5	25.45	147.85	261.5	411	690.85	133.05	429.9	323.65	387.5	105.15	173.25	353.05	164	161.1	382.55	779.5	535.55	30.55	170.75	83.9	205.3	335.45	655.25	186.65	652.5
ATP2B1	1179.5	243.5	1002	615.5	565	362	628.5	545	518.5	832	451	755	915	719.5	849	614	2315	499	767.5	396	381.5	839.5	669	534	519	805	831	577.5	401.5	628	856	651.5	402.5	258.5	305.5	1420	940.5	698	589	582	687	505	673	937.5	636	843.5	587	635.5	859.5
ATP2B2	3.46	29.2	83.4	59.8	39.3	37.1	101	106	46.3	119	68.3	52.3	84.5	30.3	85.8	78.4	45	53.9	57.8	61.5	22.2	56.2	69.8	114	175	108	69.6	52.5	27.3	33.7	139	88.9	51.2	47.4	38.7	118	24.3	127	29.4	90.9	138	44.8	26.2	39.9	25.6	5.84	22.3	105	64.9
ATP2B3	266.25	2553.5	1056	1494.5	2060.5	2829	3305	1862.5	5110.5	2049.5	1212	428	1647.5	4252	1062	3444.5	2873.5	2713	2494	3085	938.5	2832	462.5	1909	3203.5	5023.5	2793.5	2998.5	1377.5	1250	1759	5930	1371.5	726.05	1796	2343.5	547.5	382	537	434	598.5	2587.5	151.15	620	218.45	565.5	1174	3267.5	1433
ATP2B4	2442.3	1521	6820.5	6098.5	24380.5	1060	5394	5953	5770	5384	14831.5	2881	4128	7090	6176.5	6058	1909.8	12019	9052	817.1	2171.9	2100.5	1172.5	3472.5	766	2037.5	4222	4023.5	9682.5	1682.5	3117	8001.5	6868	3325	8475.5	7946.5	7198.5	13753.5	10501	14200.5	9477	220	6017	2182.4	5305	9216.5	6219.5	4941.5	4893.5
ATP2C1	3560	3866.66666666667	5756.66666666667	5286.66666666667	7196.66666666667	3033.33333333333	7356.66666666667	6043.33333333333	7003.33333333333	5943.33333333333	6050	5333.33333333333	7926.66666666667	8020	6976.66666666667	7850	4663.33333333333	5833.33333333333	8330	2856.66666666667	2626.66666666667	7713.33333333333	4583.33333333333	6680	6700	7913.33333333333	7290	5010	6243.33333333333	3383.33333333333	6856.66666666667	6773.33333333333	3976.66666666667	6586.66666666667	3340	15160	7080	6923.33333333333	5936.66666666667	8823.33333333333	8180	4676.66666666667	8646.66666666667	6453.33333333333	7430	7580	6146.66666666667	13666.6666666667	7353.33333333333
ATP2C2	36.6	123	72.9	128	41.9	63.4	122	74.5	27.7	76.2	33.2	80.4	155	46.3	115	112	196	51.3	114	50.9	29.8	8.21	79.9	18.3	74.5	108	308	78.9	26.6	20.3	107	38.1	9.07	48.8	25.3	68.8	42.7	116	31.4	53.7	115	45.2	19.7	27.6	11.2	20	37.2	55.5	3020
ATP4A	349	70	159	92.6	35.2	119	31	236	1550	167	317	80	295	46	348	39.7	79.9	154	809	77	97.1	55.1	154	57.5	171	296	32.5	34.5	42.8	29.8	228	65.4	106	142	138	199	80.2	142	199	726	256	75.9	166	29.9	623	52.7	94.8	181	261
ATP4B	29.3	97.8	244	249	68.7	137	121	44.9	53.7	63.6	25.5	64.3	37.4	34.5	63.5	150	43.9	66.6	60.5	35.2	42.9	74.5	108	291	85.1	105	45.9	130	34.7	60.4	120	31.7	36.6	70.6	38.8	90.4	61.3	64.9	51.3	63.4	99.9	53.2	21.5	27.4	26.1	43	46.4	97.3	50.4
ATP5A1	48700	30700	63600	55900	53700	83500	66000	55100	80200	68100	49900	44100	78200	61800	68300	111000	61800	64400	102000	45700	38000	110000	86800	62200	83900	130000	53100	40600	111000	65200	78800	48000	53100	66100	48600	122000	87600	87400	71000	114000	71800	82300	87400	74000	67000	83600	51300	112000	64300
ATP5B	15200	9630	17500	17600	15000	29000	19400	19800	20000	18000	17400	19600	19500	17500	20600	25800	24000	15000	20200	23000	8220	24600	20000	15600	27400	11100	19400	12500	21000	16700	18400	16100	10700	11700	8540	40600	19800	22700	24600	26300	35000	19300	23600	22700	26200	21900	11500	35000	12600
ATP5C1	4780	1610	4300	5110	4620	3940	8910	5000	8190	6350	4090	4850	6790	6580	5530	11000	8500	4850	5090	3140	3040	6780	5380	5310	8190	8000	6450	4250	7830	5080	4640	4690	5230	4320	3060	14100	7810	6500	5960	8080	7630	8690	6470	6280	6700	4640	5190	12900	3110
ATP5D	5105	1570	4570	4665	3775	5610	3935	5120	6705	7260	3505	5775	5300	7480	5980	6475	5485	4740	4310	1820	3335	6530	3355	4370	6460	6725	5885	3730	5600	5785	3430	2635	5385	5945	4440	11100	5175	4440	4685	6570	6975	6795	3835	7125	5115	4385	3750	12900	3525
ATP5E	67150	84200	67150	65100	56750	75700	69400	54800	95650	72950	60350	76900	79850	97150	74700	121900	60600	73850	55300	56455	51725	87550	76100	57800	69400	87100	62650	84000	87600	60340	52350	50350	61350	82850	39420	122800	142750	94850	71300	71200	59450	90600	79250	83350	57200	82950	59700	99100	50230
ATP5F1	10775.25	5714.5	8380	7919.5	9608	8295.75	10810.5	7942.35	12143	10660	8371.5	9732.5	9863.5	11839.5	11574	13504	9645.5	10190	11375	4711.85	4890.1	10577	6856	9938	12411	18464.5	9995.4	6888.5	13055.5	6679.45	8038.5	6567.5	11229	8493.3	5405	18843	13301.5	11472.5	11170	16119.5	11825	13553.5	10723.5	10774.5	9200	10807	7813	17865	5602
ATP5G1	6160	12900	8850	11300	9670	19200	13300	8460	10800	8150	10800	12100	15700	10200	18100	18800	21400	9530	8480	6210	12200	9380	13200	13200	24700	16300	15600	10700	11600	7030	11500	11900	6270	7070	6660	10700	10600	8450	9300	19300	16800	18000	8010	9540	9610	9860	5800	12300	7820
ATP5G2	48700	42100	59600	52100	51900	105000	64000	48200	73900	66800	54600	44900	85100	57400	76900	86700	93900	58400	60000	41900	52800	63800	45800	68700	95400	118000	70300	42700	59200	83700	55800	63900	43100	59500	33100	93300	65800	59000	54400	66100	57700	88500	62700	101000	59400	59800	42900	89000	46100
ATP5G3	31312.5	18376.5	27341.5	24380.5	29438	46749.5	51264	25982.5	48268.5	36104	27543	30027	32497	38955	35938.5	47164.5	41145	40123.5	43415	20513	16815	40432	24671	39935	42162	48501	36751.5	26597.5	43335	36005	24911	25183	26726	32804.5	21323	48143.5	40625.5	38397	34908.5	52320.5	51227.5	34170.5	36608	46924	37211.5	27347	30418	35335.5	22265
ATP5H	28100	46200	36900	44700	37200	59500	48400	39700	56000	45300	35200	33300	65500	43000	72500	71900	49900	42000	38200	31400	42100	39600	54700	58900	82800	85400	52500	37500	53100	36200	51500	75500	43200	31100	35400	49900	43900	53000	56100	65000	55900	51800	43500	56400	43000	40700	31100	52000	31800
ATP5I	20200	10105	18450	20800	17000	25650	26600	10640	30600	23400	16050	23800	19750	24350	30300	30250	34400	15650	14100	14000	18450	31050	26600	15500	28250	44100	19950	16500	14000	31750	15750	16900	13250	17250	10900	33600	23750	18600	15750	24550	21950	32500	14550	40900	16350	20600	14650	45700	15500
ATP5J	22400	12400	19700	21000	32900	19300	31800	23600	33000	29400	17200	25400	17600	27900	30100	40700	21200	21300	20300	13200	16400	30200	22400	29200	28400	34000	28000	17900	22200	29000	23500	22700	25300	17100	20300	41100	28100	27900	20300	31900	26800	27600	29900	31300	17600	16800	21300	72100	16300
ATP5J2	10850	10415	9430	10850	13000	11750	12600	13050	15700	11050	13950	11600	14050	12050	14500	24100	12950	13550	9070	8885	5860	18050	19150	16550	11750	21200	12600	9080	15350	11200	9830	10500	10900	9315	9940	20650	13450	10650	13600	25300	23300	11150	9750	14850	9445	11500	10320	24200	8505
ATP5L	46590	14195	29035	28625	23160	59860	15743	28600	32740	31270	23490	38895	19332	24515	28335	37560	26595	26880	35395	23190	28904.5	27280	30255	24845	48750	65520	25460	21435	37535	39360	15885	17185	28560	24150	14005	63555	39370	38290	24235	31075	39855	48155	39980	50550	40960	32010	29530	67980	37725
ATP5O	42400	28300	50400	53400	57700	75900	71500	53900	72700	52700	37300	50800	42900	76900	73000	94800	50100	47000	48400	34900	42600	62100	46000	72900	85200	99000	63800	42800	56400	77400	52500	43700	72600	47300	43100	115000	60000	54500	73200	65100	57500	80400	73200	86600	59100	40800	51700	105000	34300
ATP5S	1610	1034.5	1125.5	1159.5	1525	969.5	1227	1480	1405	1525	1245	1005	1498.5	1680	2135	1880	2460	1450	1610	793.5	696	805.5	1730	1955	1609	1745	1245.5	1047.5	1300	1145	1265	2195	1645	1310	1268.5	2825	2055	1303.5	1425	2095	1460	2320	1500	1208	1203.5	1248.5	823.5	2190	1341.5
ATP6AP1	6675	9100	13855	13430	16895	13805	13890	13225	13255	9130	17275	10265	11005	14115	16820	16055	13620	10925	17635	12830	3340	12040	8260	8640	7485	12370	11235	8630	14370	5190	14375	12390	8695	7235	9155	18120	13615	16840	15380	24135	24185	5830	11695	8195	10205	10105	8175	21300	8535
ATP6AP2	7320	4820	7910	7840	10800	4450	9660	7580	7770	7920	5960	6990	8590	9370	13000	9620	6870	7130	8870	3140	2900	6390	5500	6340	4540	6230	8350	6550	8520	4650	7410	7780	4680	4420	5060	10900	10000	14400	8560	10100	8170	4350	7240	6020	4990	7490	6620	13300	4970
ATP6V0A1	21900	65500	96200	69000	131000	65600	94000	93800	115000	70100	124000	94600	62100	78800	121000	140000	45100	105000	133000	63100	36800	77000	61700	52700	56400	64900	127000	78200	117000	40400	83200	86200	85500	70500	93200	78700	112000	126000	119000	156000	134000	42200	90700	54300	85600	93600	65400	105000	58000
ATP6V0A2	3500	1530	1690	1650	1040	1070	1810	803	1050	1310	1230	1580	1900	1000	3030	1870	27700	996	1480	456	902	1610	1750	2240	1980	2250	1220	1580	835	1770	1670	1130	465	739	328	1850	1970	1160	1170	1500	1930	1160	1320	5570	1320	1610	1330	1000	2040
ATP6V0A4	21.6	119	216	105	25.5	151	172	71	127	186	52.4	121	245	54.1	91.9	246	67.8	57.1	155	45.2	36.2	137	153	56.4	94.3	270	57.7	119	148	138	91.7	30.1	75.2	121	79.8	103	82.8	105	46	85.5	87.6	54.7	19.7	72.6	40.4	85.1	51.2	38.5	334
ATP6V0B	11100	11600	26600	18000	31900	13800	31500	19700	31600	16500	30200	9740	17000	26100	25600	44500	17200	26600	21700	9180	4420	22900	14200	17900	8260	13000	19300	13100	30900	10200	18400	15000	21500	20000	17500	28200	31800	36200	28600	47100	44400	5770	27000	11200	23700	24100	14700	30600	15600
ATP6V0C	43970	48975	81150	69590	83310	57650	101320	77550	84085	61175	70125	58245	84380	88165	92170	91915	77570	70740	98410	52435	30125	69005	50995	51570	42335	68545	86110	60200	115095	55925	77060	66690	79200	71805	47440	79005	98455	128620	102865	95460	94730	42355	102075	60560	83185	76635	60235	83560	46890
ATP6V0D1	6900	5470	10200	10500	6560	6180	12100	8110	8330	6270	8330	5780	8370	8440	12900	10800	7220	6590	7920	8250	2340	7910	7570	7420	4300	6670	8250	11500	11800	6900	12200	5520	6100	5660	4020	12900	8830	12300	11700	13100	13900	3230	8840	4450	8540	8050	4420	9430	5050
ATP6V0D2	45.45	34.05	24	49.65	87.95	26.73	87.3	6.645	11.425	8.145	15.6	46.2	51.92	31.95	70.2	73.9	25.05	14.18	38.85	15.4	8.575	51.35	71.2	16.2	42.5	52.95	5.845	34.25	5.67	32.85	27.1	9.29	4.655	5.175	92.35	9.1	53.1	165.05	45.15	16.95	37.35	17	20.05	30.4	6.57	33.8	35.1	11.2	7.325
ATP6V0E1	23300	5350	15600	18400	12000	6400	12600	9190	10400	14300	11300	10500	12200	14000	20300	16200	17900	8770	11600	5770	6450	7440	7790	13700	6030	12200	13100	11200	12500	10100	11800	11700	5960	3620	7320	15700	15500	14300	11400	12600	13500	4080	9480	11300	12800	13900	10900	9780	14600
ATP6V0E2	606	2610	2010	2860	3140	2010	2720	2950	2860	1060	3830	2020	1190	2500	1990	3250	1320	2170	1930	3680	430	2980	2870	2420	1130	893	2010	1540	4060	1050	2320	1610	1630	1020	2240	3030	2220	3300	3290	6390	4390	929	1700	811	1600	1580	1300	2860	1390
ATP6V1A	7810	8185	11570	13255	16375	8765	12265	16035	15410	10155	12510	8180	11015	17780	13915	13925	3596	13335	21415	8840	3599.5	13640	7745	10460	7510	12585	16010	10035	22275	6952.5	11140	8037.5	10575	9640	10630	23230	18740	17965	15905	22870	15735	8948.5	19560	9005	11845	18365	9805	35140	5874.5
ATP6V1B1	26.2	124.175	317.95	168.8	18.95	90.1	207.3	88.1	34.3	142.3	62.95	173.35	273.8	30.15	333.65	303.1	69.2	47.75	232.6	92.6	43.05	26.65	89.7	143	229	279.5	24.11	233.95	21.2	107.25	201.9	30.75	24.2	40.65	45.6	67.5	56.95	99.4	43.455	60.1	105.85	75.2	14.355	56.4	20.01	58.8	43.35	81.6	78.2
ATP6V1B2	4520	7320	9120	8900	11800	8820	18700	11700	12100	6680	8910	6820	9890	13200	8860	14000	9750	11300	10600	13700	2320	14500	5530	8640	5190	11300	8800	7190	16600	5390	10900	8550	9660	4730	11500	16500	12700	19600	13900	30900	16400	5530	12400	5800	6860	10200	8450	9980	13300
ATP6V1C1	1749	974	1885	1431.5	2171.5	476.95	2974.5	1545.5	2052	1455	1326.5	1112	2192.5	2336	2517	2360.5	2074.5	1780.5	1827.5	1250	547.95	1706.5	1375	1759	1125.5	1897	1799	1405	2411	982.45	1710	1801	1495	733	1466	2840	2286.5	3790	1979.5	3602	1854	801.7	1981.5	1010	1244	2172.5	1653	2889.5	2767.5
ATP6V1C2	44	42.7333333333333	69.3666666666667	61.6	23.9233333333333	43.5333333333333	39.7	70.7333333333333	36.2666666666667	72.9666666666667	47.5666666666667	51.4333333333333	100.5	29.4333333333333	67.7333333333333	68.8666666666667	35.2666666666667	40.8	70.2666666666667	26.6	35.5333333333333	35.6333333333333	54.0666666666667	42.6666666666667	64.4333333333333	59.38	54.9333333333333	54.2	24.3	50.0666666666667	79.0666666666667	26.2333333333333	36.2333333333333	38.3666666666667	29.9333333333333	67.1	35.3	65.3333333333333	19.8666666666667	40.2333333333333	58.3	26.3933333333333	17.47	19.61	30.1	33.9333333333333	46.4333333333333	62.2666666666667	47.9333333333333
ATP6V1D	3240	4750	4470	6090	5300	2600	4480	5810	5590	4110	4870	4480	6600	5600	10800	5820	7950	3970	5320	2710	2040	6010	5970	5990	3970	6610	5550	4880	6040	4340	4770	4660	3400	2590	4060	9910	5710	7440	4950	7160	5460	4370	4650	4420	4810	5800	3600	13800	5520
ATP6V1E1	3040	1930	3500	2840	4570	2670	4950	3840	3850	4090	3460	2560	3310	4490	2400	5620	6910	4870	3980	3080	1420	3630	2140	2930	2160	2310	3790	2060	4960	2530	3600	6350	4210	2520	2730	6160	6400	5060	4910	6200	4850	2670	5320	2410	3400	4420	2980	10400	3200
ATP6V1E2	1140	499	1810	873	2430	405	2430	1750	1900	730	1750	1870	1530	877	1120	1800	3200	2010	1080	368	640	1420	760	2090	1700	1750	1310	850	1520	571	780	1000	821	1950	1740	1180	1420	2040	852	3470	2660	364	620	745	588	555	1100	2550	1030
ATP6V1F	20700	22700	26600	24900	34900	34700	34500	33700	38100	24400	32900	27100	31400	24400	22600	49400	30000	38600	27700	19400	14700	29300	30400	34000	27200	40900	30500	19500	35200	28600	25900	26300	22900	22900	31300	35300	35400	36900	26500	67700	62100	22900	25100	25100	20000	30000	25200	41400	24200
ATP6V1G1	26100	15000	26700	31900	32600	20400	41100	28000	46300	34900	27500	13300	29500	32100	56500	34300	37300	32700	34300	21400	14500	36900	22800	28000	25600	46000	35900	23800	54100	19600	32300	36100	51700	35000	21500	53000	23800	32500	40900	36800	35800	29300	38200	35900	32800	37100	26200	68500	15400
ATP6V1G2	1090	3120	10800	8520	15400	6910	18800	14200	10800	6290	9960	4270	12000	16200	10000	18600	1440	12300	16200	8880	1150	3700	11500	13900	6990	7170	13400	8380	20700	2060	12400	12800	21600	10500	12800	19600	14500	31500	11300	19100	13200	4450	25000	1870	12200	15200	11900	91700	3010
ATP6V1G3	48.7	10.1	30.6	27.7	5.99	5.74	8.44	9.36	3.25	15.3	2.79	20.2	14.5	15	16.7	16.5	4.51	4.64	3.94	3.2	2.78	3.94	218	9.14	7.15	33.9	4.62	21.2	4.45	3.18	6.13	40.9	3.58	2.79	2.39	11.5	83.5	41.3	2.34	5.53	8.95	3.7	5.91	2.39	5.58	4.71	2.92	15.3	3.64
ATP6V1H	2558.5	2246	3760	3420	6300	4235	7025	4855	7425	2553	3553.5	2256	4280	5980	4390	6675	3813.5	5505	5095	3540	1213.5	4550	2225.5	3095	3105	5160	5675	2738.5	8635	2697	3203.5	3562.5	4522.5	3992.5	3750	10385	5540	6455	4990	9690	4760	3748	5205	3300.5	2534.5	4587	3843.5	14160	3619
ATP7B	662	2150	2490	2250	2330	2800	2570	1850	1630	3530	1600	2180	1970	1730	1690	2550	1840	1610	2110	1210	938	1390	1200	1620	2370	922	2110	1950	3120	1180	1180	1100	1360	1210	1000	3160	2900	2470	1990	2930	3060	2080	2200	1520	1250	1710	955	2700	1830
ATP8A1	492.333333333333	241.666666666667	1201.33333333333	784.666666666667	628.666666666667	261.333333333333	1328.66666666667	2064.33333333333	947.666666666667	404.333333333333	862.666666666667	821.666666666667	1172.33333333333	683.666666666667	827.666666666667	619.666666666667	960.333333333333	450	901.333333333333	129	142	445.666666666667	445	368	492.666666666667	778.333333333333	818.666666666667	369.666666666667	1030.66666666667	423.333333333333	641	640.666666666667	817.666666666667	552.333333333333	290	2666.66666666667	640.666666666667	784.666666666667	1172.66666666667	1371.66666666667	1042.33333333333	444	608.666666666667	337	606.666666666667	1139.66666666667	522	2286.66666666667	436.333333333333
ATP8A2	167	207	358	414	716	427	775	571	1580	111	158	167	924	989	1110	127	925	358	850	839	251	93.8	97.4	218	448	305	672	1200	3530	67.7	775	424	864	437	464	432	170	1360	202	156	198	283	342	398	596	453	417	1490	4080
ATP8B1	111	140	365	353	54.9	39.3	266	50	79.9	179	88.1	207	177	64.8	346	242	85.5	123	119	40.9	75.1	133	140	209	74	312	93.4	218	65.9	77.7	171	51.4	16	35.9	41	195	170	80.7	36	105	94.3	10.7	49	58.4	24.5	71.8	69.4	74.7	42.3
ATP8B2	5351.66666666667	4851	8937.33333333333	7625.66666666667	5603.66666666667	3685	6772.33333333333	5079.33333333333	6996.33333333333	5004	6928.66666666667	6021.33333333333	5084.66666666667	4454.33333333333	7542.66666666667	8695.66666666667	3251.66666666667	4381	5023	2564	2369	7009.66666666667	4055	4932	4171	7167.33333333333	5131	4973.66666666667	7130.66666666667	11295	4948	4296.66666666667	4629	3933	3593	8921	6281	5262	7763.66666666667	8221.66666666667	7364.66666666667	3943.33333333333	5585	6290.66666666667	5030	7641.66666666667	5996	13939.3333333333	5683.33333333333
ATP8B3	205	98.55	232	284.5	72.5	51.55	161.4	91.55	183.5	120.65	60.75	100.35	163.3	148	207.5	186	155.25	84.85	261.5	64.15	263.75	128.6	128.55	139.4	92.75	135.45	163	169.5	91.7	98	190.3	45.45	81.55	121	46.15	157	158.75	105.25	157.7	106.15	246	76.1	113.55	196	155.5	95.9	106.5	109.4	561.5
ATP8B4	308	53.4	334	545	194	52.1	239	141	177	393	111	149	150	255	318	156	328	105	186	51.9	40.8	96.2	109	211	77.1	138	197	234	225	168	213	93.4	40.2	12	86.2	268	319	207	113	113	171	32.3	68.1	79.5	175	232	222	164	120
ATP9A	2679.7	22593.6666666667	22694.3333333333	20094.3333333333	26425	15187.3333333333	20557.3333333333	29532.6666666667	29414.3333333333	17976	20753.6666666667	16852	19525.3333333333	24828.3333333333	16237	28006.3333333333	9215.4	23709.3333333333	19564	16066	8772.36666666667	17687.3333333333	17652.3333333333	12625.7	15638.6666666667	22565.6666666667	24264	26574.3333333333	39826.3333333333	9088.63333333333	18677.3333333333	15386.6	24483.3333333333	17983.6666666667	18932.6666666667	31801.3333333333	25787.6666666667	34905.6666666667	32841.6666666667	33356.3333333333	26820	14245.7666666667	21516	12713.4	23649.3333333333	19621	14711.3333333333	31564.3333333333	11500.2
ATP9B	888	512	1121.5	1092	891.5	632	772	873.5	1025	1420	878	713.5	609.5	1088.5	1295	1605.5	1732	934.5	1057	520.5	342	1821.5	1048.5	725	717	1502.5	892	631.5	1251	646	1394.5	1101.5	1006.5	723	708	1467	1465.5	1391	881	1638	1343.5	505	1003.5	650.4	735	1048.5	756.5	1348	536
ATPAF1	1118.5	1041.5	1674	1251.5	1534	728.5	1729.5	1480	1558	1765.5	1422.5	849	1374.5	1039	1893	1869.5	419	1117	1395	593.5	470.5	1931.5	1230.5	1669.5	1115.5	1393	1242.5	1451	1004.5	633.5	1469.5	859.5	1154.5	750	608.5	1903.5	1181.5	1548	1503.5	2978.5	2704	756.5	1122.5	1055	1619	1268	872.5	2155	1438
ATPAF2	1885	890.5	1775	1157	1335	790	1395	1185	1465	1530	1430	983	1104	904.5	1370	2195	2015	1175	1215	1655	788	1680	1830	1284.5	1315	1505	964	911.5	1050	1005.5	1595	858.5	1011.5	997	719	1765	1125	1945	1485	2420	2635	1022.5	1031.5	1086	1139	1385	772.5	830	1320
ATPBD3	210	160	257	273	151	344	221	149	188	178	132	237	195	155	208	226	306	126	182	140	151	198	153	322	234	352	201	150	172	149	165	96.8	115	93.7	146	239	142	301	162	237	222	190	97.3	169	199	138	103	443	179
ATPBD4	391.4	249.85	255.8	421	296.75	97.95	247.65	206.45	281.85	355.5	224.05	328.5	287.5	268.65	320	602.95	382	255.5	262	121.1	197.75	371.25	239.4	273.35	408	352	216.7	335.35	245.95	244.2	295	493	351.15	228.95	281.8	460.95	402.2	399.25	216.05	352.05	288.5	259.25	185.8	288.3	246.85	238.05	300.35	691.5	440
ATPIF1	41200	28800	44200	32300	47300	22000	53100	31200	60600	55200	47700	20600	35000	81300	44900	69700	40300	52100	42400	36000	17200	40000	30300	34900	19000	19800	58400	28900	57700	19800	42300	37600	50800	44400	36400	74500	45500	50800	67900	97100	67200	21400	51500	22000	47500	44900	44300	68500	27100
ATR	5070	2150	3450	4530	3270	988	2470	2980	3550	3260	3110	3010	3420	3850	3870	4070	2680	1920	2520	1110	1500	3850	2680	3000	3530	3620	2830	2920	2890	2130	2690	2690	1710	2080	1610	6280	2710	2950	3080	4040	2730	3650	2800	3910	2780	3410	2400	5580	3080
ATRIP	348	167	270	302.5	203	399.5	279.5	354.5	237.5	248	342	261.5	231	295.5	368.5	327	301	228.5	335.5	283.5	215	441	393.5	345.5	427	350.5	235.5	176	220	176.5	280	189.5	103.55	216.5	187.5	604.5	293.5	243	187.5	426	653.5	235.5	205.5	245	323.5	210	187	371	175
ATRN	1355	1715	2400	2195	2825	1320	2210	2400	3250	4020	2535	2015	2830	1970	2875	2820	3080	3290	2360	1725	846.5	2245	1454.5	1383.5	1680	2305	2535	1765	2930	1650	2800	2765	1825	1895	1885	3910	3020	2680	2725	4040	2660	1580	2475	1006.5	1615	2200	1420	4215	2073
ATRNL1	118.2	155.366666666667	279	219.333333333333	497.666666666667	180.233333333333	408	409.666666666667	440	215	519.333333333333	138.6	224.333333333333	245.666666666667	222.666666666667	741.333333333333	64.4666666666667	696.666666666667	578	135.933333333333	91.9666666666667	495.333333333333	221	224.333333333333	152	280	407.666666666667	316.666666666667	676.666666666667	213	210.933333333333	192.5	435.666666666667	458.333333333333	382.333333333333	326.666666666667	324.333333333333	333	468.666666666667	884.333333333333	852.666666666667	298.666666666667	312.666666666667	150.033333333333	473.333333333333	203.1	306.333333333333	1217	172.6
ATRX	1472.66666666667	1883	2090	2490	2234.66666666667	575.333333333333	1733.33333333333	2450	1892	1596.33333333333	1673.33333333333	2007.66666666667	2756.66666666667	2063.66666666667	2000.66666666667	2489.66666666667	1414	1755	2343.33333333333	436	876.666666666667	1480	1923	1670	1996.66666666667	2726.66666666667	2048	2110.66666666667	2283.66666666667	1100.33333333333	1930	1937.66666666667	1634.33333333333	1281	1148.66666666667	4163.33333333333	1768.66666666667	2563.33333333333	2040	2986.66666666667	2363.33333333333	2786.66666666667	1836.66666666667	1256.66666666667	1346.66666666667	1789	1417	3860	1603.33333333333
ATXN1	456.966666666667	645	4143	1750.33333333333	5583.66666666667	342.166666666667	2276.66666666667	4136	2270.66666666667	2725	3722.66666666667	588.333333333333	1531.66666666667	911.6	1870.66666666667	4076.66666666667	724.133333333333	3284.33333333333	3330.66666666667	1366.33333333333	821.166666666667	946.666666666667	1428.33333333333	518.666666666667	375.666666666667	1251.66666666667	1202.33333333333	1196.33333333333	4971.66666666667	1113	1697	1843.26666666667	3499	1429.33333333333	1457.43333333333	4785	1300	2643.66666666667	1404.66666666667	1469.33333333333	2791.33333333333	217.466666666667	1757.33333333333	351.633333333333	1353.66666666667	1994.33333333333	3215	2211.33333333333	1112.1
ATXN10	6000	5400	8480	6810	8010	9630	18600	13200	7420	7130	8670	5740	10100	10100	8980	18800	9040	8850	10600	6860	2400	8960	6530	8520	11100	12200	9260	6200	15300	6610	7070	10700	11900	8840	4570	24000	12100	11700	12000	16500	14200	9970	12600	10700	13700	11200	8220	23100	9730
ATXN2	9220	16500	15000	16300	16500	10700	13400	13400	21900	20800	18400	14500	15700	14200	21300	23200	26700	16700	17000	8040	9210	16700	18200	8970	9980	16900	20800	19100	18000	18600	18000	19800	13700	14400	13400	27400	14800	17700	19700	17100	11300	13400	19400	21400	15000	16500	10500	26100	13100
ATXN2L	29966.6666666667	22629.6666666667	28416.6666666667	31346	23588	21282.3333333333	33810	24993	29334.6666666667	21109	22869.6666666667	28977.6666666667	28478.3333333333	28170.3333333333	38330	27688	49270.6666666667	20821.6666666667	29976.3333333333	16794.6666666667	20595	27219	20651	23550.3333333333	32884.3333333333	36168.6666666667	32541.3333333333	24163	27760.6666666667	31140.3333333333	28653.6666666667	20879.3333333333	23109.3333333333	25390.3333333333	15594.6666666667	39716.3333333333	26398	29730	39974.3333333333	28729	34502.3333333333	34682.6666666667	27292	34448	24943.3333333333	27522.6666666667	25576.3333333333	39324	26384.3333333333
ATXN3	1014.33333333333	654.9	1036	751.333333333333	794.333333333333	277.733333333333	992.7	1065	922	856.766666666667	900	821.666666666667	1153.66666666667	770.666666666667	1662.66666666667	1073.33333333333	1051.33333333333	882.666666666667	720.333333333333	350.666666666667	423.7	714.333333333333	891.9	1018.33333333333	898.666666666667	1178.33333333333	826.333333333333	737.333333333333	849	610.4	767.433333333333	714.333333333333	899	690.866666666667	569.4	1634	880.666666666667	994	706.266666666667	1054	1260.33333333333	697	720.6	777.1	741.233333333333	1136	791.3	1462.66666666667	1164
ATXN3L	7.95	7.5	35.3	14.8	6.9	105	10.6	5.71	3.26	4.09	3.49	3.38	34.8	4.22	6.85	9.39	10.4	4.92	24.7	3.35	3.07	11	7.63	11.6	7.1	8.43	42	20.9	4.57	53.8	11.4	3.01	8.61	3.33	6.41	16.4	48.7	31.9	9.72	5.62	8.42	3.88	5.86	2.77	13.2	4.54	3.98	8.1	3.94
ATXN7	1131.15	453.1	801.1	928.85	399.785	582.65	523.6	757.3	522.55	685.9	497.1	488.1	932.4	440.35	678	733.65	255.385	454.05	621.7	325.65	273.475	562.4	515.8	445.15	344.45	419.5	518.9	641.6	423.1	338.175	609.8	487.3	468.25	531.15	297.3	1541	554.25	510.3	422.5	636.35	713.55	346.8	538.75	418	417.8	611.75	476.75	1037.8	388.9
ATXN7L1	254.7	347.75	413	368.5	484.375	251.475	353.25	463.275	322.55	360.175	618.425	192.75	355	224.35	403.225	559.25	224	413.5	225.625	191.95	129.775	306.35	318.75	435.5	200.4	383.725	288.875	321.25	477.2	211.9	478	285.7	361	179.275	491.4	482.75	220.825	512.5	333.525	719.575	747	176.1	209.325	119.625	137.7	299.8	295.3	482.325	263.35
ATXN7L2	1290	1639	2735	2715	1702	1576	2115	1890	1649.5	2024.5	1443	2580	1385	1208.5	3785	2760	2253.5	1026.5	2070	1455	1079	2463	1840	1730	2440	4375	1742.5	4165	1969.5	1956	4200	1077.5	1534	1574.5	1033.5	3465	1221	1815	1636.5	1758	2190	1981	1688.5	1912	1360.5	1849.5	1390.5	2240	787
ATXN7L3	1100	1080	1660	1610	1860	1410	2100	1400	1520	1200	1840	1530	1230	1030	1690	1830	1580	1420	1640	1100	1180	1460	1420	1530	1070	748	1840	1920	1870	974	1780	2040	1130	1130	852	1410	1540	1940	2140	2440	2260	1030	1620	1050	1050	1670	805	1340	1160
AUH	1499.5	1334	3170	3040	4340	883	4935	4960	5655	5520	3495	1395.5	2725	4470	3265	4665	1900	3985	3410	2060	807	3440	2810	3005	1655	3190	4110	2155	7305	1429.5	3235	3815	7195	3035	4285	9200	3115	4895	4755	4600	3410	2630	5850	1910	3790	4760	2175	6900	2305
AUP1	6370	3030	6360	4880	5400	6180	7900	4130	8100	6300	6810	3910	6580	4860	6510	7850	7870	5730	4770	7630	3410	9090	3200	7550	8340	5010	4180	3180	4310	4920	4980	4230	3050	3950	4200	8010	6950	5880	4800	10300	14000	4030	3780	5870	4290	4600	4060	6280	5860
AURKA	2820	1990	1190	729	350	2050	2300	948	1200	968	795	1570	2920	709	3380	1780	3670	892	2290	1590	1210	2440	2070	1070	2980	1760	2070	1200	744	1070	2010	1400	508	1070	166	1820	1120	840	1680	1430	3210	2840	1620	5000	2160	1200	975	756	1870
AURKAIP1	13800	9180	17000	13300	19200	14900	20200	13300	26000	21000	19900	10300	14200	20700	24300	28700	40200	20700	13700	9590	11400	17800	13500	22000	13500	13000	20400	13500	18200	16600	15800	15600	17000	15900	12500	26500	19300	21500	19200	29500	29400	13400	16200	27100	17000	15300	13800	36700	16700
AURKB	641	432	455	255	59	521	745	364	398	415	289	233	631	154	762	717	1100	318	679	332	405	1500	1760	355	986	620	434	354	184	400	802	365	151	570	39.6	417	295	211	670	728	1790	902	490	1430	798	330	307	178	662
AURKC	81.6	128	100	100	48.6	129	447	219	74.6	147	79.7	187	330	61.5	221	282	44.5	105	340	55.2	252	141	198	82.1	139	248	89.5	330	88.2	67.3	237	134	117	104	111	150	153	173	70.1	265	158	208	57.5	25.2	181	78	89.9	148	60.2
AUTS2	2128.93333333333	9298.33333333333	9001.66666666667	5849	18329	13120.3333333333	17079.3333333333	11888.3333333333	10194	12902.6666666667	15137	5486.96666666667	7757	6394.53333333333	11477.3333333333	14045	10804.6666666667	16008.3333333333	16235	7449.16666666667	2746.03333333333	11974	15439.6666666667	8700	7788.66666666667	8380.66666666667	10731	7652	15429	8709.66666666667	15182	14007	13996	9667.66666666667	14405.6666666667	11571.6666666667	9266.33333333333	12875	16219.6666666667	18064.6666666667	23261	10658	13251.3333333333	9961.96666666667	10429.6666666667	14167.3333333333	12169.3333333333	11817	7947
AVEN	2120	1950	2270	3040	2240	1680	2720	2810	2450	2430	2090	3360	2880	4060	1860	3890	3160	1270	2030	696	1760	2830	2210	2630	3990	3360	2560	3500	2310	2550	2100	1320	1490	1730	1440	11400	4250	3150	1830	3540	3350	2710	2220	6010	2700	1920	1820	7760	4270
AVIL	655	647	1254.66666666667	1425	709.333333333333	439.666666666667	1856.33333333333	1166	771.666666666667	2666.66666666667	1062.66666666667	419	1271.33333333333	2346.66666666667	1930.33333333333	1241.66666666667	18186.6666666667	1106.33333333333	2034.66666666667	345	296.666666666667	401	404.333333333333	727	349.333333333333	589.333333333333	2669	675	1018	378	2630	4196.66666666667	1252	850.666666666667	1964.66666666667	1823.33333333333	419	1056	1025.33333333333	1926.66666666667	1132	226	1120.66666666667	408.333333333333	1810	1563.33333333333	874	1874.66666666667	507.333333333333
AVP	435	425	387	385	455	143	500	438	411	333	220	413	191	318	215	303	286	329	508	204	369	294	264	322	261	336	456	233	343	267	425	320	230	233	406	349	224	297	307	424	473	237	217	112	239	356	173	244	193
AVPI1	432	305	940	1130	1550	572	2200	866	3170	2220	935	951	908	1000	759	980	1920	962	1310	638	350	1150	529	1180	881	1840	841	641	762	1520	983	1270	682	389	491	1510	2210	1270	616	1810	1050	1360	706	962	1250	879	758	1570	512
AVPR1A	16.1	103	329	203	90.4	60.9	192	17.8	56.1	128	32.8	138	114	53.1	314	212	43.5	47.2	201	28.2	86.8	43.6	117	203	148	176	67.9	159	18.8	68.8	142	24.4	16.9	44.6	27.2	152	117	67	80.8	44.5	68.4	21.1	31.3	33	13	60.8	44	54.7	27.4
AVPR1B	124	170	290	298	55.3	96	200	104	83.7	113	44.9	171	204	75.5	248	289	50.9	107	226	89.2	69.6	57.4	171	189	161	299	87.7	209	31.7	54.1	203	46.5	47.9	33.1	96.2	165	112	200	111	112	181	81.2	62.5	31	13.9	102	62.6	101	67.9
AVPR2	129	244	485	332.5	66.1	182	339.5	155.35	74.55	214.5	71	251.5	259	124	431	368	82.45	93.35	341.5	122.7	67.1	89.65	248	289	290.5	411.5	109.05	358.5	122.55	106.45	295	64.6	96.35	81.5	68.4	174	144.6	152.5	72.35	88.25	168.35	38.25	44.65	67.45	92	144.85	118.55	213.5	104.4
AXIN1	1490	695	1280	1260	750	673	1190	967	960	1040	927	1500	1070	1190	935	1030	2120	612	1200	1440	545	951	1040	1010	1040	1230	746	877	894	950	1240	796	614	743	441	2020	1010	848	796	1310	1500	766	903	901	764	767	793	1200	1080
AXIN2	393.133333333333	884.666666666667	392.666666666667	879.666666666667	392.6	599.333333333333	549.333333333333	437	613	546.666666666667	469	459	976	314.333333333333	1553.66666666667	521.666666666667	643.033333333333	404	883.666666666667	326.666666666667	617.333333333333	526.466666666667	740.666666666667	476.666666666667	944.333333333333	774.666666666667	758.333333333333	708.333333333333	661.933333333333	273.266666666667	1180.33333333333	1406.33333333333	196.266666666667	408.166666666667	168.033333333333	492	219.566666666667	433.666666666667	570.6	465.666666666667	608.666666666667	547	428.333333333333	509.2	398.4	301	350.333333333333	313.333333333333	609
AXL	1400	679	2835	2775	2170	697	1145	1895	1920	2925	1865	1418.5	1640	1940	3750.5	2250	1054	1441	1430	1034	787.5	1735	933.5	882.5	721	1408	1820	3533	1710	1827	3305	1174	973.5	855	1500	3415	2081	2445	1435	2435	2185	468	857.5	900	1735.5	2455	1461	2235	1455
AXUD1	478	158	326	602	287	123	467	170	1080	319	512	313	283	482	681	216	349	150	385	213	352	580	146	559	178	321	211	362	144	1520	165	139	125	638	199	357	4150	368	227	299	359	23.9	225	232	550	837	370	220	151
AYP1p1	268	111	105	159	92.9	131	128	73.2	91.7	137	77.4	296	123	138	203	175	219	75.1	132	48.6	103	78.4	124	121	239	195	101	143	76.9	165	83.6	91	73.5	45.4	46.3	247	125	122	75.1	93.8	208	184	89.3	197	124	115	90.5	135	132
AYTL2	1048.5	756.5	1311.5	1051.5	1573.85	1291.15	1199	1373	1148.5	1364	1337.8	1140.45	1074.15	2422.3	987.5	1590	2741	1052.5	1351.5	755.95	543.15	1158.95	8785	862.65	1323.9	1622	1147	727.5	1528.2	1312.25	1161.5	1297.3	1182	699.45	903.3	1940	1369.7	1129	1959.1	1845.5	2118.5	784.5	1084.95	1201.9	884.6	1314.65	965.85	1165.2	2417
AZGP1	212.715	101.45	210.15	612.8	90.08	234.1	45.785	1003.15	115.23	27450	221.15	167.6	1710	136	717.5	330.8	154.2	703.85	516.05	137.75	319.06	59.13	185.55	112.8	451.4	303.6	5060	238.15	432.445	95.55	574.7	261.65	236.725	465.75	169.7	1116.5	439.475	413.5	92.8	234.05	1020.45	321.8	69.45	65.505	259.385	502.69	334.6	735.35	276
AZI1	8185	28750	15135	18020	14465	11265	22100	13200	20515	11515	15875	12250	24895	8095	28865	27650	20540	14930	9085	13720	10900	19185	29555	18340	23385	21170	13900	13590	12595	8800	17325	17730	11120	14780	7745	16905	14385	15475	19350	27390	27760	15030	16640	15285	15485	15810	11265	7535	12305
AZI2	2110	1563	4075	3740	5620	1317.5	3860	4735	3745	3870	3805	2360	2595	3410	4450	5520	2085	3620	4845	1761.5	1563	4835	3915	2540	3645	4925	4190	2120	4550	1974	4305	4410	3900	3965	2193.5	7185	5165	4605	3765	4955	4330	4330	5655	1563	3125	5035	3140	12330	3030
AZIN1	2490	1820	2670	2110	4620	2380	5350	3230	3690	2560	2400	2640	4290	3970	3800	4580	3690	3020	4340	2120	1680	3750	2700	4000	3400	5580	3070	2340	3730	2650	2580	2640	2490	2110	1730	4930	5320	4510	3380	5880	5070	3780	3050	3850	1800	4020	2970	7030	5450
AZU1	96.5	204	261	457	85.7	143	311	299	85.1	203	80.7	205	390	95.1	464	423	74.9	131	284	145	83	73.4	325	150	295	399	76.8	207	57	89.4	305	93.5	53.9	99.9	94.2	278	103	223	97.6	194	543	117	79	80.1	78.1	96.7	117	228	150
B2M	276000	25400	146000	175000	92900	22800	97200	38800	67200	109000	51100	115000	78400	115000	176000	125000	88500	54600	48500	31100	51400	48600	56200	137000	24800	56000	75600	192000	64900	106000	84700	47800	47400	24000	49900	80400	158000	120000	70000	43600	70500	14100	61000	67500	60700	155000	126000	68300	51200
B3GALNT1	653	2111.5	2848.5	2767.5	4259	1756	3108.5	3379	2928.5	1698.5	3496.5	2569	2842	4075	1767.5	3535	4769	3710	3755.5	1302.5	1611.5	3143	2180.5	2349.5	3970.5	6141.5	2690	2609.5	4368	1238.5	2269.5	3042	2728.5	3055.5	2283.5	4648	3436	4798.5	3138	6335	3228	3604.5	3944	3703.5	2020.5	2210	1664	5393.5	1834.5
B3GALNT2	479.5	313	687	396.5	446	191	436.5	378	497.5	450.5	406.5	655	828.5	393	497.5	623	1585	465.5	368	251.5	540	573.5	276.5	540	561.5	1730	375	333	226.5	1345	304	410.5	254	331.5	233	1172.5	576.5	381	262	542.5	818	566.5	208.5	576	291.5	547	307.5	443.5	597.5
B3GALT1	37.3	224	447	513	162	91.7	304	289	220	133	356	166	175	64.5	279	315	104	369	271	101	59.5	98	207	286	269	143	161	460	384	51.6	85.9	206	104	213	125	375	140	360	341	425	397	75.8	126	64.9	99.7	179	54.8	273	108
B3GALT2	157.8	133	224	271.5	207.5	85.65	145.9	290.05	73.65	86.9	106.9	105.45	149.5	146.55	281	200	447	97.8	281.5	54.3	19.42	56.25	103.1	171.5	170	283	177.5	203.5	133.25	40.9	62.05	26.15	52.25	34	93.5	212.5	80.85	159.1	85.65	210.5	144.75	48.95	59.45	154.85	62	81.85	59.5	134	53.15
B3GALT4	5310	1375	2365	3705	2660	770	2515	1540	2990	1885	1875	1400	1815	2345	2540	2760	1280	2525	1360	1730	935.5	1240	3080	1695	551.5	1175	1810	2755	3385	1525	1555	2350	2135	915.5	1810	2715	3380	4905	1920	2405	3310	468.5	2520	1045.5	2095	2200	2875	1625	1285
B3GALT5	3.49	6.06	40.6	73.6	21.9	25.15	7.645	32.1	20.15	43.5	20.25	14.65	53.1	7.425	48.5	17.6	7.905	19.9	57.35	16.05	7.22	36.9	10.62	7.1	41.8	59.15	6.01	13.98	4.95	14.15	62.3	9.5	4.61	14.65	6.06	14.6	14.35	47.65	10.365	12.69	61.55	7.53	7.025	4.305	8.55	7.7	21.9	92.7	15.5
B3GALT6	5390	7450	4200	5290	13300	4440	4760	6740	7230	5410	11600	6840	2580	8890	6720	8250	13600	12000	4200	3530	2330	5840	6370	4280	2400	4680	5380	6730	11400	4900	3530	5120	7210	3330	12500	9240	7550	11300	7580	24300	19300	2640	5860	4290	5390	6600	6400	6140	3150
B3GAT1	424.5	2653.5	4626	2360	3965.5	1703.5	1930	3834	5778.5	2074	2968.5	3038.5	1116.5	1453	2275	5358.5	924.5	3101.5	2555	2594.5	819	2510	4890	1899	1361.5	2582	945	2010	5148	1823.5	2555	2170.5	3701	3038.5	1712	4680	4323	4945	3014	5820	3857	1092.5	3844.5	2028.5	3063	3466.5	3087	10936.5	6177.5
B3GAT2	79.1	102	151	151	121	52.3	118	136	108	119	103	107	115	294	58.7	179	167	122	130	147	88.7	89.6	168	83.5	97.7	164	104	96.4	137	89.1	118	62.5	125	117	106	178	110	208	113	144	119	95.5	107	122	98.8	134	104	64.8	152
B3GAT3	935	645	628	1100	796	493	596	791	806	652	984	922	1040	1100	915	1180	710	628	644	778	507	682	790	685	780	720	876	1120	785	358	910	945	660	537	471	1270	965	1300	847	1450	1580	425	715	769	774	609	504	1990	1120
B3GNT1	943	2490	3630	4740	8140	2330	5320	4040	4370	2690	4630	4200	4330	6950	7050	6410	3680	4380	7850	2030	1200	1930	2240	4190	3980	5770	4560	2690	8700	2240	4830	7030	4910	2100	3780	6890	8010	8760	3970	8110	4180	2670	4390	1980	2570	5310	1980	14200	2630
B3GNT2	694	289	674	552	835	149	1060	603	725	719	810	447	693	532	654	715	806	758	670	292	217	741	304	820	414	570	474	504	714	355	807	833	383	299	464	768	1130	529	404	982	1190	192	481	306	449	756	551	1470	955
B3GNT3	164	133	177	306	84	125	130	199	84.1	1060	87.2	166	640	66.9	401	189	41.9	154	231	66.4	195	40.9	168	292	202	269	954	116	91.3	66.5	275	101	61.9	102	56.9	207	166	154	59.2	118	230	61.1	99.8	83.5	55.7	52.6	129	210	140
B3GNT4	100.25	618	446.5	473	723.5	1575	985.5	888.5	466	565	747	1084.5	351.5	1195	1510	673.5	3225	717.5	841	362.5	102.25	242	350.5	391	309.5	571	729.5	371	1550	289.5	279.5	786	672.5	557.5	558	916	926	659.5	846.5	1011	636.5	481.5	1002	1244.5	652	667.5	349.5	569.5	556.5
B3GNT5	204	569	280	1010	1080	501	950	793	753	499	435	1920	744	1480	1870	417	382	421	800	149	1000	923	728	388	2660	2730	812	681	890	1420	438	357	132	842	210	2410	3930	791	350	791	885	2350	620	2500	551	631	495	326	832
B3GNT6	95.2	165	230	409.5	97.15	181	165	249.8	103.1	264.8	112.25	177.45	308.8	94.9	342	466	114.65	205.05	316.2	103.65	119.85	88.8	227	125.5	288.1	175.85	108.9	262	186.9	77.35	314.35	114.95	95.5	150.5	93.15	306.5	202.35	175.5	89.5	148.15	319.75	140.8	56.65	46.5	144.25	134.95	146	270.95	109.75
B3GNT7	190	167	372	456.5	213.5	106.9	369	224.05	588	409.5	189.4	282	187.9	297.5	227.5	252	149.25	219	228.85	127.15	133	453.75	164.5	229	166.4	201.5	204	262	148.6	137.2	267.8	284.15	112	265.15	140.3	486.5	348.95	246	155.05	543.5	454.5	113.55	72.3	143.35	200.55	217.2	182.7	1215	263.3
B3GNT8	457	1750	1910	3360	1630	753	2520	2230	2180	2150	2260	1060	2500	593	3790	3370	1110	2590	2520	1480	552	893	1420	1770	1870	3090	1290	1800	1410	561	4050	2050	1650	1890	1840	1410	1280	2960	1630	3290	2950	596	1340	926	1750	762	1340	1050	862
B3GNT9	640	1030	1290	1100	1200	743	1050	1230	1080	1460	1120	1140	1150	682	1040	1180	1130	892	985	901	509	749	1090	806	929	1580	964	998	1160	666	1140	974	1050	885	790	1440	660	1540	1440	1420	1390	1020	1040	780	659	1030	574	1670	599
B3GNTL1	393	388	552	453	436	494	361	328	322	374	401	448	499	375	327	725	566	348	274	298	289	223	81.7	503	894	668	295	281	264	158	306	201	133	152	311	523	254	387	269	476	380	232	69.4	217	221	218	187	496	246
B4GALNT1	170.05	592	837.5	532	625.5	565	1401	790	826.5	412	963.5	710	625	797.5	645.5	916.5	848.5	714.5	814	980.5	318.5	836.5	683.5	493	645.5	554	467.5	751.5	644.5	531	659	329.5	323	516	221.5	1140	924	1117.5	719.5	1154	1660	438	799	278.5	618.5	681.5	537	700.5	320.5
B4GALNT2	52.7	58.9	102	97.4	26.4	18.2	82	44	31.8	40	21.4	55.2	28.7	23.5	86	98.2	22.6	57.9	19.6	35.3	14.9	25.5	68.3	63.6	7.44	67.3	34.2	59.2	26.4	24.9	34.7	10.7	30.8	16.4	35.3	44.4	76.2	118	37.8	40	52.5	22	40.3	16.9	29	34.4	18.1	8.56	42
B4GALNT3	121.783333333333	178.966666666667	201	222	104.576666666667	98.4666666666667	151.7	172.57	99.6833333333333	151.9	83.2833333333333	169.2	105.433333333333	120.39	190.4	169.833333333333	172.09	116.743333333333	79.4	86.0966666666667	108.68	77.3633333333333	148.2	118.766666666667	158.7	220.533333333333	119.2	118.266666666667	107.173333333333	98.0133333333333	88.1333333333333	49.6933333333333	84.54	44.36	105.903333333333	202.513333333333	93.7733333333333	196.2	98.12	116.53	147.3	99.9466666666667	66.1666666666667	77.1633333333333	89.4733333333333	103.846666666667	64.1333333333333	58.7666666666667	139
B4GALNT4	1070	7830	7650	10400	12200	9740	3470	16000	6060	5370	11700	8630	9580	7950	362	9230	6770	7180	10900	2810	5610	10800	7240	8030	13300	13100	8680	9040	11500	8820	11100	6360	13300	7630	6660	21100	6070	10700	12800	15000	16600	14000	10900	8230	6610	8180	6500	20500	12500
B4GALT1	12228	1203	4128.5	4603	2589.5	1092.5	3233	2230	2856.5	5710.5	2563.5	4004	2347	2168	4347	3073.5	2157.5	2035	2271.5	968	1267	2002.5	1660.5	3756.5	1179.05	2157	5049	4833.5	2310.5	4607	2972.5	2069.5	1526.5	1429.5	2149.5	4564.5	4914	3397	2014.5	2472.5	4214	491.5	2250	5159	3771.5	4479.5	3007.5	2238	4488.5
B4GALT2	1177.66666666667	1720.33333333333	3003.33333333333	2340	3266.66666666667	2391.66666666667	4186.66666666667	3743.33333333333	3981	2883.33333333333	3485.66666666667	2283.33333333333	2930	2863	4983.33333333333	5496.66666666667	3260.66666666667	3480	3146.66666666667	1764.66666666667	1113.66666666667	4206.66666666667	3490	2880	2586.66666666667	2784	2926.66666666667	6606.66666666667	4060	2391	4540	2482	3017.33333333333	3104.66666666667	1723.33333333333	6456.66666666667	2976.66666666667	3295.66666666667	3908	6983.33333333333	8073.33333333333	1619.33333333333	2507.33333333333	2350	3463.33333333333	2593.33333333333	2766.66666666667	5223.33333333333	2702
B4GALT3	6080	5160	6960	8600	6930	7020	7100	4400	6130	5170	7070	6680	5130	4210	6930	7240	7660	5260	5130	6390	3540	7280	5130	6080	7920	11900	5190	4320	6080	7910	5630	5400	3870	5130	3140	10400	6900	7590	6190	10800	10700	6190	5360	6660	4570	6360	4560	10000	5700
B4GALT4	783	1010	1080	978	1190	603	1050	729	852	1330	973	717	1040	1010	1210	923	995	611	1530	506	443	1260	800	979	927	1780	817	817	687	620	1430	1380	588	673	398	1510	1190	724	625	976	1110	695	730	966	580	760	694	1410	859
B4GALT5	2019	6650	5635	5615	6885	4915	6845	6710	9175	5685	6575	7295	6525	6365	6180	7100	10120	7005	6065	4400	3840	5355	4085	4015	5400	8305	6755	5825	9020	5515	4600	5990	5155	6965	4685	10245	8050	6110	6010	9545	6875	4860	5330	4975	5320	4350	3045	12015	6170
B4GALT6	35.65	125.5	189.4	121.75	141.55	28.25	155.1	131.75	172.9	137.15	121.3	90.35	132.25	201.45	273	368	127.05	167.65	387.5	40.75	44.85	211.35	392.5	110.35	123.8	275.1	105.7	132.25	207.45	71.6	284	195.25	151	85	168.8	240	199.7	331.5	171.4	224.9	117.1	105.55	172.05	98.95	96.2	154.95	116.45	289.8	158.6
B4GALT7	714	408	642	1010	512	689	549	634	508	777	558	849	707	535	787	796	728	421	747	899	433	575	673	480	782	946	485	556	509	472	805	612	322	319	256	1150	718	646	670	883	1170	356	537	551	489	642	411	759	435
BAALC	33016.5	13862	21880	23120	24895	14450	18125	16280	19361	21344.5	10545	16985	20619	17680	19755	23390	15290	19423	20085	17398.2	16963.5	15661.3	9927.5	20145	20401.5	20656	22510	13241	18990	11335.1	17765	15830	13955	7886.85	15514	20415	13595	11277	12747.5	23950	24049	11220	11772.5	13222	13685	20450	16574.35	25305	12445
BAAT	36.2	126	153	207	46.1	32	111	81.7	82.9	12600	61.1	91.8	1020	64.3	44.1	166	64.4	135	182	37.3	44.9	62.8	130	110	175	135	2160	150	69.3	41.5	128	48.7	74	58.2	95.3	228	65.5	133	99.9	96.3	135	88.8	47.1	27.9	69.6	65.6	47.9	170	79.8
BACE1	4130	13600	14300	18300	38700	16100	13600	44400	32800	26000	37800	10300	10800	26000	20500	26100	6610	28000	27700	15800	8090	22600	19900	21200	19000	31800	18500	15600	50400	18300	16700	9490	44500	19800	24600	41000	22800	42400	35900	41800	38800	16500	32900	22600	28900	23600	23800	49500	16800
BACE2	7100	471	3160	4205	2520	972.5	2400	1765	1480	2095	1890	4130	1885	3080	5930	2530	2160	1885	1455	1835	2660	1270	717	2310	914	1730	2245	2440	1880	1765	2295	785.5	339.5	845	604	4815	2125	1740	888	1099.5	3900	137.5	1350	1585	1050	1785	2345	1470	1840
BACH1	1256.1	1016.9	1658	2336.9	1771.75	354.35	1544.1	1501	1988.9	1589.7	1100.75	1569.85	1195.35	1084.35	2213.3	2042.85	969.5	1105.05	1418.55	423.9	528.05	1501.25	1703.25	999.7	1248.3	2254.15	1568.45	1493.6	1185.8	1380.7	1911.9	1032.15	804.65	991.8	852.05	3856.85	3351.55	1527.3	1472.75	1749.05	1387.7	1471.05	1629.8	1561	884.79	1406.6	1229.7	2298.2	2282.6
BACH2	5900	614	2050	2340	1850	1320	2110	2160	986	1650	1200	604	638	684	875	2210	598	2020	1480	639	707	2210	2800	798	1530	2480	1560	558	2470	1580	1710	569	2230	1510	1220	3530	1020	3500	1320	1940	2190	1690	3230	2370	1540	1270	1770	2720	1310
BAD	4780	4970	7050	6740	7450	8540	10900	9420	8900	7700	8330	5390	7970	8530	15400	9640	6630	6610	8380	6350	3900	6980	6200	8170	7030	7920	10400	7080	10100	5640	9750	7970	7440	4820	4790	15200	8160	10500	8510	12000	10900	7200	9780	9250	9790	7420	4790	19600	9370
BAG1	15800	10400	20400	20100	26400	30500	36500	30600	41500	31000	25500	15100	22900	47200	25600	39900	13400	38100	27400	21400	17700	37300	32500	34500	35200	29400	27600	22300	52900	17800	17900	25400	35700	31900	30000	67100	24200	25800	35100	49100	44300	32300	30000	31400	42400	25200	19600	58800	19200
BAG2	1390	731	1810	948	1040	455	1650	605	940	1190	716	867	799	1860	1800	2700	3920	953	994	749	732	1120	1110	876	1460	1450	939	943	1700	1270	809	1410	714	420	471	1630	1890	2010	807	1180	905	625	1410	800	1070	1790	1080	1160	1610
BAG3	767.5	246.35	924	1054	704	159.75	1167.5	324.5	606	871.5	601	1213	791.5	501.5	2360	586.5	1014	271	807	290.5	676	927	296	648.5	757.5	581.5	805.5	712	364	1042	764	778	116.2	309	210.95	1097.5	2260	475	317	734.5	783	99.35	297.3	346	331	1896.5	660	5245	169
BAG4	226	255.2	360.25	326.65	695.5	126.1	841.5	330.5	367.3	308	303.65	201.1	280.4	239.5	339.05	615.5	229.5	405.3	337.75	265.25	71.55	455.95	323	454.4	299.05	450	345.45	271.5	470.2	209.6	444.75	395.35	421.95	301.5	310	292.8	371.5	562.5	328.55	640	333.05	266.4	392.15	312.35	183.1	369.35	302.65	1248.5	302
BAG5	1348.7	1209.66666666667	1440.9	1597.7	1296.2	852	1321	1205.13333333333	1064.5	1120.33333333333	1153.83333333333	1321	1620	1125	2476.33333333333	1339.06666666667	2026.66666666667	1082.23333333333	1016.06666666667	929.566666666667	642.6	885	1327.66666666667	834.933333333333	1759	2274	1224.86666666667	1001.66666666667	1134.53333333333	1279.56666666667	1413.66666666667	1517.7	836.066666666667	559.366666666667	853.033333333333	1931	1374.56666666667	1151.66666666667	1012.66666666667	1620.33333333333	1459.33333333333	1406.33333333333	809.833333333333	2148.66666666667	933.833333333333	1196.33333333333	855.3	2660.66666666667	1202.56666666667
BAGE	1892.4	2737.5	5238.5	4315.3	4767	2276.4	8157	4317.3	7760.05	4435.2	3803.1	4005	5862.95	4099.96	5228.95	8077.5	5064.6	4422.85	4074.35	5530	2178.7	5310.35	3757.5	5199.5	2895.05	6697.3	4676.55	3038.05	5106.85	4905.7	5126.8	6305	4617.05	6512.45	2635.2	6366.2	4492.5	5112	4304	5458.45	4711.7	5406.95	4971.2	4003.86	3206.45	3609.25	3261.75	3837.65	11585
BAGE4	131	337	342	294	228	135	284	276	190	236	253	176	213	123	374	305	149	207	217	418	124	409	273	288	192	329	113	184	171	176	327	180	205	132	155	263	160	155	196	288	427	122	132	53.3	134	209	179	181	737
BAHCC1	570	1630	3230	1510	333	1190	4310	308	2080	1910	285	2030	876	1790	2520	1970	1030	408	2690	1960	1020	3510	1590	667	4810	1990	2170	1770	3360	3830	393	1360	2240	2960	164	4460	2190	2320	490	390	469	6410	3410	4770	2370	2330	1640	5330	3080
BAHD1	6770	8890	10000	11800	7570	6830	16600	6130	7440	7600	9210	10100	10900	7550	10800	13000	9470	5590	10800	5180	5370	9620	7020	12100	11400	6270	9290	8480	8350	5340	13500	13300	5560	6190	5540	10700	11700	7330	8540	10800	12000	7250	7700	11500	7270	6430	7150	5440	19100
BAI1	855	2070	1000	2030	2250	2480	4860	2920	5850	2260	1920	2690	1740	3650	3360	3840	2170	2290	1900	1270	3760	5880	647	2300	3730	3730	1590	1560	2400	2200	1390	1090	1490	1340	1650	2200	994	584	1260	5350	2630	3480	290	1990	781	426	981	5520	6040
BAI2	585	3220	7270	4000	6940	1030	8510	7320	6540	4560	10600	1540	3300	3990	7660	9470	2240	3450	2610	700	647	6600	1880	3090	1860	2970	3870	4470	4240	1840	4540	3770	4640	2280	3110	8450	4260	5030	7020	12200	14100	1280	3620	769	3120	4700	2150	10200	1070
BAI3	835	8360	19000	11000	22600	4450	23300	16300	14000	10100	12000	13300	8260	12800	4900	17400	6940	19500	11500	2360	1210	13000	6710	2860	7400	29800	12400	6570	23800	9330	9480	3700	17200	16900	14300	22000	19000	22400	11400	19100	9800	10400	15000	6710	5860	15300	9410	23700	4150
BAIAP2	339	1077.33333333333	881.666666666667	978	439.666666666667	739.666666666667	1815.33333333333	651.333333333333	1145	1168.33333333333	435.666666666667	697	945.333333333333	845	1332	1826.66666666667	2166.66666666667	615.333333333333	810.333333333333	585	418.333333333333	1826.66666666667	455.666666666667	398.333333333333	400.1	1102.33333333333	697	790.666666666667	775.666666666667	1317.66666666667	816.666666666667	1385.66666666667	289	235.266666666667	258	1092	1665	423	544	568.666666666667	620	299.333333333333	239.433333333333	645.666666666667	392.666666666667	616	533	346.366666666667	1497
BAIAP2L1	60.5	70.9	201	160	26.7	27.1	74.3	23.8	59.7	191	20.5	137	113	53.8	181	125	54.7	70.2	84.9	36.8	49.3	25.3	80.3	141	87.1	48.5	97.7	98.2	30.8	25.5	64.2	13.6	24	28.1	32.9	70.1	31.2	86.4	34.2	37.9	45.6	30.7	18.1	18.1	51.1	23.9	27.1	40.3	117
BAIAP2L2	326.61	362.9	897	771	387.65	236.7	708	732.15	442.7	626	302.5	288.15	800	209.25	459.5	1098.5	389.85	395.4	787.5	293.6	295.4	322.5	408.05	499	433	785.5	686.4	346.65	650.65	229.8	1298	753.2	727.85	405.55	336.85	661	304.25	415.8	538.3	413.5	424.6	220.15	483.7	295.935	382.4	436.95	417.75	743.7	422.55
BAIAP3	122	974	536	510	1590	36.5	534	346	333	594	433	50.8	104	190	284	431	249	266	2050	1060	19.3	747	334	154	14.4	26.2	250	131	825	43.8	3450	550	241	157	263	112	861	628	1140	822	439	48.8	431	26.7	116	749	249	103	523
BAK1	2440	595	1220	2000	1290	939	1450	1100	1630	1270	984	1140	1470	1060	1460	1740	1140	1360	986	1840	959	1260	1030	1200	865	1350	996	1520	985	932	1510	1010	1090	1150	1160	2380	1220	1300	946	1240	1600	854	953	1650	889	1320	1140	1230	830
BAMBI	4580	1080	1480	2400	5770	5440	4670	2180	4250	6870	2000	2400	7830	2780	3220	1750	1330	2810	6750	415	4500	2720	3070	490	6510	1540	12600	2380	1660	2660	1930	1500	935	4390	2370	2840	3130	1930	2620	4300	9390	11700	1930	7220	8890	2270	1930	644	2960
BANF1	5290	3640	6490	6750	4860	9130	11200	7370	5810	4770	4410	6940	11600	5360	11400	7760	12600	4930	10300	2890	5440	7150	6220	10500	11400	11400	8090	6170	6880	6120	8750	8790	5850	4720	2240	11700	5570	8020	5910	8870	11200	8320	8160	11000	6720	6940	4250	11300	10000
BANK1	22300	120	1310	1970	130	60.4	220	135	147	352	130	310	120	71.4	763	284	117	113	212	72.1	564	325	216	862	42.2	364	138	602	80.8	93.4	458	215	78.5	13.7	72.1	102	406	35	61.1	110	207	33.1	42.1	236	123	525	921	156	637
BANP	11550.6666666667	6491	14561	14781.6666666667	10167.3333333333	12045.3333333333	11362	8687.66666666667	14375.6666666667	10565.6666666667	11580	7999.66666666667	11935	8228	14259	13573	12226.6666666667	8845	9436.33333333333	7495.66666666667	6882	11249.3333333333	7874.33333333333	8105.66666666667	10346	13445.3333333333	9653	7094.33333333333	13032.3333333333	9700.66666666667	9516.66666666667	9253	7929	9443.66666666667	6736	16005.3333333333	10621	14308	14927	12213.3333333333	14999	7414.66666666667	14635.6666666667	14462	11720	15627.3333333333	10773.3333333333	11440.3333333333	10361.3333333333
BAP1	2195	936.5	2130	2805	1970	2895	2600	2790	2745	2200	2515	2095	1585.5	2185	2590	2465	1470	1620	2540	3060	1313.5	4460	3135	2500	2985	2805	2105	1413	1805	1308	2820	2345	1051.5	1920	1070	4300	1900	2125	2340	4415	5350	1955	2395	2345	2035	2650	1640	3755	1790
BAPX1	108	7.08	45	429	9.38	45.7	18.2	11.2	4.65	33.6	9.41	134	57.1	410	163	41.4	6.24	6.2	48.5	21.8	251	5.94	67.8	30	39.7	42.5	25.1	142	68.7	74.7	58	25	4.94	8.28	7.15	27.7	8.3	58.5	32.7	7.21	38.2	5.17	15.3	20.5	6.97	51.8	53.2	10.7	992
BARD1	3750	593	1440	1400	1470	456	2660	704	1460	2640	1130	886	1010	1350	2230	2410	7190	2580	955	1360	938	5040	1710	1980	2380	1380	1650	1080	827	1270	2290	2840	1890	1860	1840	1780	1440	778	1510	2130	5100	1760	1620	3120	995	1230	2340	965	2790
BARHL1	70.55	91.85	144.9	206	44.5	89.5	111.25	129.5	69.65	117.5	35.8	102.1	136	58.75	207.5	147	1085	64.85	108.3	70.15	54.15	51	110.7	94.3	135	215	68.85	83	62.55	47.95	121	50.8	55.75	63.25	71.2	95.75	75.8	143.5	86.2	90.2	157.5	56	41.3	43.65	39.8	71.55	59.05	120.35	61.55
BARHL2	63.6	58.5	92.3	79.5	12.8	19.4	59.1	23.7	33.9	32.8	22.6	50.5	36.2	5.41	86.6	69.6	21.6	27.9	17.3	20.7	3.77	9.4	40.5	58.3	37.9	103	85.4	87.5	20.7	72.1	141	7.55	13.3	29.2	27.6	182	7.27	135	31.9	7.99	40	10.6	15.2	10.9	8.67	21.7	9.32	32.1	24.6
BARX1	60.4	43.6	40.7	78.3	7.19	18.7	53.9	15.8	8.53	14.9	16.1	18.7	38.9	9.23	83.3	58.6	36.5	8.7	50.8	22.5	20.6	4.41	43.8	38.8	31.1	73	5.56	53.7	5.32	109	33.3	6.51	3.97	15.8	9.41	30	6.66	83.4	11.4	11.9	29.6	13	6.33	13.5	6.93	4.85	13.5	12.1	1640
BARX2	54.4	75.4	155	160	27.2	68.5	97.1	52.4	62.2	49.3	8.35	87.3	65.6	40.9	124	126	27.2	10.3	27.5	38.3	21.1	32.8	86.3	130	68.6	181	47	86.3	58.5	29.8	59.6	15.4	54.1	28.4	50.2	20.6	74.2	97.9	46.6	39.7	28.6	20.7	18.4	32.8	56.5	56.1	34.2	61.9	14.4
BASP1	33500	39200	57800	50300	68100	103000	68700	93400	57500	49600	85900	56400	58500	62900	52500	104000	96800	74500	70300	85700	38000	45300	59400	64200	67800	58100	97400	74700	159000	36100	48500	83600	128000	54800	81600	90100	97300	135000	173000	153000	114000	65000	108000	60000	75500	88200	54300	84000	69400
BAT1	5213.5	3241	5431	5820	5160	4878.5	7365	5215	6251	5605	4990	3369.5	4844	4185	3612.5	10085	6400	5286	5274	4770	2688.5	7910	6520	4373	5700	5135	4664	3998.5	6390	5540.5	5440	5727.5	5759.5	7465.5	3489.5	9625	5459.5	6255	6060	6810	7945	5950.5	6308.5	6558.5	4206	5169.5	4997	10110	4716
BAT2	1560	1046.5	2095	1825	1820	1660	3005	2200	2045	1495	1845	1490	1780	1925	1610	3285	2685	1670	1670	2720	988.5	3275	2955	1855	2575	2365	1635	1665	2695	1395	2100	1840	1750	1545	1060	3200	1550	2425	2435	2815	3780	1370	2295	1510	1395	1910	1695	2485	1635
BAT2D1	9560	7485	13955	9290	11865	5575	10440	7990	9210	9610	9425	7210	11585	5695	15490	13045	9910	10480	10500	7785	4025	8345	5400	9065	8225	16425	7895	6410	10385	9875	9295	11245	9860	8190	6430	12310	9670	10935	7920	11860	11495	7885	8140	6450	5065	9780	7535	11855	6600
BAT3	8450	8800	12100	14000	12000	9620	15200	10300	17400	11600	9380	7220	17300	10400	10700	25300	13700	13200	7650	16700	5590	14400	26500	9600	11100	12200	12000	10800	18100	11200	8450	10800	12600	17000	6230	21900	14100	19600	12700	17200	17600	9850	17000	9820	10900	13700	11500	25500	9610
BAT4	14000	9400	15100	15400	17100	15500	23300	13300	22100	16900	12800	11300	21400	16800	18500	24400	16300	15100	15000	20400	11200	11800	25300	17700	16600	23200	15900	10400	22300	16600	12900	21200	21000	11000	10800	24600	17600	28200	18200	16500	23600	15700	24100	18100	20000	16800	14500	33900	14700
BAT5	884	801	1400	1430	2050	638	2060	1070	2200	1630	1380	723	1130	1480	1120	2140	802	1720	1500	1520	603	1630	1960	1030	787	859	1290	902	2390	1170	1460	1560	1560	1570	1630	1390	1880	1900	1840	2100	1640	772	1790	706	920	1760	1280	1650	808
BATF	9540	364	3110	2440	1180	420	1460	457	783	747	607	1330	1130	1090	2400	1270	495	742	526	524	869	356	582	1490	247	562	1250	2350	746	848	1560	364	435	148	889	888	1940	2110	1080	477	1050	100	809	1870	530	2320	2140	800	1320
BATF2	618	342	550	761	92.3	199	154	193	150	944	187	454	878	476	1160	335	284	151	573	174	140	58.7	259	464	346	507	570	933	142	178	489	115	29.7	61.2	60.5	261	137	330	126	156	283	66.6	66.1	360	241	294	308	301	251
BAX	15900	8900	13800	7845	17040	11490	18250	10550	18050	14900	9395	11850	10205	13450	12155	12900	15200	15150	12350	10750	11695	13200	8970	11320	10695	10515	18400	8750	11055	10785	15250	11480	10535	11250	12580	14400	11250	10620	10700	16900	16850	8500	9535	15205	9610	16750	7915	11365	10400
BAZ1A	3990	1270	2160	2070	1160	1080	1790	1250	1410	1750	895	2460	1950	1920	3060	2180	6040	937	1180	712	1600	2190	1820	2010	3750	4160	1430	1560	1450	3900	1240	773	633	880	865	5390	2150	968	1610	1400	1790	3990	1540	4930	1110	2180	1470	1520	2200
BAZ1B	5360	8650	8380	6160	8910	5940	12100	8180	10200	8260	11600	6030	6290	5110	9470	11800	8460	9560	5570	6980	3900	10400	10000	7800	7880	11900	6580	5500	8690	6510	8520	6830	5030	4090	6500	9310	6320	6530	10700	15300	14900	6330	6340	8500	6250	6820	5700	8110	7280
BAZ2A	1558	1128.5	1967.5	1671	1773	1184.5	1967	1784	1919.5	2015.5	2152.5	1006	1689	1060	1778.5	1989	1414.5	1513	1737	1118	542.5	2097	1063.5	1272	1240	1400	1560.5	1334	1336	1356	2435.5	1690	1394	1787.5	1147	2840	1432.5	1647	1588	1569.5	1894.5	866.5	2038.5	1411	1467.5	1812.5	1327	1722.5	1192.5
BAZ2B	1357.66666666667	1779.33333333333	4969.33333333333	2859	5441.33333333333	355	3456.66666666667	4128	5443	4490	5097.66666666667	1635.66666666667	1863.33333333333	1862	2714.66666666667	4428.66666666667	1677.66666666667	5707	2518.33333333333	952.666666666667	643.1	3588.66666666667	1192	1699.33333333333	1046	2703	2464.33333333333	1543.33333333333	4181.66666666667	1785	2386.33333333333	2147	3700.33333333333	3812.33333333333	4729.66666666667	6490	3451.66666666667	4320.66666666667	3653.66666666667	5290.66666666667	4229.66666666667	1215.33333333333	2734.66666666667	987.333333333333	1816	3410.33333333333	2453	2776	1994
BBC3	60437.6666666667	40905.3333333333	64026.6666666667	62530	63127.3333333333	49735	58640	46206.6666666667	65327	50227	29865.6666666667	45431	45836.6666666667	50133.3333333333	56385.3333333333	65520	41885	57721.3333333333	40440	45431	49425	46452.3333333333	29786.3333333333	52527	53423.3333333333	69213.3333333333	65133.3333333333	36109.3333333333	46650.6666666667	36084.3333333333	50843.3333333333	43693.6666666667	37629.6666666667	39082.3333333333	41558	66580	43920	37874.3333333333	36046.6666666667	55176.6666666667	66006.6666666667	33117.3333333333	36141.6666666667	31878	37375.3333333333	51648.6666666667	39834	63893.3333333333	30032.3333333333
BBOX1	9.58	104	201	85.1	7.81	37.6	127	46.7	4.35	548	31.9	106	162	17.9	179	101	30.4	24.2	141	12.2	10.3	11.5	44.9	87.4	106	124	115	174	29	22.8	145	10	27.9	31.2	20.3	69.5	34.9	112	104	6.87	36.3	4.34	7.5	2.79	12.3	32	25	23	26.7
BBS1	624.5	882.5	1090.5	1440.5	966	509.5	1542.5	1796.5	982.5	1126	1259	753.5	1042	840	1154.5	1525.5	1169.5	791.5	1733.5	969	377.5	1273	962	1330.5	611.5	1467.5	977.5	990	1343.5	481	1955.5	2153	1390.5	590	544.5	1873.5	998.5	1272	1134.5	1783.5	1656	888.5	1112	540.5	807	1063	563	2145	1384
BBS10	1410	1900	3850	2935	4750	1180	3365	2270	3725	4315	3655	1835	2185	2815	3285	4410	3625	3620	4805	1890	1135	2080	2375	2785	2235	3810	3215	1855	4030	1725	4730	5775	2770	1220	1950	3570	2940	4080	2875	2485	1375	1995	4775	2740	2035	2920	2290	6285	3100
BBS12	397	454	411	406	543	205	485	407	808	528	363	279	905	486	458	575	846	377	759	456	155	585	407	282	239	1080	505	323	469	262	589	774	125	90.6	178	599	256	353	285	631	553	289	267	495	296	326	320	813	717
BBS2	6310	3770	8070	9590	7600	3210	6370	6970	9200	5660	7920	5080	7370	6730	7460	8600	5370	4950	6570	4720	2180	3560	6600	6000	4670	9860	5060	5250	8300	5710	5570	7740	9160	4960	4990	9380	6060	11100	7690	10300	6280	5670	6870	6190	6220	7050	5170	10700	4800
BBS4	2510	2080.5	3070	2570	3260	1359.5	2385	2660	2860	2475	2307	3205	2635	2790	3475	4830	3620	2240.5	2640	1910	1194.5	5520	2900	2500	2045	2035	2940	2690	4055	1291	3365	4995	2627	1877	2365	3800	4025	5700	2160	4170	3090	2213.5	3440	1102	1870	3345	2126	8130	2830
BBS5	29694.6666666667	26091.3333333333	36371.3333333333	35598.3333333333	32913.6666666667	25966.6666666667	35712.3333333333	33912.3333333333	36472.3333333333	34689.6666666667	27742.3333333333	22353	33476.3333333333	25854	54005.6666666667	45428.3333333333	31959.3333333333	33647.6666666667	27929.3333333333	23188.3333333333	20204.1666666667	33045	27373.3333333333	22281.6666666667	35661.3333333333	45781.6666666667	33933	29485.6666666667	31425.6666666667	24136.6666666667	32360	36727.3333333333	34274.6666666667	30561.3333333333	25143	44755.3333333333	27136.3333333333	34040.3333333333	28719.6666666667	31212	36396.3333333333	28559.3333333333	28963	23939.4	23237.5	31190.3666666667	24393	41397.6666666667	31226.3333333333
BBS7	251.2	395.5	428.5	404	686.5	131.95	812	750.5	926	367	623.5	475	492	721	750.5	729	839	641.5	787	305.85	279.5	622	414	264	759	1376	563.5	696.5	634.5	360.5	531	733	558	285.25	386.5	939.5	567.5	641	596.5	1098	938	495.5	519	367	344	505	386	1186.5	324.5
BBS9	737.05	1762.45	1675.3	1371.95	2850.3	1214.64	2358.685	2134.45	2914.1	1551.45	2442.8	879.2	1739.55	1261.15	1847.35	2434.765	1291	2430.9	1147.25	1089.66	371.93	1620.3	1726.3	2001.45	835.95	1447.05	1452.9	772.8	2265.55	899.2	1270.9	1696.9	2020.85	1115.2	1790.8	2462.3	2162	2921.7	1893.4	3949.85	2989.9	1041.99	2010.5	766.15	1377.88	1719.7	1444.5	3162.05	1822.1
BBX	5720	2736	6155	6745	5575	2341	3990	4119.5	5330	4749	4486.5	3296	4373.5	3814	6005	5645	3872	4305	4150	2255	2300.5	6150	3575	4660	3451.5	9495	3913	3144.5	3588	2711.5	4880	5140	4286	4087	2731.5	5710	3797	4173	3706	4390	3465	2860.5	4498.5	2627	3149.5	4226	3330.5	3445	2868
BC038740	13.4	46.8	223	144	8.98	48.2	29.9	61.1	14.2	61.2	22.7	50.5	123	9.78	142	24.8	6.08	29.1	103	7.77	11.4	9.78	63.6	38.7	75.2	67.7	23.2	74.7	13.6	13.8	111	11.9	23.5	26.2	14.9	77.4	18.1	74.4	23.5	20.2	47.3	10.6	12	5.11	17.1	24	25.5	42.4	29.9
BC37295_3	82.9	193	157	259	136	351	172	193	167	197	166	131	190	115	185	234	17.6	135	256	148	77.4	192	188	130	258	263	141	124	206	73.5	210	115	94.1	84.5	146	286	78.3	218	175	268	336	182	72.2	114	79.7	91.6	114	266	75.3
BCAM	117405	76060	125480	103365	113195	105120	125705	90120	129025	105660	76070	97610	85760	102365	102630	123900	86965	105790	90955	118930	94130	100945	69055	111400	105470	123025	118500	67790	99915	72590	110445	90890	64535	52200	94295	117890	84815	72255	68660	123965	121115	58970	73485	45820	62915	104040	82910	108080	49145
BCAN	112.9	298.766666666667	319.2	204.133333333333	93.0333333333333	136.433333333333	391.833333333333	150.166666666667	229.7	193.933333333333	119.933333333333	199	347.9	117.576666666667	315.466666666667	238.633333333333	79.1	116.333333333333	253.766666666667	130.766666666667	100.866666666667	140.283333333333	210.8	239.766666666667	154.1	268.533333333333	324.936666666667	214.3	104.18	113.366666666667	232.133333333333	99.3	116.203333333333	123.2	131.3	92.0666666666667	156.8	262.633333333333	155.866666666667	209.7	203.9	45.9	62.8333333333333	98.42	110.666666666667	139.9	111.066666666667	141.733333333333	273.133333333333
BCAP29	424.733333333333	315.333333333333	709.433333333333	550.033333333333	770.666666666667	143.086666666667	791.666666666667	525.1	817.366666666667	759.7	629.666666666667	824.8	661.666666666667	836.766666666667	870.3	1059.2	1023.66666666667	668.766666666667	500.033333333333	185.1	165.9	721.566666666667	366.966666666667	711.466666666667	256.466666666667	1068	509.833333333333	360.266666666667	539.3	469.833333333333	802.333333333333	640	554.233333333333	236.966666666667	391.066666666667	1126.86666666667	969.666666666667	726.1	433.566666666667	1376.66666666667	1141.86666666667	147.443333333333	439.933333333333	339.333333333333	556.566666666667	678.066666666667	456	931.666666666667	1179.6
BCAP31	13675	11930	13645	14885	14135	20750	16880	11630	14855	14695	11920	16050	18375	20215	21960	17900	29045	10515	13700	8995	11350	12020	10525	16970	16290	21345	15400	11770	14480	9165	13640	13290	8920	7825	7470	19210	12790	15880	15170	15220	16450	11260	10650	21550	13860	10545	9095	24040	17830
BCAR1	2510	4790	6320	6710	6570	3840	9050	6900	7900	8030	5920	6780	8400	8780	8690	6270	10000	5380	8730	6260	5040	8200	4420	4320	4950	9510	8300	3950	8000	8640	8680	5830	6180	6200	5150	12300	9120	7420	7160	8530	8840	4180	7830	9060	5990	8440	3910	9110	3790
BCAR3	4210	496	3450	2300	1750	750	2230	1730	1630	2000	1600	1300	1010	2570	2650	2620	652	922	1430	601	887	1320	794	2860	450	1970	1610	1360	1630	1150	1190	1740	918	723	1130	2780	1690	1610	1080	1840	1660	413	1130	796	1570	1830	1290	2720	921
BCAR4	118	300	497	531	124	66.8	344	184	135	100	55.2	268	479	132	327	369	174	140	427	117	93.9	139	271	326	249	384	163	316	129	98.1	138	81.9	152	102	194	219	141	235	180	146	204	144	92.3	83.1	123	135	61.6	158	104
BCAS1	41	43.5	61.4	70.3	6.2	34.2	53	12.3	19.1	39.2	20.8	61.4	30.1	32.9	60.1	47.2	213	8.98	27.1	16.9	6.57	17.3	37	46.4	18.6	58.2	32	57.8	17.6	84.5	36.9	2.95	14	17.6	75.8	35.3	16.2	87.4	19.4	16.8	8.88	17.1	7.45	12.9	8.53	15.8	142	64.4	31.7
BCAS2	4420	4140	6020	6220	7170	2560	6940	4570	6660	5730	5780	4160	5720	4340	8240	7620	7400	7000	5900	2390	1930	6330	5440	6440	5650	13200	4940	4110	7040	3040	5510	5170	5540	3690	4360	6750	8020	6750	5520	11200	8040	5960	5390	7250	4310	7050	3960	14800	3500
BCAS3	608.333333333333	955.333333333333	1129.66666666667	1288.33333333333	1369	1130.66666666667	1195	1600.66666666667	2136.66666666667	1068	1309.66666666667	773.666666666667	1186	656.333333333333	984.666666666667	1118.33333333333	1298.33333333333	1710	974.666666666667	1002	594.333333333333	745.666666666667	1863.33333333333	1154.66666666667	903	1703.66666666667	1018.66666666667	881	1101.66666666667	354.333333333333	1400.33333333333	1203.33333333333	768.666666666667	595	797.666666666667	1271.33333333333	727	1094.66666666667	963	1823.33333333333	2723.33333333333	795.666666666667	1129.66666666667	815.333333333333	704.666666666667	1019.66666666667	565	1496	601
BCAS4	1104	489	513.5	541.5	391.5	501.5	358	443	250	461.5	264.5	396	532	220	641.5	562	390	361.5	516.5	532	259	341.4	377.5	291.5	511	661.5	341	356.5	430	223.5	569	308	286.5	234.65	210	476.5	299.5	300.5	232.5	309	405	279.5	152.95	381	254.35	203.9	285.5	381.1	401
BCAT1	721.766666666667	1790.23333333333	1910.53333333333	309.366666666667	8984	1080.46666666667	4316.66666666667	2132.73333333333	4212.03333333333	1581.43333333333	1530.4	2674	328.366666666667	2887.36666666667	890.9	6044.66666666667	973.5	5373.33333333333	3157.43333333333	2542.63333333333	2036.33333333333	7670	1828.33333333333	1830.13333333333	5131.33333333333	12692.6666666667	1985.96666666667	2040.46666666667	5511.33333333333	6553.66666666667	485.766666666667	1615.16666666667	3658.33333333333	3302.66666666667	4640.33333333333	9167.33333333333	1953.53333333333	4277.33333333333	1584.36666666667	4549.33333333333	3050	3217	2483.43333333333	4443.66666666667	4166.33333333333	2087.06666666667	3646	7175.33333333333	2003
BCAT2	1728.5	2551.5	2759.5	2154.5	1298.5	2244.5	2104.5	3162.5	1931.5	1470.5	2843.5	2446.5	2422	2457.5	3406.5	3517.5	2478	1851	2045.5	478.5	1186.5	2187	1935.5	2251.5	3061	3691	3340.5	2786.5	3358.5	801.2	2059.5	876.5	2008	2399.5	1008.5	5676.5	1494	1934	3143	4125	3259.5	2238	1956.5	3959.5	4335.5	2066	1032	6966.5	2124
BCCIP	1633.5	738	2159	1748.5	1484.5	713	3675	1630	1764	1631	1300	1857.5	2352.5	1347	2691	3810	3215	1251	1917.5	1140	609.5	2270.5	2177	2394.5	1566.5	2630	1629	1462	1649.5	1529.5	2016.5	1746	1883	1173.5	684	3315	1857	2160	1598	2095	1737.5	2160	2011	1683	1426.5	1624.5	1504	2735	1600
BCDIN3	1740	662	1370	1610	858	1140	1160	1460	1310	1220	1210	970	881	1120	1050	1150	1520	822	978	1410	528	1540	1590	1190	1220	2130	970	733	944	1330	1110	729	850	297	932	2060	951	984	1050	2140	2270	857	647	882	816	959	710	2000	549
BCDIN3D	4430	3140	4070	3540	3580	3820	3990	5210	5300	4310	3820	2980	4040	2830	3940	4870	1230	3090	3740	2150	1970	3310	2800	3490	3290	4990	3960	2630	3130	2790	5460	4800	2650	1290	1820	4310	2230	3710	2980	4240	4490	3000	4000	3370	3580	3230	3000	5610	4170
BCDO2	328	151	322	322	203	113	161	248	286	550	222	228	510	201	219	202	90.3	128	338	166	157	152	245	146	159	178	852	269	192	195	159	75.8	582	63.2	120	395	283	142	139	175	262	165	173	105	576	286	242	517	166
BCHE	311	232	1070	1890	446	161	442	485	838	8340	365	1150	1250	2980	319	613	694	254	1210	137	3370	313	238	3620	8500	932	2230	506	462	277	319	133	233	254	100	792	651	486	213	727	497	902	463	337	1590	416	561	598	873
BCKDHA	5870	4840	5770	6990	5380	7930	7750	5380	8150	6680	5240	4750	4950	6340	5590	7010	5320	6810	5380	3210	3330	7700	5460	7100	7310	8110	6240	4750	5410	5030	5460	4370	5450	4620	5210	11700	5830	5210	6320	9000	10100	7330	3890	4850	5770	4560	3340	11300	6340
BCKDHB	848.333333333333	322.333333333333	821.666666666667	727.666666666667	695	205	804	533.333333333333	737.666666666667	1326.66666666667	419.333333333333	429.333333333333	544	481	659.666666666667	1122.66666666667	928	585.333333333333	805	292	148.333333333333	527	992.333333333333	799	720	730.666666666667	521.333333333333	556.333333333333	965	363.333333333333	465	449.333333333333	613	491	269.333333333333	665.666666666667	1189.66666666667	675	512	947	675	541.666666666667	540.666666666667	428.333333333333	416	630.333333333333	606.666666666667	1636.66666666667	659.666666666667
BCKDK	2455	1761.5	2295	2310	2870	1745	3665	2315	2710	3305	2500	2310	2995	2655	2780	2940	5255	2181	2089.5	3065	1715	1940	2660	3320	2885	4225	2405	1972	2810	2221	2355	2950	1873	1769	995.5	4980	3185	3700	2550	3990	4390	2540	2500	3145	1937	2235	1914	4110	1904
BCL10	1754	656.75	1416.5	1234	1888	740.35	1479	1029.95	1779.25	1658.5	1102.5	785	1260.5	824.75	1413	1604	1241.7	1644	1095	399.65	555.5	945	768.65	985.75	912.65	1810.5	1295.35	771.15	1294.45	710.3	1390.5	1135.05	1166.1	894.35	911.65	1785.5	1627	2100.5	944.4	1621.5	1733.5	535.75	1457.8	403.9	858.8	1776.5	1265.5	1582.5	916
BCL11A	4883.33333333333	2465.66666666667	1953.66666666667	2373	1221	4060.66666666667	1624	1708	164.566666666667	896.333333333333	1398	1416	1592	592.666666666667	490.666666666667	232.666666666667	1022	1413.66666666667	2680	3211	804	113.433333333333	1984.66666666667	2534.33333333333	3350.66666666667	616	1338.66666666667	1499.66666666667	1584.33333333333	280.766666666667	1526.33333333333	1718	374.333333333333	239.7	1867.66666666667	2818.33333333333	882	839.333333333333	3345.33333333333	827.333333333333	1510	2555.33333333333	1104	1873.66666666667	769	1451.33333333333	1317.33333333333	168.866666666667	1733
BCL11B	3811.66	1145.65	2002.965	2798.25	1863.72	242.005	1052.1	1399.275	831.74	1124.335	249.135	1580.05	2309.55	527.31	569.1	792.7	2502.565	236.135	462.05	112.645	761.51	404.265	387.8	892.285	373.2	418.715	1067.645	1272.6	320.86	1261.575	2274.2	1381.52	1062.025	906.885	981.26	6904.17	1003.47	266.8	701.345	1017.905	1276.715	857.025	783.205	385.775	798	1337.47	1321.96	1919.16	1398.805
BCL2	5150	5180	17400	16600	19000	10300	23700	15500	10600	15000	12800	8580	23500	7940	19300	23600	4190	14200	17500	7800	4060	12700	9960	4150	4870	27400	18700	13700	26400	14400	11300	8080	12000	19300	11100	32400	11200	41200	21700	30700	21300	7540	24500	4130	11500	23400	13000	25000	2580
[truncated: 18,520 more rows]
[truncated: 56 more columns]
