# Supplementary material for: Feature Genes in Neuroblastoma Distinguishing High-Risk and Non-high-Risk Neuroblastoma Patients: Development and Validation Combining Random Forest With Artificial Neural Network
Source: Front Med (Lausanne). 2022 Jul 15;9:882348. doi: 10.3389/fmed.2022.882348 (PMC9336509; doi:10.3389/fmed.2022.882348)
Supplement: Supplementary file 7 [file Table_6.xls]

ID	GSM1205428_con	GSM1205429_con	GSM1205430_con	GSM1205436_con	GSM1205437_con	GSM1205438_con	GSM1205439_con	GSM1205440_con	GSM1205441_con	GSM1205442_con	GSM1205443_con	GSM1205444_con	GSM1205445_con	GSM1205446_con	GSM1205447_con	GSM1205448_con	GSM1205449_con	GSM1205450_con	GSM1205451_con	GSM1205452_con	GSM1205453_con	GSM1205454_con	GSM1205455_con	GSM1205456_con	GSM1205457_con	GSM1205458_con	GSM1205459_con	GSM1205460_con	GSM1205461_con	GSM1205462_con	GSM1205463_con	GSM1205464_con	GSM1205465_con	GSM1205466_con	GSM1205467_con	GSM1205468_con	GSM1205469_con	GSM1205470_con	GSM1205471_con	GSM1205472_con	GSM1205474_con	GSM1205475_con	GSM1205477_con	GSM1205490_con	GSM1205510_con	GSM1205511_con	GSM1205512_con	GSM1205513_con	GSM1205514_con
EPS8L1	11.42	7.51	11.16	11.13	10.22	10.79	10.24	10.93	10.21	11.62	11.67	10.91	11.98	11.07	11.67	10.64	11.59	10.34	10.15	10.59	10.73	11.25	10.37	9.98	9.57	10.06	10.08	11.52	8.69	10.45	11.02	11.04	11.41	10.37	10.52	9.35	10.46	10.01	9.79	9.28	9.77	8.79	10.4	7.28	9.76	10.25	10.82	10.42	10
PLCD4	12.18	10.89	12.35	11.69	11.2	11.3	12.19	12.54	11.68	12.91	12.46	11.65	13.01	12.33	12.64	12.48	12.33	12.13	11.88	11.93	11.98	12.82	12.78	12.2	11.8	11.4	11.65	12.84	10.54	11.21	12.21	12.37	11.94	10.82	12.04	11.64	12.19	11.04	12.55	8.16	12.41	11.53	11.04	9.45	11.07	12.75	13.08	12.37	12.46
CHD5	10.29	6.5	9.74	10.62	9.57	10.23	8.25	10.37	8.05	10.35	11.41	9.89	10.68	9.45	10.42	9.95	8.82	10.66	6.9	9.86	7.09	10.95	9.53	10.03	9.89	9.35	8.51	9.9	4.36	8.96	11.12	9.23	8.23	8.79	9.07	9.21	7.76	8.32	9.95	6.38	8.98	7.33	8.44	6.69	8.61	9.31	9.49	8.49	8.68
NTRK1	13.65	11.84	14.095	14.55	13.77	13.685	13.94	13.845	13.71	14.425	13.785	13.015	14.665	13.455	13.68	14.575	13.335	14.075	12.955	13.95	12.14	14.615	14.555	14.21	13.655	12.41	10.25	14.225	11.36	10.52	14.665	13.205	11.9	12.605	13.6	13.17	13.295	10.78	14.745	7.67	11.785	12.615	12.73	11.135	11.295	14.225	14.355	13.925	13.2
SLC22A4	9.74	8.1	9.38	9.5	8.78	9.6	8.71	9.26	8.71	9.15	9.19	8.99	9.25	9.43	9.77	10.38	8.41	9.51	7.71	8.96	8.02	10.65	9.58	9.24	9.88	8.17	6.33	10.55	7.53	8.6	9.6	8.81	8.86	7.73	9.33	7.89	8.72	9.27	9.91	5.85	9.34	8.51	8.47	6.25	9.84	10.71	10.53	10.14	8.29
C5orf4	12.78	11.28	13.9	13.26	12.46	13.19	12.53	12.88	12.37	13.42	11.47	11.87	13.04	13.13	12.79	14.01	12.93	13.22	11.85	11.33	12.96	12.51	12.6	12.75	12.55	11.77	10.71	12.98	11.28	11.42	13.29	13.76	12.38	10.87	11.85	10.55	12.25	11.29	12.83	11.05	10.85	12.15	12.34	9.29	12.28	13.39	14.59	13	13.37
CGNL1	11.04	8.82	12.41	10.955	11.31	11.365	10.66	11.595	10.83	11.485	10.73	10.815	12.12	10.765	11.61	12.015	9.45	10.14	8.64	11.02	10.82	10.39	10.665	11.85	11.97	10.72	10.58	11.225	6.805	7.78	10.265	9.96	10.035	11.47	10.04	9.845	11.445	9.92	12.24	9.05	11.505	10.835	10.97	9.805	10.54	11.245	11.315	11.275	11.425
BAIAP3	8.95	4.86	8.68	7.91	8.25	6.69	8.35	8.19	7.45	8.16	8.78	10.16	9.06	7.5	8.24	7.15	7.8	9.31	9.15	9.42	8.03	11.45	6.89	7.5	8.45	7.29	8.73	8.04	3.1	8.62	11.56	8.32	6.97	7.99	6.88	9.52	6.86	8.49	7.46	6.94	7.2	9.14	7.96	7.02	9.83	7.72	8.33	8.27	9.43
TRPV2	12.82	12	15.07	14.74	13.2	12.42	14.62	13.89	11.81	14.94	13.98	14.15	14.23	14.31	13.81	12.2	11.48	14.21	14.21	13.61	13.05	14.62	12.82	12.45	12.14	13.97	12.8	14.24	15.48	13.61	14.68	12.64	13.27	14.03	11.79	13.71	13.56	13.85	13.8	13.68	13.99	12.64	12.7	11.56	14.1	14.72	13.44	13.19	13.27
PLXNA4B	10.14	6.96	8.23	9.78	8.37	9.35	8.42	9.09	8.8	9.57	10.35	9.55	9.97	8.81	9.18	8.33	6.78	8.22	9.19	9.03	8.74	9.09	9.42	7.64	7.06	8.41	7.22	8.59	8.17	8.23	6.14	7.07	9	8.43	9.26	6.73	9.03	8.88	8.6	5.66	9.35	8.14	8.34	5.64	6.62	8.02	8.92	8.01	7.98
ANKFN1	10.37	10.2	10.96	10.635	9.555	10.295	10.655	10.315	10.435	11.03	10.88	9.475	12.125	10.61	11.73	10.95	11.475	10.645	10.32	11.605	10.925	11.205	10.65	10.145	10.145	5.47	8.155	10.305	4.805	8.415	10.2	11.74	11.355	9.05	10.765	8.73	9.97	8.265	9.795	5.165	9	11.255	9.415	10.52	5.42	11.7	11.75	11.135	11.165
RAB3B	12.6775	11.8025	9.57	9.9675	9.9	8.775	9.915	11.8125	10.1475	10.8525	12.1475	12.29	12.7175	12.08	11.75	11.1925	10.1225	11.04	11.605	12.3275	9.9275	11.565	11.9325	10.905	11.045	10.61	11.505	11.8275	12.6625	12.02	13.3875	10.46	11.3075	9.82	11.6075	11.08	9.2775	10.8625	10.7175	8.2725	12.38	10.445	11.695	9.4275	10.315	12.4775	12.6025	12.4125	11.505
PTPRH	12.07	12.84	13.52	13.4	12.91	12.82	12.81	14.52	12.81	13.52	12.95	13.24	13.82	13.42	13.65	13.72	13.36	13.19	12.38	13.11	13.04	13.94	12.68	12.34	12.87	12.5	13	14.11	10.3	13	13.82	13.27	13.43	11.59	12.08	12	12.37	13.64	12.37	9.11	13.87	12.44	13.14	10.04	13.5	13.26	13.64	12.82	12.95
LOC100127887	11.07	9.305	12.005	11.98	9.98	10.645	11.07	10.545	10.61	11.855	11.46	10.37	11.55	10.71	10.87	10.745	10.68	10.015	11.46	9.715	11.005	10.435	10.965	9.58	10.17	10.69	11.23	10.35	7.05	9.42	10.175	10.41	9.595	10.475	10.69	10.4	10.57	7.685	11.315	8.08	10.285	9.225	9.435	8.11	9.34	11.66	11.46	11.235	10.965
PLXNA4A	12.29	9.63	10.56	11.7	10.33	10.24	11.36	10.74	12.45	11.77	14.06	12.09	11.82	10.71	11.3	12.14	9.5	10.44	10.97	10.7	13.03	11.08	11.08	10.49	9.02	11.09	9.73	10.79	11.82	12.72	8.12	9.47	10.3	11.36	10.86	9.54	10.89	11.14	11.36	8.02	12.24	12.04	11.33	9.09	8.84	10.94	10.8	9.92	9.91
DNER	11.81	8.63	12.16	12.22	12.28	11.48	12.35	11.88	12.48	13.48	12.28	11.59	13.54	12.37	11.98	12.73	12.6	11.79	13.16	11.48	12.39	12.08	12.03	12.02	11.34	12.58	10.29	12.51	9.2	12.19	11.78	12.66	12.41	10.44	12.03	10.95	11.86	10.9	12.68	8.6	12.61	11.1	11.16	11.17	11.63	11.68	12.8	11.84	12.18
PLXNA4	11.33	8.815	9.695	11.065	9.545	9.78	10.125	9.79	9.925	11	11.705	10.56	11.275	9.52	10.63	9.305	8.415	9.985	10.265	10.02	10.155	10.495	10.285	9.91	8.455	10.34	9.015	10.055	10.155	10.085	8.465	9.285	10.17	9.985	9.705	9.12	9.76	10.095	9.67	9.085	11.195	9.62	9.91	7.33	8.93	10.53	10.175	9.895	10.25
EPB41L3	13.7	10.54	11.56	13.53	13.35	12.85	14.1	13.05	13.09	14.07	14.18	12.53	14.48	13.46	14.04	13.23	12.56	10.85	13.39	13.1	13.28	14.53	12.82	13.23	13.45	13.58	10.65	13.74	12.25	14.29	13.82	14.02	13.67	9.99	13.33	11.64	12.32	11.88	13.37	11.11	13.78	11.67	12.59	10.37	13.86	13.87	14.52	12.88	13.18
FAM70A	10.97	10.94	11.65	11.73	11.33	10.96	11.38	11.38	10.65	11.15	11.55	10.5	12.1	11.05	12.12	11.59	11.16	10.35	10.95	10.54	10.95	11.11	10.8	11.79	10.6	12.36	8.81	12.02	10.33	11.67	11.28	11.95	11.44	9.93	11.27	9.57	9.66	9.69	10.79	7.12	10.9	10.68	10.34	9.6	11.01	11.38	11.63	11.2	10.4
POF1B	4.42	3.406667	9.073333	3.786667	8.063333	6.5	9.65	8.94	8.39	8.686667	6.63	7.976667	10.313333	7.523333	10.423333	7.353333	9.64	7.486667	9.393333	7.346667	9.616667	7.156667	5.093333	3.356667	7.253333	3.336667	2.126667	9.356667	3.49	3.226667	7.466667	10.55	6.786667	6.88	6.78	2.996667	7.173333	5.906667	3.756667	5.443333	3.093333	7.476667	7.66	4.68	5.75	9.416667	9.336667	8.72	9.163333
DGKB	10.67	8.505	8.69	10.595	8.715	9.175	7.78	9.14	7.905	9.23	11.43	9.73	12.1	8.37	11.52	8.135	8.405	9.815	9.38	8.96	9.73	9.815	8.53	10.27	8.54	11.145	11.29	10.85	10.635	10.235	9.435	9.05	9.945	9.13	9.245	8.71	5.98	8.925	6.785	6.45	11.695	7.28	7.165	2.61	8.19	8.59	8	10.22	10.315
CACNA2D3	13.343333	11.353333	13.433333	13.62	13.093333	13.33	13.633333	12.63	13.423333	13.76	12.796667	11.766667	14.196667	12.603333	13.44	13.15	12.94	13.59	12.21	12.29	13.403333	12.77	13.363333	12.356667	12.673333	12.08	12.66	13.22	10.566667	11.99	13.366667	13.396667	13.423333	11.966667	13.186667	12.686667	12.29	9.563333	12.79	9.166667	12.37	12.9	12.663333	11.886667	8.61	12.863333	13.496667	13.093333	11.956667
SLC18A1	12.07	10.44	11.54	12.68	11.89	9.43	12.57	13.23	11.46	10.29	13.59	13.82	14.61	11.28	13.92	12.5	13.94	12.39	13.77	13.11	13.23	13.17	13.04	12.2	12.63	9.25	9.93	13.78	10	11.67	12.4	13.1	12.45	11.45	13.28	13.69	9.3	11.65	12.36	7.82	8.59	11.5	11.77	10.73	9.07	12.38	12.09	12.85	12.25
DUXAP10	9.22	12.49	10.06	8	5.66	8.25	7.92	7.25	6.93	8.52	7.7	6.7	8.84	6.24	10.31	5.06	5.93	8.44	6.74	6.35	6.97	6.23	5.56	12.01	4.73	12.16	11.41	7.21	10.87	8.95	8.73	8.8	6.67	10.61	6.59	10.28	4.91	7.31	4.97	8.16	12.87	9.71	10.72	7.72	8.31	7.25	7.21	7.09	7.33
SCN7A	8.06	5.42	8.57	7.78	7.26	7.43	6.26	5.9	6.59	7.64	7.46	6.84	8.8	8.57	8.65	7.87	6.36	8.37	7.23	6.47	7.65	8.47	7.72	7.47	8.39	5.36	6.24	8.02	9.65	8.5	8.27	8.65	8.71	6.16	7.44	6.87	7.07	6.65	8.24	3.2	7.18	6.38	6.96	4.41	7.37	8.42	9.29	8.23	8.45
NMU	5.15	5.92	6.4	7.26	6.82	6.08	6.13	5.37	6.55	6.75	7.84	5.96	9	3.86	6.76	5.5	6.12	5.72	7.82	9.22	5.17	6.2	5.54	6.66	5.79	10.34	10.23	6.24	6.24	6.18	6.19	5.57	6.19	6.37	5.2	9.46	4	8.54	5.26	7.94	7.09	6.73	11	6.53	6.65	6.93	8.82	7.73	12.25
HOXC9	13.83	11.64	13.51	14.63	13.41	13.75	13.95	14.43	13.76	13.77	14.56	14.08	14.9	10.08	14.51	14.27	14.63	14.11	13.94	14.31	14.25	15.14	7.67	14.01	13.53	12.75	13.36	14.36	13.31	13.74	14.51	13.78	12.85	12.49	12	12.85	13.22	14.76	13.13	9.59	13.29	8.7	13.13	6.32	13.07	13.3	14.27	13.67	13.45
CDH12	11.52	9.9	5.365	8.52	8.97	6.195	8.01	6.985	8.985	6.065	9.39	10.335	11.41	5.235	11.925	10.615	9.385	10.995	10.275	11.94	9.635	11.36	5.69	9.055	10.76	7.35	6.66	10.865	11.315	9.83	10.795	9.685	6.7	5.88	6.255	10.62	5.54	7.565	8.765	4.235	6.43	5.64	5.57	5.925	5.31	9.345	7.92	8.99	9.51
FLJ14712	10.635	11.135	10.095	8.55	11.175	9.895	9.62	11.325	11.02	11.325	12.115	10.075	10.825	11.36	12.15	11.985	11.46	10.315	10.64	10.515	9.825	11.21	9.93	11.065	9.745	10.18	9.285	11.355	3.63	9.04	10.72	10.69	8.89	8.27	10.345	9.79	10.325	8.775	11.955	6.06	13.39	10.165	8.98	7.91	7.595	10.995	11.25	10.645	11.08
BMP7	5.183333	9.966667	12.073333	10.97	5.463333	9.18	9.716667	4.696667	9.336667	12.116667	5.813333	4.146667	7.256667	3.94	6.11	4.453333	5.146667	8.853333	11.49	6	11.66	4.876667	4.403333	6.983333	3.623333	5.98	10.94	5.276667	4.363333	4.1	5.99	5.386667	3.706667	9.863333	4.363333	4.87	6.03	5.863333	4.8	7.136667	8.74	10.05	10.253333	6.406667	10.23	5.496667	9.02	4.723333	9.72
NTS	2.795	5.47	6.77	8.42	2.945	2.945	2.885	4.02	3.235	3.09	3.825	4.3	3.61	1.445	5.47	2.895	3.15	6.72	5.56	3.52	6.785	3.68	3.155	2.845	3.095	4.68	6.695	3.6	3.275	3.485	3.345	4.47	4.86	8.26	7.58	5.94	3.84	2.41	3.485	11.1	6.82	2.755	6.05	6.135	4.755	6.11	4.5	4.605	3.78
RGS9	12.83	10.09	11	11.55	11.41	9.72	11.21	11.89	9.87	11.36	13	12.85	13.15	12.05	12.58	11.71	11.13	11.14	9.99	12.08	10.72	13.01	11.09	11.54	12.28	8.72	6.5	13.17	4.59	12.98	12.69	12.06	11.56	10.71	10.62	9.53	9.9	12.45	11.66	10.75	7.21	10.13	12.57	9.59	11.52	11.9	12.34	11.91	12.32
[truncated: 449 more columns]
